# Supplementary material for: Tissue macrophages and interferon-gamma signalling control blood-stage Plasmodium chabaudi infections derived from mosquito-transmitted parasites
Source: Curr Res Immunol. 2021 Jul 30;2:104–19. doi: 10.1016/j.crimmu.2021.07.002 (PMC8428512; doi:10.1016/j.crimmu.2021.07.002)
Supplement: Multimedia Component 11 — Supplementary Table 1: List of differentially expressed genes determined through pairwise comparison. [file mmc11.xlsx]

## Sheet: rtmt.1_vs_naive
Supplementary Table 1: List of differentially expressed genes determined through pairwise comparison of mice infected with recently mosquito transmitted (RMT) parasites (day 1 blood-cyccles post-infection) vs naïve mice.										Key	Description
Gene	baseMean	log2FC	lfcSE	stat	pvalue	FDR	DEG			baseMean	Mean normalised count across all samples
										log2FC	log2 Fold change
										stat	Wald Statistic
										p-value	Wald test p-value
										FDR	BH adjusted p-values
										DEG	Differentially expressed gene (Log2FC > 1, FDR < 0.05 & baseMean > 30)

## Sheet: rtmt.2_vs_naive
List of differentially expressed genes determined through pairwise comparison of mice infected with recently mosquito transmitted (RMT) parasites (day 2 blood-cycles post-infection) vs naïve mice.										Key	Description
Gene	baseMean	log2FC	lfcSE	stat	pvalue	FDR	DEG			baseMean	Mean normalised count across all samples
Tceanc2	434.401	1.13853	0.316661	3.59542	0.000323866	0.0428445	TRUE			log2FC	log2 Fold change
Cebpb	90.4195	1.12611	0.253812	4.43677	9.13167e-06	0.00574708	TRUE			stat	Wald Statistic
Snord49b	272.166	1.09063	0.22208	4.91097	9.0627e-07	0.00126115	TRUE			p-value	Wald test p-value
Snord82	194.194	1.13896	0.232841	4.8916	1.0002e-06	0.00126115	TRUE			FDR	BH adjusted p-values
Gm26202	303.473	1.31661	0.264064	4.98597	6.16524e-07	0.00100203	TRUE			DEG	Differentially expressed gene (Log2FC > 1, FDR < 0.05 & baseMean > 30)
Gm12896	181.769	1.23494	0.267908	4.60956	4.03516e-06	0.00334131	TRUE
Igkv14-111	264.262	2.47818	0.563648	4.39669	1.09915e-05	0.00574708	TRUE

## Sheet: rtmt.3_vs_naive
List of differentially expressed genes determined through pairwise comparison of mice infected with recently mosquito transmitted (RMT) parasites (day 3 blood cycles post-infection) vs naïve mice.										Key	Description
Gene	baseMean	log2FC	lfcSE	stat	pvalue	FDR	DEG			baseMean	Mean normalised count across all samples
Serpina3n	411.492	1.00258	0.190127	5.27321	1.3406e-07	0.000143434	TRUE			log2FC	log2 Fold change
Il33	265.568	1.02361	0.155189	6.59587	4.22758e-11	6.3325e-07	TRUE			stat	Wald Statistic
Il21	69.9732	2.36322	0.595651	3.96746	7.26434e-05	0.013459	TRUE			p-value	Wald test p-value
Tmem159	60.3451	-1.81938	0.398762	-4.56256	5.05329e-06	0.00229374	TRUE			FDR	BH adjusted p-values
Tgtp1	1738.79	1.09177	0.198834	5.49083	4.00044e-08	6.65806e-05	TRUE			DEG	Differentially expressed gene (Log2FC > 1, FDR < 0.05 & baseMean > 30)
Gm15931	45.5686	1.1932	0.344198	3.46661	0.000527064	0.0422047	TRUE
Igkv1-133	34.8399	3.39223	0.685628	4.94763	7.51227e-07	0.000489245	TRUE
Ighv1-69	42.6002	1.39897	0.388103	3.60463	0.000312593	0.0292646	TRUE
Igkv12-41	45.6774	1.65709	0.42657	3.88469	0.000102461	0.0153477	TRUE
Ighv1-4	53.6909	4.09251	0.698302	5.86065	4.61045e-09	1.3812e-05	TRUE
Igkv19-93	357.125	2.31918	0.681374	3.40369	0.000664832	0.0481732	TRUE
Dancr	40.2353	1.16684	0.278933	4.18321	2.87423e-05	0.0071755	TRUE

## Sheet: rtmt.4_vs_naive
List of differentially expressed genes determined through pairwise comparison of mice infected with recently mosquito transmitted (RMT) parasites (day 4 blood cycles post-infection) vs naïve mice.										Key	Description
Gene	baseMean	log2FC	lfcSE	stat	pvalue	FDR	DEG			baseMean	Mean normalised count across all samples
Cdc45	215.995	1.29342	0.246118	5.25528	1.47797e-07	2.42184e-06	TRUE			log2FC	log2 Fold change
Mx1	283.723	1.25542	0.232753	5.39381	6.89805e-08	1.23487e-06	TRUE			stat	Wald Statistic
Il12rb1	136.534	1.77486	0.256749	6.91282	4.75127e-12	1.97736e-10	TRUE			p-value	Wald test p-value
Lgals9	1435.96	1.35062	0.114374	11.8087	3.51908e-32	1.52073e-29	TRUE			FDR	BH adjusted p-values
Timp1	32.7809	1.03671	0.292882	3.5397	0.000400581	0.00251218	TRUE			DEG	Differentially expressed gene (Log2FC > 1, FDR < 0.05 & baseMean > 30)
Uhrf1	1007.47	1.21531	0.283826	4.28187	1.85325e-05	0.000177786	TRUE
Hpn	59.7511	1.16711	0.333485	3.49973	0.000465735	0.00286092	TRUE
Efnb2	197.182	-1.04309	0.126704	-8.23255	1.83269e-16	1.60637e-14	TRUE
Tubb6	189.545	1.15149	0.137223	8.39138	4.80481e-17	4.62606e-15	TRUE
Gria3	180.678	-1.26781	0.216391	-5.85888	4.65998e-09	1.08375e-07	TRUE
Ltbp2	245.184	-1.14733	0.221847	-5.1717	2.31969e-07	3.64365e-06	TRUE
Peg3	85.4678	-1.69771	0.220295	-7.70655	1.29267e-14	8.25445e-13	TRUE
Chaf1a	300.783	1.24817	0.240658	5.18647	2.14317e-07	3.38931e-06	TRUE
Mcm2	1119.05	1.07135	0.27636	3.87664	0.000105909	0.000810544	TRUE
Sec14l2	81.5766	1.4821	0.605302	2.44854	0.0143438	0.0486559	TRUE
Syce2	87.3107	1.58091	0.324976	4.86471	1.14625e-06	1.51061e-05	TRUE
Etv1	66.2753	-1.05079	0.338146	-3.10751	0.00188671	0.00934903	TRUE
Ndrg2	93.2782	-1.05853	0.164947	-6.41737	1.38648e-10	4.46508e-09	TRUE
Abca13	169.812	1.60097	0.307881	5.19996	1.9933e-07	3.17936e-06	TRUE
Ccl24	160.75	2.5111	0.308426	8.14165	3.89933e-16	3.24921e-14	TRUE
Thop1	141.914	1.00776	0.170338	5.91623	3.29406e-09	7.86763e-08	TRUE
Fgfr4	49.3991	-1.23763	0.308797	-4.00789	6.12625e-05	0.000506172	TRUE
Mcm5	1236.95	1.11851	0.225854	4.95234	7.33252e-07	1.01228e-05	TRUE
Spo11	43.6475	1.2299	0.283763	4.33426	1.46248e-05	0.00014517	TRUE
Cdc20	265.642	1.05056	0.304402	3.45122	0.000558055	0.00333434	TRUE
Atp7b	132.436	1.79762	0.588526	3.05445	0.00225476	0.0108854	TRUE
Gmnn	180.456	1.07574	0.274683	3.9163	8.99179e-05	0.000705597	TRUE
Pole	552.468	1.0592	0.24863	4.26015	2.04287e-05	0.000193677	TRUE
Atp1a2	73.6303	-1.3886	0.259516	-5.35073	8.76003e-08	1.53859e-06	TRUE
Cd163	782.314	-2.03307	0.282606	-7.19401	6.2917e-13	3.02882e-11	TRUE
Oit3	41.4682	-1.5809	0.290108	-5.44935	5.05543e-08	9.31021e-07	TRUE
Ehf	99.3833	-1.56446	0.204951	-7.63331	2.28798e-14	1.41718e-12	TRUE
Mlkl	164.792	1.24609	0.185325	6.72382	1.77021e-11	6.78229e-10	TRUE
Enkd1	39.3026	1.02371	0.273244	3.74652	0.000179307	0.00127171	TRUE
Cacybp	943.19	1.02513	0.119727	8.56218	1.10749e-17	1.17597e-15	TRUE
Hmgb3	348.352	1.23618	0.393708	3.13984	0.00169038	0.0085355	TRUE
Gzmb	633.093	1.73974	0.21464	8.10539	5.2575e-16	4.34199e-14	TRUE
Ncapg	559.875	1.04316	0.34478	3.02559	0.00248148	0.011754	TRUE
Cd274	1286.43	1.35939	0.103649	13.1154	2.68917e-39	1.72311e-36	TRUE
Cdc6	416.851	1.56101	0.500734	3.11744	0.00182429	0.00909793	TRUE
Irf1	2769.07	1.78101	0.0910095	19.5695	2.81632e-85	2.61664e-81	TRUE
Slfn3	103.958	1.09093	0.174267	6.26013	3.8465e-10	1.12207e-08	TRUE
Ccl9	63.7469	-1.32137	0.41916	-3.15242	0.00161924	0.00822997	TRUE
Chtf18	145.064	1.04328	0.359948	2.89842	0.00375053	0.0164796	TRUE
Pdk4	159.402	-1.53642	0.383833	-4.00284	6.25866e-05	0.00051414	TRUE
Cdk1	432.25	1.1655	0.437713	2.6627	0.00775175	0.0296844	TRUE
Mtfr2	85.6278	1.26172	0.369325	3.41629	0.000634805	0.003727	TRUE
Dram1	356.768	1.13003	0.127959	8.83117	1.03586e-18	1.27473e-16	TRUE
Mybpc1	39.0721	-1.77098	0.336733	-5.25932	1.44591e-07	2.37139e-06	TRUE
Ppa1	395.02	1.54634	0.159536	9.69269	3.23881e-22	6.01835e-20	TRUE
Acsl6	37.9555	1.51414	0.542042	2.7934	0.00521578	0.0215042	TRUE
Nefh	77.9077	1.08686	0.191296	5.68157	1.33467e-08	2.76795e-07	TRUE
Upp1	47.1732	2.45915	0.408593	6.01857	1.7596e-09	4.42449e-08	TRUE
Igfbp3	760.053	-1.84096	0.129499	-14.216	7.29087e-46	5.64495e-43	TRUE
Nampt	1605.23	1.46254	0.0990275	14.7691	2.31876e-49	2.05177e-46	TRUE
Abca8b	51.5835	-1.03675	0.204354	-5.07328	3.9101e-07	5.86421e-06	TRUE
Cmpk2	424.27	1.32381	0.249343	5.30919	1.10113e-07	1.88235e-06	TRUE
Top2a	4026.6	1.08639	0.33769	3.21712	0.00129486	0.00680077	TRUE
Serpina3n	411.492	1.62726	0.203785	7.98515	1.40349e-15	1.04319e-13	TRUE
Fbln5	338.057	-1.0765	0.162905	-6.60816	3.89124e-11	1.39589e-09	TRUE
Fos	41.8253	1.28666	0.293708	4.38074	1.18276e-05	0.000119967	TRUE
Wars	879.028	1.78226	0.14165	12.5821	2.6476e-36	1.32967e-33	TRUE
Meg3	33.9519	-1.21899	0.356353	-3.42074	0.000624501	0.00367347	TRUE
Hsp90aa1	7865.65	1.13921	0.167663	6.79461	1.08606e-11	4.31223e-10	TRUE
Cenpp	51.6914	1.09296	0.411646	2.6551	0.0079284	0.0301734	TRUE
Trip13	105.7	1.15124	0.211531	5.44238	5.25723e-08	9.63744e-07	TRUE
Thbs4	84.3868	1.4687	0.198373	7.40371	1.32433e-13	7.28067e-12	TRUE
Dhfr	232.565	1.2968	0.224379	5.77951	7.49206e-09	1.65538e-07	TRUE
Cenpk	77.9075	1.33723	0.376548	3.55129	0.000383346	0.00241715	TRUE
Plau	162.179	1.0641	0.229411	4.6384	3.51125e-06	4.06264e-05	TRUE
Peli2	58.5808	-1.09405	0.198479	-5.51215	3.54482e-08	6.69409e-07	TRUE
Pnp	1176.16	1.16832	0.251355	4.64809	3.35017e-06	3.89323e-05	TRUE
Gdf10	91.0115	-1.61123	0.211509	-7.61776	2.58112e-14	1.58816e-12	TRUE
Scara5	39.0895	-1.81522	0.288784	-6.28575	3.26264e-10	9.62325e-09	TRUE
Pbk	145.509	1.20059	0.367107	3.2704	0.00107396	0.00580634	TRUE
Ednrb	56.8308	-1.307	0.212924	-6.13832	8.33975e-10	2.28568e-08	TRUE
Acod1	69.7628	3.44394	0.482856	7.13243	9.86091e-13	4.59236e-11	TRUE
Psme1	1957.3	1.04207	0.0802261	12.9892	1.40977e-38	8.45046e-36	TRUE
Shcbp1	209.701	1.23691	0.331703	3.72898	0.000192256	0.00135252	TRUE
Fbxo32	267.882	-1.1991	0.123035	-9.74597	1.91942e-22	3.71528e-20	TRUE
Has2	47.2676	2.16562	0.237871	9.10416	8.6938e-20	1.26209e-17	TRUE
Gtse1	131.122	1.02516	0.326215	3.1426	0.00167453	0.00846698	TRUE
Dscc1	62.0232	1.21709	0.280593	4.33756	1.44074e-05	0.000143319	TRUE
Vdr	67.8542	1.51139	0.268623	5.62643	1.83982e-08	3.73456e-07	TRUE
Ly6c2	888.938	1.16427	0.14652	7.94616	1.92388e-15	1.39103e-13	TRUE
Ly6i	118.247	2.65026	0.306541	8.64572	5.34693e-18	6.05834e-16	TRUE
Rfc4	190.731	1.03654	0.218833	4.73668	2.17246e-06	2.65408e-05	TRUE
Parp9	1468.5	1.21888	0.0934796	13.039	7.34439e-39	4.54912e-36	TRUE
Chaf1b	189.936	1.05131	0.278551	3.77422	0.000160508	0.00115648	TRUE
Tuba1b	5785.97	1.00377	0.144277	6.95721	3.47082e-12	1.47248e-10	TRUE
Soat2	32.5615	1.04322	0.245576	4.24807	2.15623e-05	0.000202155	TRUE
Cdkn1a	126.041	1.0022	0.146279	6.85128	7.31905e-12	2.99565e-10	TRUE
Fam132a	198.377	1.84137	0.496156	3.71127	0.00020622	0.0014352	TRUE
Park2	32.9275	-1.13731	0.312453	-3.63994	0.000272704	0.00181172	TRUE
Sgol1	231.299	1.07325	0.387068	2.77276	0.00555829	0.0226848	TRUE
Emilin2	208.144	1.00056	0.376182	2.65976	0.00781958	0.0298624	TRUE
Btnl2	46.524	1.00541	0.221215	4.54497	5.49422e-06	6.04462e-05	TRUE
Spata24	31.296	1.18004	0.272491	4.33056	1.48734e-05	0.000147166	TRUE
Lox	43.7493	-2.13567	0.354733	-6.02048	1.73899e-09	4.37858e-08	TRUE
Ms4a6d	154.86	1.1944	0.252534	4.72964	2.24914e-06	2.74236e-05	TRUE
Fen1	567.931	1.07887	0.278515	3.87364	0.00010722	0.000817884	TRUE
Il33	265.568	1.68394	0.163747	10.2838	8.34073e-25	2.21411e-22	TRUE
Minpp1	529.632	1.10397	0.267046	4.134	3.5651e-05	0.000315912	TRUE
Vldlr	52.1258	-1.06037	0.263154	-4.02945	5.59069e-05	0.000468378	TRUE
Msr1	151.399	1.19624	0.350218	3.41571	0.000636152	0.00373137	TRUE
Ifitm3	1200.46	1.05026	0.113611	9.24434	2.36701e-20	3.69612e-18	TRUE
Irf7	1259.91	1.22493	0.184736	6.6307	3.34106e-11	1.22453e-09	TRUE
Tyms	402.794	1.06328	0.338375	3.14232	0.00167614	0.00847283	TRUE
Homer2	45.2514	1.34736	0.337494	3.99226	6.54473e-05	0.000534333	TRUE
Hk3	679.399	1.73652	0.18374	9.45093	3.35825e-21	5.72504e-19	TRUE
Sox17	56.9015	-1.3176	0.235431	-5.59653	2.18687e-08	4.33685e-07	TRUE
Msc	44.6911	-1.14383	0.277608	-4.12033	3.78333e-05	0.000333184	TRUE
Gsta3	163.345	-1.15224	0.142814	-8.06809	7.14057e-16	5.6369e-14	TRUE
Gm4956	154.71	-1.10814	0.159298	-6.95638	3.49117e-12	1.47774e-10	TRUE
Hspd1	2630.62	1.03324	0.118618	8.7107	3.02004e-18	3.55179e-16	TRUE
Il1rl1	157.995	1.68326	0.488244	3.44759	0.000565607	0.00337403	TRUE
Stat1	7622.88	1.9251	0.123605	15.5746	1.08368e-54	1.18452e-51	TRUE
Igfbp5	384.374	-1.13222	0.25772	-4.39323	1.11679e-05	0.000114016	TRUE
Bard1	367.176	1.07478	0.285016	3.77093	0.000162639	0.00116776	TRUE
Mcm6	1724.48	1.09458	0.222383	4.92204	8.56456e-07	1.15827e-05	TRUE
Steap3	202.125	1.25742	0.407918	3.08252	0.00205259	0.0100424	TRUE
Ube2t	127.525	1.04357	0.22589	4.61982	3.84068e-06	4.40813e-05	TRUE
Mnda	475.46	2.05227	0.177498	11.5622	6.40209e-31	2.53114e-28	TRUE
Xcl1	42.2536	1.38057	0.220648	6.25686	3.92799e-10	1.14404e-08	TRUE
Atf3	67.6236	2.17175	0.255903	8.48661	2.12744e-17	2.18401e-15	TRUE
Mcm10	318.79	1.44024	0.345445	4.16922	3.05641e-05	0.000275207	TRUE
Mrc1	2102.73	-1.14104	0.236373	-4.82729	1.38401e-06	1.78968e-05	TRUE
Il2ra	242.385	1.27434	0.183296	6.95234	3.59266e-12	1.5138e-10	TRUE
Sapcd2	54.9142	1.56337	0.336818	4.6416	3.45716e-06	4.00755e-05	TRUE
Il1rn	119.905	1.28923	0.220359	5.85057	4.89884e-09	1.13222e-07	TRUE
Hat1	581.972	1.01344	0.141757	7.14913	8.73303e-13	4.10828e-11	TRUE
Ccdc34	152.472	1.08333	0.293143	3.69558	0.000219382	0.00151432	TRUE
Gatm	396.44	1.13093	0.17541	6.44733	1.1384e-10	3.7047e-09	TRUE
Dut	402.445	1.30097	0.177464	7.33089	2.28628e-13	1.1801e-11	TRUE
Rad51	268.105	1.21909	0.31406	3.88172	0.000103721	0.000797412	TRUE
Adra1d	31.1257	-1.02984	0.255905	-4.02429	5.71466e-05	0.000477472	TRUE
Pcna	1898.23	1.05937	0.225594	4.69593	2.6539e-06	3.17341e-05	TRUE
Cpxm1	375.885	1.09164	0.166983	6.53744	6.25814e-11	2.15349e-09	TRUE
Gins1	75.6684	1.07245	0.275117	3.89816	9.69244e-05	0.000753262	TRUE
Aurka	258.403	1.25915	0.42116	2.98973	0.00279225	0.0129423	TRUE
Zbp1	1487.27	2.58753	0.1671	15.4849	4.38511e-54	4.5269e-51	TRUE
Edn3	106.611	-1.51566	0.258111	-5.87213	4.30236e-09	1.00832e-07	TRUE
Car1	847.257	1.69445	0.510003	3.32244	0.000892353	0.00497054	TRUE
Procr	193.267	1.13898	0.187557	6.0727	1.25774e-09	3.28711e-08	TRUE
Samhd1	9585.37	1.13236	0.0826663	13.698	1.04382e-42	7.18379e-40	TRUE
Il21	69.9732	3.19996	0.616688	5.18895	2.11487e-07	3.35312e-06	TRUE
Slc7a11	661.024	1.25571	0.124525	10.084	6.50062e-24	1.50993e-21	TRUE
Hmgcs2	359.79	-1.13189	0.167374	-6.76264	1.355e-11	5.30077e-10	TRUE
Ccdc109b	41.1573	1.15999	0.248102	4.67545	2.93314e-06	3.47599e-05	TRUE
Pla2g12a	115.962	1.16344	0.323331	3.5983	0.000320303	0.00207382	TRUE
Lrat	119.281	-1.04291	0.16685	-6.25057	4.08952e-10	1.17999e-08	TRUE
Ifi44	235.892	1.76319	0.288772	6.10583	1.02268e-09	2.73431e-08	TRUE
Cks1b	228.803	1.14049	0.21234	5.37105	7.8279e-08	1.39008e-06	TRUE
Iqgap3	154.47	1.02252	0.259691	3.93745	8.23532e-05	0.000653132	TRUE
Fmo5	140.837	-1.07033	0.150376	-7.11771	1.09738e-12	5.02256e-11	TRUE
Ccne2	352.47	1.17817	0.458666	2.56868	0.0102087	0.0370431	TRUE
Gbp3	1181.8	1.34318	0.107306	12.5172	6.01281e-36	2.94026e-33	TRUE
Gbp2	3332.18	3.35421	0.192207	17.451	3.38383e-68	8.98261e-65	TRUE
Txn1	1403.5	1.02145	0.102739	9.9422	2.72726e-23	5.69415e-21	TRUE
Orc1	152.384	1.04234	0.418614	2.48997	0.0127754	0.0444936	TRUE
Podn	40.8671	-1.00635	0.35062	-2.87021	0.00410204	0.0177013	TRUE
Rad54l	360.99	1.07163	0.272485	3.93278	8.39683e-05	0.00066424	TRUE
Stil	268.994	1.1288	0.436417	2.58653	0.00969477	0.0354692	TRUE
Smpdl3b	45.2255	2.17619	0.309846	7.02348	2.16411e-12	9.5519e-11	TRUE
Htra3	82.7521	-1.56246	0.244971	-6.37813	1.79259e-10	5.62668e-09	TRUE
Gbp9	2532.93	1.13469	0.0828183	13.7009	1.00243e-42	7.16429e-40	TRUE
Bmp3	38.9789	-1.17338	0.218132	-5.37924	7.48003e-08	1.33264e-06	TRUE
Kntc1	449.593	1.2627	0.431344	2.92735	0.00341861	0.015252	TRUE
Cxcl9	2417.4	3.79933	0.331092	11.4752	1.75857e-30	6.66892e-28	TRUE
Oasl2	847.12	1.79082	0.246348	7.26947	3.60914e-13	1.7884e-11	TRUE
Hsph1	2005.17	1.06778	0.270946	3.94095	8.11609e-05	0.000645052	TRUE
Auts2	81.1744	-1.71586	0.429195	-3.99785	6.39201e-05	0.000523278	TRUE
Tfr2	99.4087	1.69826	0.597659	2.84153	0.00448982	0.0190218	TRUE
Asns	200.738	1.67109	0.498643	3.35128	0.000804384	0.00456595	TRUE
Prickle2	118.978	-1.03513	0.160811	-6.43694	1.21909e-10	3.95342e-09	TRUE
Klra2	149.583	1.5083	0.197997	7.61778	2.58066e-14	1.58816e-12	TRUE
Bcl2l14	77.0638	1.44245	0.204135	7.06614	1.59299e-12	7.18468e-11	TRUE
Mgp	55.0144	-1.23176	0.221921	-5.55043	2.8496e-08	5.50429e-07	TRUE
Bcat1	48.8786	1.98347	0.408716	4.85295	1.21641e-06	1.5929e-05	TRUE
Il17rc	34.0252	1.31465	0.462333	2.8435	0.00446206	0.0189431	TRUE
Ift122	81.2996	-1.08948	0.231777	-4.70057	2.59443e-06	3.10829e-05	TRUE
Rad51ap1	162.658	1.12279	0.37258	3.01355	0.00258207	0.0121438	TRUE
Pcsk6	34.4491	-1.33659	0.324493	-4.11899	3.80533e-05	0.000334917	TRUE
Ddias	117.863	1.25367	0.309221	4.05428	5.02883e-05	0.000428258	TRUE
Sult1a1	172.171	-1.24758	0.170067	-7.33583	2.20355e-13	1.14695e-11	TRUE
Tmem159	60.3451	-1.82238	0.431065	-4.22762	2.36172e-05	0.000219208	TRUE
Rrm1	1982.17	1.01531	0.306345	3.31426	0.000918859	0.00509375	TRUE
Ano1	102.191	-1.06913	0.317412	-3.36828	0.000756389	0.00433459	TRUE
Cenpi	144.214	1.1531	0.284629	4.05124	5.0947e-05	0.000432677	TRUE
Adgrg2	84.4253	-1.0356	0.194739	-5.3179	1.04971e-07	1.80441e-06	TRUE
Gabrq	145.041	-1.03288	0.21526	-4.79831	1.60012e-06	2.02268e-05	TRUE
Cd209a	69.8405	-1.24876	0.243567	-5.12699	2.94417e-07	4.53261e-06	TRUE
Slc7a2	656.768	-1.00116	0.129538	-7.72872	1.08633e-14	6.96073e-13	TRUE
Cenpn	113.43	1.04066	0.260137	4.00044	6.3226e-05	0.000518704	TRUE
Mt2	100.113	2.12303	0.502294	4.22667	2.37175e-05	0.000220029	TRUE
Mt1	99.3165	1.09189	0.247544	4.41091	1.02939e-05	0.000105973	TRUE
Slc27a1	141.52	-1.03968	0.185296	-5.61088	2.01295e-08	4.02201e-07	TRUE
Psmb10	773.176	1.17077	0.0996125	11.7532	6.79742e-32	2.87067e-29	TRUE
Chek1	147.182	1.23184	0.244068	5.04713	4.48506e-07	6.6144e-06	TRUE
Mns1	404.152	1.37983	0.415226	3.32308	0.000890289	0.00496201	TRUE
Itga11	42.1788	-1.08233	0.266313	-4.06413	4.82118e-05	0.000413034	TRUE
Stra6	44.476	1.6635	0.263447	6.31437	2.71266e-10	8.22295e-09	TRUE
Tipin	243.728	1.02185	0.263742	3.87442	0.000106877	0.000815601	TRUE
Ptgs2	121.839	3.14003	0.475147	6.60855	3.88115e-11	1.39496e-09	TRUE
Traip	118.093	1.06766	0.255176	4.18402	2.86395e-05	0.000260489	TRUE
Thsd7a	51.2501	-1.40688	0.455928	-3.08575	0.00203042	0.00995233	TRUE
Oas3	659.46	1.38934	0.319168	4.35299	1.34292e-05	0.000134451	TRUE
Oas2	534.471	1.12634	0.282148	3.99203	6.55105e-05	0.000534614	TRUE
Rims3	280.595	-1.01528	0.162794	-6.2366	4.47171e-10	1.27639e-08	TRUE
Rtp4	438.285	1.35125	0.171329	7.88683	3.0995e-15	2.13314e-13	TRUE
Prrg3	54.0872	-1.30494	0.27097	-4.81581	1.46607e-06	1.8853e-05	TRUE
Apol6	54.3207	3.97958	0.48866	8.14388	3.8282e-16	3.20431e-14	TRUE
Recql4	98.1943	1.5261	0.291277	5.23934	1.61153e-07	2.61304e-06	TRUE
Pla2g4c	52.2641	1.96892	0.436687	4.50876	6.52078e-06	7.06113e-05	TRUE
Slc16a2	68.7554	-1.20529	0.228729	-5.26953	1.36773e-07	2.25912e-06	TRUE
Polq	473.34	1.10414	0.290137	3.8056	0.00014146	0.00103898	TRUE
Kif4	425.012	1.18915	0.405932	2.92944	0.00339572	0.0151647	TRUE
Lif	32.7149	1.72411	0.369768	4.66269	3.12098e-06	3.66356e-05	TRUE
Parp14	5387.18	1.15771	0.111756	10.3592	3.80044e-25	1.03853e-22	TRUE
Gbp8	1212.87	1.15212	0.0994863	11.5807	5.16185e-31	2.08516e-28	TRUE
Ifit1	397.195	1.53316	0.213493	7.18132	6.9039e-13	3.2979e-11	TRUE
Fras1	217.342	-1.11111	0.334142	-3.32525	0.000883389	0.00493391	TRUE
Cxcl10	1018.94	2.66531	0.169071	15.7644	5.46755e-56	6.7732e-53	TRUE
Wnk4	33.5268	-1.14914	0.330989	-3.47183	0.000516927	0.00313599	TRUE
Ubd	386.219	3.14543	0.217892	14.4357	3.08381e-47	2.6047e-44	TRUE
Ccl2	38.3924	2.81111	0.506816	5.54662	2.91244e-08	5.61399e-07	TRUE
Fignl1	424.396	1.23181	0.389627	3.16152	0.0015695	0.008021	TRUE
Slc25a21	90.6498	1.90115	0.655055	2.90228	0.00370461	0.0163203	TRUE
Cdcp1	35.5043	-1.03775	0.345082	-3.00725	0.00263621	0.0123608	TRUE
Isg15	331.282	1.51096	0.357556	4.22579	2.38101e-05	0.000220558	TRUE
Adamtsl2	345.217	-1.04979	0.179594	-5.84536	5.05484e-09	1.16249e-07	TRUE
P2ry12	184.907	-1.02758	0.127632	-8.05112	8.20366e-16	6.40506e-14	TRUE
Npy1r	74.5531	-1.83134	0.219821	-8.33106	8.01184e-17	7.29785e-15	TRUE
Fxyd1	35.26	-1.51978	0.253877	-5.98627	2.14707e-09	5.33382e-08	TRUE
Ccdc148	72.0786	-1.24845	0.243249	-5.13239	2.86081e-07	4.42237e-06	TRUE
Kif15	560.102	1.09561	0.322227	3.40014	0.000673523	0.00392456	TRUE
Smad6	30.9836	-1.09889	0.416327	-2.63948	0.00830343	0.0313288	TRUE
Frem2	163.046	-1.01645	0.253919	-4.00306	6.25284e-05	0.000513889	TRUE
Tap1	3268.93	1.14976	0.0908388	12.6572	1.02101e-36	5.27011e-34	TRUE
Dtl	562.51	1.39005	0.36412	3.81755	0.000134782	0.00100221	TRUE
Nme1	504.183	1.01522	0.236893	4.28558	1.82264e-05	0.000175393	TRUE
Atoh8	57.7311	-1.23147	0.220142	-5.59398	2.21929e-08	4.39178e-07	TRUE
Fam13a	94.3892	-1.39088	0.219756	-6.32922	2.46397e-10	7.50583e-09	TRUE
Ckap2	189.861	1.06494	0.390823	2.72486	0.00643291	0.0256296	TRUE
Limch1	444.055	-1.21176	0.139773	-8.66949	4.34053e-18	4.97875e-16	TRUE
Dzip1l	55.395	-1.1588	0.261817	-4.42599	9.60014e-06	9.98264e-05	TRUE
Tgm2	2231.9	1.17101	0.173551	6.74737	1.50545e-11	5.85234e-10	TRUE
Cpe	43.856	-1.02787	0.311511	-3.29963	0.000968132	0.00532874	TRUE
Rmi2	154.006	1.47374	0.146098	10.0873	6.28819e-24	1.47908e-21	TRUE
Socs1	240.71	2.79959	0.224572	12.4663	1.13961e-35	5.29404e-33	TRUE
Eme1	95.3586	1.22937	0.229055	5.36712	8.00047e-08	1.41856e-06	TRUE
Fanci	212.091	1.24402	0.258767	4.80748	1.52843e-06	1.95064e-05	TRUE
C130074G19Rik	69.5575	-1.43411	0.181526	-7.90032	2.78189e-15	1.95068e-13	TRUE
Ncam1	69.9345	-1.15366	0.218738	-5.27416	1.33368e-07	2.21074e-06	TRUE
Rcan2	43.3011	-1.1996	0.23336	-5.14056	2.73922e-07	4.24877e-06	TRUE
Tspan10	39.1278	-1.209	0.282793	-4.27522	1.90948e-05	0.00018252	TRUE
Batf2	114.044	2.37473	0.289626	8.1993	2.41784e-16	2.08968e-14	TRUE
Exo1	158.543	1.14515	0.399445	2.86685	0.00414581	0.0178245	TRUE
Il22ra2	30.5686	-1.22114	0.296531	-4.11807	3.82062e-05	0.000335832	TRUE
Magi2	47.6935	-1.04318	0.35091	-2.97279	0.00295107	0.0135347	TRUE
Stat2	1506.88	1.03803	0.112392	9.23579	2.56376e-20	3.96999e-18	TRUE
Rgl3	32.7892	-1.27718	0.272445	-4.68784	2.76102e-06	3.29288e-05	TRUE
2810417H13Rik	804.686	1.1899	0.181837	6.54377	5.99876e-11	2.08353e-09	TRUE
Gbp7	2424.08	2.249	0.115942	19.3976	8.08515e-84	5.00794e-80	TRUE
Gbp2b	327.046	3.59095	0.411315	8.7304	2.53772e-18	3.00357e-16	TRUE
Btnl9	63.3401	-1.26159	0.256878	-4.91126	9.04927e-07	1.22116e-05	TRUE
Olfr56	89.5414	2.62295	0.284152	9.2308	2.68607e-20	4.125e-18	TRUE
Il7	97.7346	-1.40258	0.158665	-8.83993	9.57825e-19	1.19452e-16	TRUE
Xaf1	559.519	1.26395	0.161307	7.83571	4.66205e-15	3.08293e-13	TRUE
Adam22	299.206	-1.06991	0.163757	-6.53355	6.4228e-11	2.20607e-09	TRUE
Pklr	162.217	1.7713	0.551186	3.21362	0.00131075	0.00687646	TRUE
Ccnb1	535.292	1.05336	0.416014	2.53202	0.0113407	0.0404013	TRUE
Arhgap32	253.171	-1.02173	0.304884	-3.35121	0.00080459	0.00456595	TRUE
Serpina3g	3708.39	2.70116	0.166984	16.1762	7.42701e-59	1.06161e-55	TRUE
Prelp	302.618	-1.53093	0.151281	-10.1198	4.51277e-24	1.08904e-21	TRUE
Abca9	479.642	-1.41785	0.207432	-6.83524	8.18675e-12	3.31429e-10	TRUE
Oasl1	217.932	1.06062	0.205665	5.15704	2.5088e-07	3.91752e-06	TRUE
Abca8a	174.113	-1.92331	0.457152	-4.20715	2.58613e-05	0.000237545	TRUE
Mcm3	1059.48	1.05993	0.174578	6.07137	1.26822e-09	3.30519e-08	TRUE
Fam222a	30.7116	-1.17985	0.324452	-3.63644	0.000276428	0.00183057	TRUE
Bag2	74.8689	1.1738	0.338926	3.46329	0.000533612	0.0032183	TRUE
Maff	51.6004	1.13866	0.210737	5.4032	6.54632e-08	1.17417e-06	TRUE
Nrep	51.6997	-1.12196	0.229345	-4.89203	9.9801e-07	1.33321e-05	TRUE
Egflam	117.484	-1.00899	0.218383	-4.62026	3.83253e-06	4.40421e-05	TRUE
Pcdhb19	31.5105	-1.27188	0.246198	-5.16607	2.39073e-07	3.7363e-06	TRUE
Tril	34.1088	-1.22666	0.266543	-4.60212	4.18212e-06	4.74144e-05	TRUE
Mmp3	47.1476	1.79464	0.42847	4.18847	2.80839e-05	0.000256062	TRUE
Hepacam2	92.1258	-1.02462	0.219495	-4.66807	3.04048e-06	3.58264e-05	TRUE
Tnip3	44.9615	2.0228	0.405073	4.99366	5.92463e-07	8.46206e-06	TRUE
Mab21l3	42.1794	1.28434	0.230091	5.58188	2.37926e-08	4.68342e-07	TRUE
Shisa2	76.4455	-1.20223	0.20505	-5.86308	4.54352e-09	1.05932e-07	TRUE
Phf11a	94.3839	1.06996	0.184058	5.81318	6.12956e-09	1.38564e-07	TRUE
Cenph	82.6171	1.37005	0.366927	3.73386	0.000188566	0.00133128	TRUE
Plekha7	60.0745	-1.08547	0.31234	-3.47529	0.000510295	0.00310082	TRUE
Ifitm10	32.7563	-1.22963	0.291766	-4.21445	2.50393e-05	0.000231076	TRUE
Gvin1	12828.3	1.63608	0.11345	14.4211	3.81103e-47	3.07898e-44	TRUE
Clec14a	132.934	-1.09801	0.140101	-7.83726	4.60475e-15	3.05591e-13	TRUE
Ifit2	794.242	1.43496	0.157112	9.13336	6.64064e-20	9.71625e-18	TRUE
Fam26f	273.973	1.64103	0.144392	11.3652	6.23503e-30	2.31719e-27	TRUE
AI464131	44.095	-1.46112	0.253367	-5.76682	8.07813e-09	1.76183e-07	TRUE
Ticrr	254.195	1.05708	0.285411	3.70372	0.000212461	0.00147367	TRUE
Olfml2a	113.907	-1.18887	0.180893	-6.57223	4.95688e-11	1.74448e-09	TRUE
Bst2	533.867	1.09233	0.144196	7.57535	3.58165e-14	2.18928e-12	TRUE
Irgm1	2647.96	2.20525	0.109326	20.1713	1.7493e-90	3.25055e-86	TRUE
Kcne4	100.652	1.85168	0.232824	7.95314	1.81849e-15	1.32515e-13	TRUE
Rnf150	374.735	-1.30663	0.121302	-10.7716	4.68615e-27	1.50135e-24	TRUE
Sned1	884.384	-1.57704	0.202614	-7.78349	7.05512e-15	4.61614e-13	TRUE
Tenm4	140.131	-1.35201	0.277024	-4.88049	1.0582e-06	1.40453e-05	TRUE
Gm12185	410.49	3.05446	0.326832	9.34564	9.13332e-21	1.50191e-18	TRUE
Dtx3l	2375.64	1.07165	0.0888474	12.0616	1.68393e-33	7.63192e-31	TRUE
Mmp12	33.5572	-1.50153	0.365011	-4.11365	3.89457e-05	0.000341847	TRUE
2810025M15Rik	53.4516	-1.01149	0.297631	-3.39847	0.000677631	0.00394354	TRUE
Apol10b	88.7575	1.32604	0.207247	6.39838	1.57033e-10	4.99655e-09	TRUE
Agmo	33.8115	-1.0922	0.282103	-3.87164	0.000108107	0.000822962	TRUE
Mmp13	84.6537	3.09915	0.526136	5.89039	3.85285e-09	9.09703e-08	TRUE
Vstm4	112.305	-1.34466	0.167658	-8.02025	1.05531e-15	8.06986e-14	TRUE
Sgms2	46.6338	-1.02537	0.4016	-2.5532	0.0106738	0.0383934	TRUE
Sv2c	37.8007	-1.00772	0.387442	-2.60095	0.00929662	0.0343371	TRUE
Kcnj16	278.237	-1.5293	0.153789	-9.94418	2.67365e-23	5.64565e-21	TRUE
Epha3	70.3247	-1.00517	0.282229	-3.56152	0.000368714	0.00234078	TRUE
Oas1a	337.155	1.09414	0.192129	5.6948	1.23514e-08	2.5788e-07	TRUE
Gas1	63.7803	-1.15703	0.314332	-3.6809	0.000232408	0.00159065	TRUE
Sv2b	34.4986	-1.14701	0.302666	-3.78969	0.000150833	0.0010962	TRUE
Aph1c	72.0315	-1.71983	0.340456	-5.05156	4.38219e-07	6.48326e-06	TRUE
Socs3	493.104	1.19493	0.137421	8.69535	3.45761e-18	4.01558e-16	TRUE
Arhgap20	110.929	-1.14531	0.226039	-5.06689	4.04366e-07	6.04499e-06	TRUE
Slamf8	485.377	1.30617	0.141131	9.25499	2.14259e-20	3.4322e-18	TRUE
Stum	56.8955	-1.06392	0.264981	-4.01507	5.94294e-05	0.000494988	TRUE
Iigp1	3388.87	3.20506	0.187165	17.1243	9.78289e-66	2.01984e-62	TRUE
Ifi205	601.667	1.18445	0.139202	8.5089	1.75592e-17	1.8127e-15	TRUE
Ceacam2	37.0253	-1.07542	0.293191	-3.66798	0.000244475	0.00165555	TRUE
Rnd1	35.7266	1.27812	0.31188	4.09811	4.16541e-05	0.000362198	TRUE
Ifng	109.341	3.86938	0.39509	9.79367	1.19865e-22	2.39498e-20	TRUE
Fam72a	34.0035	1.10773	0.279244	3.9669	7.28137e-05	0.000587761	TRUE
Timd4	565.179	-1.01555	0.120042	-8.45995	2.67486e-17	2.70132e-15	TRUE
Col8a2	102.761	-1.12651	0.213015	-5.28841	1.23381e-07	2.07482e-06	TRUE
Scn3a	45.1422	-1.3285	0.457497	-2.90385	0.003686	0.0162537	TRUE
Lepr	402.609	-1.12853	0.187892	-6.00631	1.89795e-09	4.75946e-08	TRUE
Spock2	62.008	-1.03543	0.298741	-3.46597	0.000528327	0.00319663	TRUE
Rad51b	39.1351	1.13348	0.373465	3.03503	0.00240515	0.0114449	TRUE
Fcgr4	463.28	2.12331	0.179349	11.839	2.45435e-32	1.08588e-29	TRUE
Hist1h4a	1311.3	1.09767	0.445974	2.46128	0.0138442	0.0473151	TRUE
Zfp462	190.868	-1.1409	0.33419	-3.41394	0.000640315	0.00374914	TRUE
Pyroxd2	55.16	-1.12155	0.216875	-5.17142	2.32322e-07	3.64602e-06	TRUE
Pla2g16	663.366	1.21188	0.153235	7.90863	2.60231e-15	1.83863e-13	TRUE
Obscn	130.396	-2.13404	0.254148	-8.39685	4.58634e-17	4.43872e-15	TRUE
Gdpd1	65.9942	-1.01574	0.244129	-4.16068	3.17304e-05	0.000284563	TRUE
Sphk1	147.191	1.38648	0.433518	3.1982	0.00138289	0.00719395	TRUE
Serpina10	40.7025	1.84905	0.23912	7.73273	1.05263e-14	6.76819e-13	TRUE
Cks2	209.093	1.05625	0.334184	3.16069	0.00157397	0.00803501	TRUE
Tubb3	68.9794	2.23519	0.278882	8.01484	1.10282e-15	8.3986e-14	TRUE
Cys1	35.9108	-1.07631	0.268544	-4.00795	6.12487e-05	0.000506172	TRUE
Sepp1	3285.18	-1.00219	0.11677	-8.58262	9.27333e-18	9.90327e-16	TRUE
Cd209b	210.345	-1.11857	0.239599	-4.66851	3.03395e-06	3.57722e-05	TRUE
Serpina3f	953.227	3.89951	0.27955	13.9492	3.17953e-44	2.36328e-41	TRUE
Cenpm	45.2321	1.2596	0.284876	4.42156	9.79918e-06	0.000101442	TRUE
Phf11d	250.942	1.07086	0.208882	5.12664	2.94953e-07	4.5371e-06	TRUE
Efcc1	34.3097	-1.31815	0.319481	-4.12592	3.69261e-05	0.000326278	TRUE
Gm4841	131.786	2.44617	0.245342	9.97047	2.05246e-23	4.48693e-21	TRUE
Psma5	650.081	1.03016	0.102494	10.0509	9.09957e-24	2.06205e-21	TRUE
Hist1h3a	969.935	1.15519	0.472998	2.44228	0.0145948	0.0493451	TRUE
Hist1h2ae	590.433	1.10688	0.447668	2.47254	0.0134157	0.0460965	TRUE
Hist1h2an	321.921	1.17366	0.451117	2.60166	0.00927728	0.0342861	TRUE
Slfn9	339.859	1.04377	0.125993	8.28437	1.18741e-16	1.07109e-14	TRUE
Irgm2	1951.99	1.91456	0.112208	17.0626	2.81575e-65	5.23222e-62	TRUE
Spdl1	158.235	1.00724	0.181299	5.55569	2.7651e-08	5.36336e-07	TRUE
Rnf213	14434.2	1.13398	0.141573	8.00987	1.1483e-15	8.67385e-14	TRUE
Rgma	43.6239	-1.35242	0.303784	-4.45192	8.51051e-06	8.97007e-05	TRUE
Cited4	35.3603	1.46025	0.402585	3.62718	0.000286538	0.00188676	TRUE
Ccl19	431.685	1.10429	0.137127	8.05302	8.07783e-16	6.33343e-14	TRUE
Ifi204	677.314	1.34454	0.163142	8.24155	1.69991e-16	1.50417e-14	TRUE
Pydc4	1873.9	1.19776	0.138876	8.62468	6.42734e-18	7.19474e-16	TRUE
Gm4951	469.945	1.83234	0.170328	10.7577	5.45106e-27	1.71681e-24	TRUE
Gm1966	8906.13	1.23147	0.0724862	16.989	9.90321e-65	1.67292e-61	TRUE
Nlrc5	3656.85	1.42215	0.137795	10.3207	5.67993e-25	1.52963e-22	TRUE
Amy2a5	273.114	5.62868	2.12145	2.65322	0.00797272	0.0302963	TRUE
2610203C20Rik	170.329	-1.00313	0.131161	-7.64805	2.04055e-14	1.26814e-12	TRUE
Spc24	115.145	1.17815	0.321784	3.66132	0.000250922	0.0016912	TRUE
Gm10705	43.1779	1.06763	0.297122	3.59322	0.000326613	0.0021066	TRUE
Ifit3	714.853	1.31148	0.209843	6.24979	4.10992e-10	1.18404e-08	TRUE
Grem1	80.5689	-1.44089	0.21788	-6.61321	3.76076e-11	1.35565e-09	TRUE
AW112010	1127.6	1.10244	0.107642	10.2417	1.28952e-24	3.37491e-22	TRUE
Ly6a	3047.12	1.29934	0.13534	9.60056	7.95138e-22	1.44856e-19	TRUE
Igkv1-99	36.3543	3.5606	0.922999	3.85764	0.000114487	0.000866204	TRUE
Igkv4-86	181.593	-1.3533	0.50784	-2.66482	0.00770301	0.0295311	TRUE
Igkv8-21	63.3731	1.12142	0.41885	2.67738	0.00741998	0.0287186	TRUE
Ighv4-1	197.925	-1.37342	0.497008	-2.76337	0.0057207	0.0232354	TRUE
Smim1	174.826	1.0937	0.35051	3.12031	0.0018066	0.00902239	TRUE
Aunip	52.8004	1.62372	0.381131	4.26027	2.04177e-05	0.000193671	TRUE
Gm4070	7896.85	1.95951	0.125293	15.6394	3.92484e-55	4.55821e-52	TRUE
Igtp	1969.94	2.7127	0.144805	18.7335	2.63866e-78	1.22579e-74	TRUE
Ifi47	1936.4	2.06475	0.110806	18.634	1.70339e-77	6.3305e-74	TRUE
Tgtp2	3195.91	2.72685	0.168718	16.1622	9.31475e-59	1.23633e-55	TRUE
Tgtp1	1738.79	3.15814	0.212884	14.835	8.70206e-50	8.51061e-47	TRUE
Ly6c1	735.306	1.13817	0.154508	7.36639	1.75313e-13	9.38809e-12	TRUE
Tlr5	52.6439	-1.02488	0.193375	-5.29995	1.15837e-07	1.96573e-06	TRUE
Psme2	1368.56	1.12072	0.138913	8.06777	7.15912e-16	5.6369e-14	TRUE
Ifit1bl1	355.658	1.29995	0.150009	8.66579	4.48392e-18	5.11167e-16	TRUE
Gm43302	350.773	3.96451	0.689898	5.74651	9.11025e-09	1.95707e-07	TRUE
Gbp4	4217.45	2.55503	0.147297	17.3461	2.11241e-67	4.9066e-64	TRUE
Gm15931	45.5686	2.14438	0.337873	6.34671	2.1997e-10	6.78644e-09	TRUE
Gm12216	74.5144	1.22014	0.178738	6.82644	8.705e-12	3.50882e-10	TRUE
Gm12250	684.041	2.7686	0.152627	18.1396	1.55118e-73	4.80399e-70	TRUE
Gm15387	109.207	1.16414	0.323606	3.59741	0.000321405	0.00207951	TRUE
Gm15635	79.1933	-1.00191	0.187372	-5.34716	8.93472e-08	1.56039e-06	TRUE
Gm16070	75.9384	-1.11289	0.177315	-6.27633	3.46658e-10	1.01924e-08	TRUE
AI838599	67.5693	-1.24081	0.236988	-5.23576	1.64309e-07	2.65726e-06	TRUE
Gm5970	126.499	2.25153	0.240315	9.3691	7.31546e-21	1.21371e-18	TRUE
Gm15408	30.4356	-1.33621	0.269894	-4.95085	7.38892e-07	1.01855e-05	TRUE
Gm13710	32.7114	-1.02813	0.298805	-3.4408	0.000580007	0.00344225	TRUE
Lilr4b	180.5	1.19147	0.201179	5.92246	3.17164e-09	7.61204e-08	TRUE
Cfb	2202.6	1.20853	0.134792	8.96589	3.07775e-19	4.08505e-17	TRUE
Hspa1b	233.878	2.0875	0.431297	4.84006	1.29798e-06	1.6902e-05	TRUE
F830016B08Rik	435.933	1.58594	0.152738	10.3834	2.95112e-25	8.30874e-23	TRUE
Gm17334	165.99	1.6747	0.154399	10.8466	2.06969e-27	6.99253e-25	TRUE
Phf11b	406.824	1.13451	0.122166	9.28658	1.59327e-20	2.59703e-18	TRUE
Hspa1a	123.998	1.68826	0.50906	3.31644	0.00091173	0.00505893	TRUE
Gbp11	39.0361	3.42421	0.402351	8.5105	1.73187e-17	1.79785e-15	TRUE
Rab26os	46.4039	1.02839	0.248574	4.13717	3.51608e-05	0.000312313	TRUE
Ighv1-74	31.3135	1.1641	0.463039	2.51404	0.0119356	0.0421234	TRUE
Igkv5-43	256.84	-1.88156	0.605344	-3.10826	0.00188195	0.00933542	TRUE
Ighv1-22	84.8527	1.54555	0.431557	3.58133	0.000341855	0.00219198	TRUE
Ccl21a	1374.12	-1.05753	0.134009	-7.89149	2.986e-15	2.06267e-13	TRUE
Gm21887	89.3236	-3.48916	1.26261	-2.76345	0.00571935	0.023235	TRUE
Igkv6-17	110.285	-1.50492	0.468193	-3.21431	0.00130759	0.0068618	TRUE
Psmb9	1307.15	1.10321	0.10349	10.6601	1.56377e-26	4.76361e-24	TRUE
Gdap10	703.634	1.17572	0.101965	11.5307	9.24258e-31	3.57803e-28	TRUE
1810034E14Rik	43.3997	-1.10283	0.423744	-2.60259	0.00925212	0.0342271	TRUE
9330175E14Rik	491.425	1.33694	0.0992005	13.4772	2.13179e-41	1.41475e-38	TRUE
Gm26584	38.8382	-1.48299	0.296696	-4.99834	5.78267e-07	8.29117e-06	TRUE
Gm26583	34.9284	-1.09879	0.255835	-4.29491	1.74762e-05	0.000168873	TRUE
Gm18853	2097.58	1.81818	0.145344	12.5095	6.62325e-36	3.15572e-33	TRUE
Rnu3b1	474.993	1.06588	0.259633	4.10534	4.03712e-05	0.000351701	TRUE
Gm18852	1300.1	2.37026	0.185343	12.7885	1.90164e-37	1.0393e-34	TRUE
Rnu3b3	474.993	1.06588	0.259633	4.10534	4.03712e-05	0.000351701	TRUE
Hist1h3g	432.017	1.42864	0.425093	3.36077	0.000777247	0.00444258	TRUE
Gm18301	212.327	1.96802	0.152901	12.8712	6.53855e-38	3.6818e-35	TRUE
Gm28720	39.8163	-1.15721	0.215195	-5.37749	7.55314e-08	1.34437e-06	TRUE
Gm21955	214.272	-1.09644	0.152388	-7.19507	6.24293e-13	3.01314e-11	TRUE
Gm38340	47.9999	-1.13795	0.282115	-4.03364	5.49198e-05	0.000461356	TRUE
3110080O07Rik	31.8044	-1.02647	0.25935	-3.95786	7.56232e-05	0.000608061	TRUE
Gm37697	36.3109	1.39147	0.275528	5.0502	4.41352e-07	6.52429e-06	TRUE
Gbp6	1920.26	2.78633	0.18791	14.828	9.65782e-50	8.97308e-47	TRUE
Rnu3b4	474.993	1.06588	0.259633	4.10534	4.03712e-05	0.000351701	TRUE
Gbp10	495.381	3.59172	0.39235	9.15438	5.46723e-20	8.12737e-18	TRUE
Rnu3b2	474.993	1.06588	0.259633	4.10534	4.03712e-05	0.000351701	TRUE
Gm43802	66.9612	2.35072	0.261802	8.97899	2.73271e-19	3.67965e-17	TRUE
Gm42972	33.8372	-1.13876	0.26523	-4.29348	1.75896e-05	0.00016988	TRUE
Gbp5	1972.16	2.38125	0.140796	16.9127	3.62489e-64	5.61315e-61	TRUE
Gm43508	40.4958	-1.14446	0.249793	-4.58165	4.61324e-06	5.1734e-05	TRUE
Gm42993	34.5936	-1.16609	0.238051	-4.89851	9.65639e-07	1.29485e-05	TRUE
Gm42679	36.2262	-1.74806	0.292744	-5.9713	2.3537e-09	5.8006e-08	TRUE
Dancr	40.2353	1.38293	0.292504	4.7279	2.26854e-06	2.7642e-05	TRUE
Gm44850	34.169	-1.35719	0.289609	-4.68628	2.78221e-06	3.31404e-05	TRUE
Gm44536	33.307	-1.28239	0.385265	-3.32859	0.000872868	0.00488118	TRUE
Gm45073	44.0134	-1.18427	0.236442	-5.0087	5.47998e-07	7.90598e-06	TRUE

## Sheet: rtmt.6_vs_naive
List of differentially expressed genes determined through pairwise comparison of mice infected with recently mosquito transmitted (RMT) parasites (day 6 blood cycles post-infection) vs naïve mice.										Key	Description
Gene	baseMean	log2FC	lfcSE	stat	pvalue	FDR	DEG			baseMean	Mean normalised count across all samples
Cdc45	215.995	2.06796	0.227029	9.1088	8.32986e-20	7.13955e-19	TRUE			log2FC	log2 Fold change
Cox5a	490.47	1.46261	0.0745068	19.6305	8.4848e-86	1.08734e-83	TRUE			stat	Wald Statistic
Sdhd	555.624	1.41516	0.0760079	18.6186	2.27026e-77	2.1093e-75	TRUE			p-value	Wald test p-value
Slfn4	136.378	2.44735	0.366017	6.68644	2.2866e-11	1.11404e-10	TRUE			FDR	BH adjusted p-values
Cdh4	42.0371	-1.07854	0.245221	-4.39826	1.09121e-05	3.10091e-05	TRUE			DEG	Differentially expressed gene (Log2FC > 1, FDR < 0.05 & baseMean > 30)
Clec10a	39.9371	-1.04383	0.256978	-4.06194	4.86657e-05	0.000126796	TRUE
Arvcf	326.701	-1.87448	0.129322	-14.4948	1.3077e-47	4.12557e-46	TRUE
Rem1	58.153	-1.33177	0.189403	-7.03139	2.04491e-12	1.08598e-11	TRUE
Mx1	283.723	1.85803	0.21482	8.64926	5.18355e-18	3.98844e-17	TRUE
Ndufa9	477.92	1.04005	0.0675456	15.3977	1.69573e-53	6.83515e-52	TRUE
Itga5	187.261	1.42174	0.138953	10.2318	1.42829e-24	1.59402e-23	TRUE
Hk2	334.036	1.3307	0.204829	6.49663	8.2139e-11	3.81863e-10	TRUE
Il12rb1	136.534	2.86428	0.236878	12.0918	1.16732e-33	1.99734e-32	TRUE
Gnb1l	35.0053	1.44956	0.344651	4.20587	2.60077e-05	7.03969e-05	TRUE
Mmp11	33.7894	-1.11506	0.381506	-2.92277	0.00346932	0.00673706	TRUE
Vpreb3	119.068	-1.02281	0.148642	-6.88104	5.94166e-12	3.0491e-11	TRUE
Mmp14	474.876	1.47456	0.0846635	17.4168	6.15642e-68	4.20583e-66	TRUE
S100a6	348.279	1.00867	0.0942098	10.7066	9.47483e-27	1.18083e-25	TRUE
Epn2	256.931	-1.00908	0.143829	-7.01583	2.28591e-12	1.20982e-11	TRUE
Nhp2	312.647	1.55194	0.104088	14.9099	2.84113e-50	1.01332e-48	TRUE
Lgals9	1435.96	1.89166	0.105773	17.8841	1.56827e-71	1.18461e-69	TRUE
Timp1	32.7809	1.94244	0.263513	7.37131	1.68957e-13	9.699e-13	TRUE
Uhrf1	1007.47	1.81206	0.262621	6.89992	5.20319e-12	2.67901e-11	TRUE
Hpn	59.7511	1.42262	0.30974	4.59294	4.37049e-06	1.30253e-05	TRUE
Efnb2	197.182	-1.92616	0.127725	-15.0805	2.17675e-51	8.12218e-50	TRUE
Rrp15	187.02	1.07833	0.0891214	12.0995	1.06216e-33	1.82412e-32	TRUE
Fndc5	31.9241	1.12443	0.20703	5.43121	5.59729e-08	2.03222e-07	TRUE
Hars	565.223	1.06103	0.140594	7.54676	4.46217e-14	2.65501e-13	TRUE
Ube2c	459.144	1.16416	0.442814	2.62901	0.00856336	0.01544	TRUE
Tbx21	224.478	2.28589	0.146513	15.602	7.05729e-55	3.00088e-53	TRUE
Tubb6	189.545	2.11959	0.124369	17.0428	3.95668e-65	2.41059e-63	TRUE
Def8	226.271	1.01205	0.127728	7.92343	2.31045e-15	1.50589e-14	TRUE
Col1a1	840.063	1.30504	0.144358	9.04033	1.56198e-19	1.31512e-18	TRUE
Foxm1	346.109	1.71226	0.161643	10.5928	3.2174e-26	3.88724e-25	TRUE
Tubb5	7075.29	1.15423	0.0774118	14.9103	2.82658e-50	1.01007e-48	TRUE
Ddt	126.033	1.40083	0.118842	11.7873	4.53809e-32	7.21358e-31	TRUE
Eef1e1	191.355	1.2528	0.14512	8.63285	5.98401e-18	4.58347e-17	TRUE
Rin2	166.175	-1.26843	0.201652	-6.2902	3.17065e-10	1.40714e-09	TRUE
Gria3	180.678	-1.92817	0.206048	-9.35787	8.13597e-21	7.40365e-20	TRUE
Blvra	272.341	1.06857	0.108425	9.85542	6.49476e-23	6.64568e-22	TRUE
Ltbp2	245.184	-1.0274	0.205193	-5.00701	5.52826e-07	1.81335e-06	TRUE
Spag5	373.789	1.13908	0.403878	2.82037	0.00479684	0.0090687	TRUE
Ccne1	264.665	1.13813	0.272662	4.17414	2.99108e-05	8.01444e-05	TRUE
Psmc3	1021.54	1.10395	0.0977945	11.2885	1.4963e-29	2.11278e-28	TRUE
Nr1h3	646.341	1.2896	0.0989588	13.0317	8.08382e-39	1.75688e-37	TRUE
Rhoc	135.819	1.46921	0.122364	12.0069	3.27046e-33	5.51968e-32	TRUE
Peg3	85.4678	-2.25042	0.209685	-10.7324	7.16973e-27	8.97762e-26	TRUE
Metrn	54.0315	1.42276	0.201492	7.06115	1.65135e-12	8.8507e-12	TRUE
Dbf4	489.352	1.13456	0.157618	7.1982	6.10124e-13	3.36719e-12	TRUE
Daxx	564.41	1.18438	0.129072	9.17608	4.47073e-20	3.88564e-19	TRUE
Cd320	33.3633	1.06327	0.252358	4.21336	2.516e-05	6.82416e-05	TRUE
Dyrk1b	164.763	-1.11611	0.11439	-9.75706	1.7207e-22	1.72088e-21	TRUE
Snrpd1	378.995	1.74431	0.109891	15.8731	9.73601e-57	4.45602e-55	TRUE
Slc9a3r2	252.27	-1.55213	0.108826	-14.2625	3.74772e-46	1.10892e-44	TRUE
Gtf2f1	446.611	1.13496	0.095636	11.8675	1.74507e-32	2.84696e-31	TRUE
Naa20	321.824	1.22707	0.0757205	16.2053	4.62628e-59	2.27422e-57	TRUE
Ggct	312.951	1.02749	0.155854	6.59263	4.32093e-11	2.04982e-10	TRUE
Plin4	79.3157	-1.06166	0.160328	-6.62181	3.5483e-11	1.69672e-10	TRUE
Chaf1a	300.783	1.89828	0.222306	8.53907	1.35303e-17	1.00891e-16	TRUE
Mcm2	1119.05	1.32617	0.255842	5.18356	2.17693e-07	7.43462e-07	TRUE
Bcam	193.253	-1.1168	0.128324	-8.70301	3.23204e-18	2.51814e-17	TRUE
Tomm40	410.571	1.18966	0.0717264	16.5861	8.7909e-62	4.7904e-60	TRUE
Apoe	5839	-2.3419	0.0659387	-35.5163	2.74951e-276	5.10914e-272	TRUE
Klf4	94.6699	-1.1225	0.155664	-7.21103	5.55298e-13	3.07924e-12	TRUE
Hmgn2	1585.32	1.37356	0.0965251	14.2301	5.96299e-46	1.7588e-44	TRUE
Atp5d	714.289	1.00451	0.0626928	16.0228	8.86416e-58	4.2452e-56	TRUE
Ranbp2	6422.43	1.05102	0.0547358	19.2017	3.57833e-82	3.98159e-80	TRUE
St8sia6	483.698	-1.30623	0.157576	-8.28951	1.1372e-16	8.05439e-16	TRUE
Timm50	205.952	1.15247	0.1173	9.82502	8.78594e-23	8.93109e-22	TRUE
Ier3	36.0898	1.49537	0.214399	6.97472	3.06489e-12	1.60427e-11	TRUE
Kif20a	393.532	1.8044	0.278084	6.48866	8.66037e-11	4.01414e-10	TRUE
Calr	5168.71	1.01297	0.0647569	15.6427	3.72768e-55	1.60714e-53	TRUE
Syce2	87.3107	2.0536	0.300467	6.83472	8.21674e-12	4.16826e-11	TRUE
Hlf	88.3487	-2.32507	0.30681	-7.57821	3.50352e-14	2.09805e-13	TRUE
Fam162a	130.305	1.02385	0.149917	6.82943	8.52539e-12	4.31894e-11	TRUE
Dnmt1	1985.12	1.09826	0.0965217	11.3784	5.35883e-30	7.7312e-29	TRUE
Cacna1e	1787.36	-1.22383	0.0863766	-14.1685	1.43528e-45	4.16075e-44	TRUE
Cacna1b	44.6395	-1.45359	0.504088	-2.88361	0.00393145	0.00755161	TRUE
Trmt10a	119.733	1.15279	0.247713	4.65375	3.25948e-06	9.87247e-06	TRUE
Etv1	66.2753	-2.14569	0.325953	-6.58282	4.61615e-11	2.18541e-10	TRUE
Kifc2	57.9325	-1.2574	0.195072	-6.44586	1.14949e-10	5.27662e-10	TRUE
Phb2	962.761	1.07857	0.076093	14.1744	1.31945e-45	3.83692e-44	TRUE
Dnajb11	887.831	1.23821	0.072917	16.981	1.13461e-64	6.71442e-63	TRUE
Ndrg2	93.2782	-2.45022	0.18316	-13.3775	8.18614e-41	1.92064e-39	TRUE
Cd33	448.497	-1.50528	0.133133	-11.3066	1.21722e-29	1.72791e-28	TRUE
Nkg7	349.593	1.85481	0.115937	15.9985	1.30872e-57	6.21958e-56	TRUE
Abca13	169.812	3.98273	0.282637	14.0913	4.29367e-45	1.21438e-43	TRUE
Adgre1	1054.68	-1.13742	0.104026	-10.934	7.92755e-28	1.04253e-26	TRUE
Ccl24	160.75	4.63611	0.28486	16.2751	1.48333e-59	7.38961e-58	TRUE
Ap1s1	215.647	1.45276	0.124645	11.6552	2.1585e-31	3.3258e-30	TRUE
Hdgf	1440.98	1.04747	0.134466	7.78986	6.70816e-15	4.23551e-14	TRUE
Thop1	141.914	1.60624	0.155116	10.3551	3.96764e-25	4.57362e-24	TRUE
Matk	163.111	-1.01814	0.125339	-8.12309	4.54448e-16	3.10119e-15	TRUE
Cstb	281.168	2.12211	0.092118	23.0369	1.99133e-117	6.60766e-115	TRUE
Spc25	186.049	1.44669	0.329455	4.39115	1.12751e-05	3.1982e-05	TRUE
Dnah2	30.3195	-2.1109	0.732321	-2.88248	0.00394564	0.00757808	TRUE
Prlr	31.0949	-1.75241	0.590124	-2.96957	0.0029822	0.00586405	TRUE
Fgfr4	49.3991	-2.07857	0.30995	-6.70615	1.99827e-11	9.77928e-11	TRUE
Cadm3	168.434	-1.83457	0.271984	-6.74514	1.52884e-11	7.54751e-11	TRUE
Il5ra	170.519	-1.3424	0.140543	-9.55158	1.27739e-21	1.21476e-20	TRUE
Mcm5	1236.95	1.62509	0.209019	7.77484	7.55412e-15	4.74706e-14	TRUE
Asf1b	267.119	1.26057	0.289067	4.36083	1.29569e-05	3.65172e-05	TRUE
Ddx39	935.591	1.21395	0.0591652	20.518	1.4864e-93	2.60569e-91	TRUE
Insr	1121.45	-1.06816	0.0708377	-15.079	2.22544e-51	8.28721e-50	TRUE
Fcer2a	1670.45	-1.93668	0.0920026	-21.0503	2.27453e-98	4.85809e-96	TRUE
Mthfd2	298.064	1.21952	0.108332	11.2572	2.13477e-29	2.99384e-28	TRUE
Sh2d1a	94.3119	1.56282	0.167779	9.31472	1.2227e-20	1.10346e-19	TRUE
Ranbp1	720.388	1.65477	0.0844379	19.5974	1.62644e-85	2.04206e-83	TRUE
Psmb4	857.473	1.4754	0.0710836	20.7559	1.08477e-95	2.03607e-93	TRUE
Gata6	49.3115	-1.55581	0.236584	-6.57613	4.82849e-11	2.28187e-10	TRUE
Rsl1d1	849.596	1.08061	0.0627626	17.2174	1.96727e-66	1.27372e-64	TRUE
Spo11	43.6475	1.2099	0.264566	4.57314	4.80468e-06	1.4253e-05	TRUE
Rcn1	408.911	1.28977	0.0843869	15.2839	9.78272e-53	3.81095e-51	TRUE
Prg4	35.6289	-1.30996	0.362518	-3.6135	0.000302086	0.00070027	TRUE
Atp5g1	456.029	1.56456	0.123264	12.6927	6.49224e-37	1.29999e-35	TRUE
Tbcb	232.7	1.18717	0.123611	9.60405	7.68664e-22	7.41605e-21	TRUE
Fblim1	163.583	1.15144	0.116114	9.91649	3.52938e-23	3.66795e-22	TRUE
Zbtb32	70.0404	1.83045	0.205101	8.9246	4.473e-19	3.67776e-18	TRUE
Tmem147	176.575	1.05871	0.10444	10.137	3.78461e-24	4.16128e-23	TRUE
Ggt1	37.8971	1.5265	0.278814	5.47499	4.37527e-08	1.60643e-07	TRUE
Tek	185.073	-1.4454	0.13288	-10.8775	1.47568e-27	1.90822e-26	TRUE
Cdc20	265.642	1.97884	0.280804	7.04706	1.82743e-12	9.74664e-12	TRUE
Srm	282.958	1.59606	0.0974553	16.3774	2.77378e-60	1.43173e-58	TRUE
Epha2	94.5527	-1.17986	0.225324	-5.23626	1.6386e-07	5.69025e-07	TRUE
Itih3	36.6666	1.05573	0.207169	5.09597	3.46956e-07	1.16269e-06	TRUE
Atp7b	132.436	2.01881	0.545378	3.70167	0.000214185	0.000508688	TRUE
Slc4a1	5479.23	-1.70138	0.72597	-2.3436	0.0190987	0.0320937	TRUE
Cdt1	388.147	1.0764	0.146014	7.37187	1.68252e-13	9.66147e-13	TRUE
Aprt	239.174	1.19493	0.0920776	12.9774	1.64322e-38	3.54638e-37	TRUE
Hfe	371.275	-1.46715	0.102109	-14.3685	8.15328e-47	2.47152e-45	TRUE
Pola1	927.873	1.20387	0.186181	6.46611	1.0056e-10	4.63903e-10	TRUE
Gmnn	180.456	1.63758	0.253567	6.45817	1.05975e-10	4.87192e-10	TRUE
Cdk4	1102.11	1.11031	0.0912219	12.1715	4.40746e-34	7.7118e-33	TRUE
Sulf2	287.769	-1.20734	0.142002	-8.50227	1.85918e-17	1.37803e-16	TRUE
Sod2	776.459	1.89944	0.0822091	23.105	4.12604e-118	1.41982e-115	TRUE
Clic1	1536.14	1.01108	0.0530263	19.0676	4.69264e-81	4.98278e-79	TRUE
Lsm2	175.388	1.26614	0.131928	9.59722	8.21284e-22	7.89912e-21	TRUE
Pole	552.468	1.68819	0.229935	7.34206	2.1033e-13	1.19741e-12	TRUE
Atp1a2	73.6303	-1.91078	0.24403	-7.83012	4.87418e-15	3.10923e-14	TRUE
M6pr	2441.71	1.07307	0.0420343	25.5286	9.50269e-144	8.02632e-141	TRUE
Cav1	273.516	-1.00443	0.175178	-5.73377	9.82233e-09	3.8304e-08	TRUE
Id3	312.813	-1.28599	0.102636	-12.5297	5.13838e-36	9.86377e-35	TRUE
Ctsd	4896.49	1.19031	0.0691686	17.2088	2.28278e-66	1.45269e-64	TRUE
Ap2s1	424.399	1.25656	0.0761939	16.4915	4.22031e-61	2.24062e-59	TRUE
Prpf31	550.505	1.00777	0.0775414	12.9966	1.27914e-38	2.77027e-37	TRUE
Nutf2	386.038	1.26151	0.132657	9.50957	1.91455e-21	1.80315e-20	TRUE
Cd163	782.314	-5.51511	0.287874	-19.158	8.29333e-82	9.0651e-80	TRUE
Rarres2	377.671	1.47359	0.100021	14.7329	3.96281e-49	1.32679e-47	TRUE
Oit3	41.4682	-2.72947	0.301519	-9.05238	1.39883e-19	1.18043e-18	TRUE
Fxyd5	951.196	1.04345	0.0750211	13.9088	5.60381e-44	1.52521e-42	TRUE
Sdhb	612.574	1.17564	0.0591813	19.865	8.17214e-88	1.15041e-85	TRUE
Prox1	192.363	-1.12181	0.111209	-10.0874	6.28296e-24	6.79965e-23	TRUE
Mrpl52	222.254	1.36105	0.115814	11.752	6.89904e-32	1.09012e-30	TRUE
Exoc3l2	60.0604	-1.06051	0.198609	-5.33971	9.30954e-08	3.30954e-07	TRUE
Pgam1	909.782	1.50076	0.0821738	18.2632	1.62533e-74	1.3423e-72	TRUE
Ehf	99.3833	-1.66252	0.189547	-8.77099	1.77107e-18	1.40042e-17	TRUE
Kif11	1161.33	1.60196	0.354609	4.51753	6.25652e-06	1.832e-05	TRUE
Rpa3	148.669	1.04444	0.128739	8.11288	4.9434e-16	3.35985e-15	TRUE
Mlkl	164.792	2.60705	0.168669	15.4565	6.81595e-54	2.78973e-52	TRUE
Podnl1	153.103	1.53948	0.110768	13.8982	6.49168e-44	1.761e-42	TRUE
Enkd1	39.3026	1.58841	0.249064	6.37752	1.79982e-10	8.14324e-10	TRUE
Timm23	600.731	1.34711	0.0848267	15.8807	8.61466e-57	3.97215e-55	TRUE
Elof1	233.959	1.06595	0.0835281	12.7616	2.68617e-37	5.49719e-36	TRUE
Cacybp	943.19	1.37003	0.110668	12.3797	3.36768e-35	6.21432e-34	TRUE
Pam16	78.0516	1.14086	0.170696	6.68357	2.33191e-11	1.13463e-10	TRUE
Kif1a	38.2133	1.79102	0.378061	4.73739	2.16493e-06	6.68141e-06	TRUE
Cmc2	91.3681	1.28084	0.223393	5.73358	9.83309e-09	3.83379e-08	TRUE
Psmb1	897.924	1.03031	0.0548421	18.7868	9.69191e-79	9.57953e-77	TRUE
Dll1	455.681	-1.38505	0.120645	-11.4804	1.65491e-30	2.43866e-29	TRUE
Slc25a13	72.3691	1.29031	0.206059	6.26186	3.8042e-10	1.67591e-09	TRUE
Abca1	2537.12	-1.85631	0.0844661	-21.977	4.78243e-107	1.1693e-104	TRUE
Gadd45b	178.056	1.20359	0.115353	10.4339	1.73548e-25	2.04106e-24	TRUE
Pcolce2	88.7163	-2.70573	0.254388	-10.6362	2.02138e-26	2.46789e-25	TRUE
Gzmb	633.093	5.94813	0.194955	30.5103	1.90185e-204	5.0486e-201	TRUE
Lpl	515.379	1.87978	0.154731	12.1487	5.82542e-34	1.01261e-32	TRUE
Steap2	41.8342	2.19341	0.226796	9.67131	3.99228e-22	3.91268e-21	TRUE
Hspa8	26646.8	1.41289	0.119728	11.8008	3.86652e-32	6.16718e-31	TRUE
Psma2	803.227	1.51162	0.0677324	22.3175	2.49969e-110	6.83078e-108	TRUE
Mrpl32	147.335	1.17496	0.112914	10.4059	2.33144e-25	2.71958e-24	TRUE
Anp32e	1504.15	1.12635	0.130256	8.64717	5.27925e-18	4.05703e-17	TRUE
Adamtsl4	127.432	-1.51498	0.410893	-3.68705	0.000226869	0.000537029	TRUE
Ncapg	559.875	1.77765	0.318917	5.57401	2.48942e-08	9.35648e-08	TRUE
Fcgr1	196.468	2.01944	0.146377	13.7962	2.6871e-43	7.16381e-42	TRUE
Il17rb	51.9551	-1.36801	0.209772	-6.52143	6.96412e-11	3.25471e-10	TRUE
Cacna1d	105.842	-1.0168	0.147954	-6.87237	6.31445e-12	3.2297e-11	TRUE
Chdh	59.3324	-1.67474	0.27725	-6.04055	1.53593e-09	6.43099e-09	TRUE
Ctsz	2034.7	1.18631	0.0724778	16.3679	3.24144e-60	1.65474e-58	TRUE
Slmo2	413.688	1.32069	0.0893493	14.7812	1.93789e-49	6.58315e-48	TRUE
Slc25a5	2457.2	1.32186	0.0527831	25.0432	2.0709e-138	1.48005e-135	TRUE
E2f3	258.413	1.26617	0.226172	5.59825	2.16532e-08	8.17804e-08	TRUE
Cd46	175.152	-1.02789	0.118688	-8.66046	4.69879e-18	3.62445e-17	TRUE
Cd274	1286.43	2.32414	0.0955787	24.3165	1.31091e-130	6.41037e-128	TRUE
Pdcd1lg2	75.1916	1.71739	0.152497	11.2618	2.02602e-29	2.84777e-28	TRUE
Mapkapk2	1104.11	1.04981	0.0721504	14.5503	5.81523e-48	1.8663e-46	TRUE
Ttll12	321.034	1.04955	0.190982	5.49553	3.89542e-08	1.43763e-07	TRUE
Scube1	120.739	-1.50807	0.164155	-9.18686	4.04457e-20	3.52681e-19	TRUE
Mrps18c	167.909	1.10105	0.138509	7.94932	1.87539e-15	1.22879e-14	TRUE
Slpi	357.137	-1.56903	0.152455	-10.2918	7.67579e-25	8.68116e-24	TRUE
Sdc4	892.973	1.37926	0.0948207	14.546	6.18967e-48	1.98304e-46	TRUE
Brca1	571.624	1.08515	0.368637	2.94367	0.00324341	0.00632281	TRUE
Cntnap1	45.4483	-1.21018	0.224895	-5.38106	7.40478e-08	2.65885e-07	TRUE
Psmd3	785.821	1.26074	0.0711581	17.7174	3.0774e-70	2.26024e-68	TRUE
Cd300lg	103.244	-2.52006	0.17746	-14.2007	9.07069e-46	2.65018e-44	TRUE
Timp2	1213.49	-1.04039	0.0792327	-13.1308	2.19419e-39	4.85965e-38	TRUE
Igfbp4	1064.91	-1.00371	0.117182	-8.56539	1.07711e-17	8.0803e-17	TRUE
Cdc6	416.851	1.44145	0.463865	3.10747	0.00188697	0.00384345	TRUE
Atad5	603.346	1.05683	0.248323	4.25586	2.08245e-05	5.70738e-05	TRUE
Rhbdl3	56.0806	-1.47708	0.225946	-6.53731	6.26333e-11	2.93902e-10	TRUE
Pgs1	585.777	1.00449	0.0587797	17.0891	1.79051e-65	1.10904e-63	TRUE
Birc5	475.847	1.69827	0.441414	3.84733	0.000119413	0.000294366	TRUE
Cox7c	648.441	1.07778	0.0675085	15.9651	2.23668e-57	1.0522e-55	TRUE
Dhx58	379.327	1.5145	0.141721	10.6865	1.17678e-26	1.45974e-25	TRUE
Mybl2	298.11	1.45459	0.369365	3.93809	8.2133e-05	0.000206858	TRUE
B4galt5	796.305	1.20567	0.0988117	12.2017	3.04461e-34	5.36255e-33	TRUE
Ptgis	80.7827	-1.47953	0.221902	-6.66748	2.60236e-11	1.25996e-10	TRUE
Vmp1	1271.79	1.79822	0.0862674	20.8448	1.7009e-96	3.22511e-94	TRUE
Uchl5	331.379	1.11895	0.122476	9.13609	6.47487e-20	5.57793e-19	TRUE
Psmb6	595.052	1.28775	0.0539406	23.8734	5.78317e-126	2.62105e-123	TRUE
Il12rb2	221.931	3.08778	0.165487	18.6588	1.07084e-77	1.01006e-75	TRUE
Kpna2	1200.27	1.8447	0.192252	9.59522	8.37378e-22	8.04974e-21	TRUE
Mapt	57.0848	-1.60693	0.3217	-4.99512	5.87994e-07	1.92158e-06	TRUE
Ypel2	179.175	-1.22886	0.112851	-10.8892	1.29765e-27	1.68151e-26	TRUE
C1qbp	584.251	1.41486	0.0964162	14.6745	9.39251e-49	3.09453e-47	TRUE
Slc2a4	45.7	-2.12536	0.840286	-2.52933	0.0114279	0.0201169	TRUE
Tbx3	49.7858	-1.28355	0.275053	-4.66655	3.06292e-06	9.30442e-06	TRUE
Zbtb4	1349.46	-1.14043	0.0718108	-15.8811	8.56768e-57	3.96032e-55	TRUE
Tnfsfm13	69.5642	-1.23402	0.262539	-4.70035	2.59717e-06	7.95329e-06	TRUE
Atp5g3	808.065	1.34149	0.0684887	19.5871	1.99219e-85	2.48448e-83	TRUE
Abca5	69.1222	-1.39252	0.254354	-5.47474	4.38145e-08	1.60838e-07	TRUE
Rars	710.023	1.24573	0.0664319	18.7519	1.86673e-78	1.8161e-76	TRUE
Irf1	2769.07	2.13205	0.0843282	25.2828	4.94336e-141	3.82739e-138	TRUE
Slfn3	103.958	1.83745	0.158204	11.6145	3.47918e-31	5.29485e-30	TRUE
Tmem160	121.585	1.01566	0.121986	8.32598	8.36311e-17	5.97705e-16	TRUE
Chtf18	145.064	1.45999	0.332322	4.3933	1.11642e-05	3.16917e-05	TRUE
Psmc3ip	64.2661	1.47019	0.18424	7.97975	1.46634e-15	9.66569e-15	TRUE
Gdpd2	1172.59	-2.25254	0.13839	-16.2767	1.44454e-59	7.21573e-58	TRUE
Pdk4	159.402	-2.37214	0.360358	-6.58272	4.61913e-11	2.18571e-10	TRUE
Mydgf	281.292	1.14686	0.086099	13.3203	1.76462e-40	4.08345e-39	TRUE
Sema6a	207.067	-1.77467	0.125329	-14.1601	1.61845e-45	4.68443e-44	TRUE
Rwdd1	342.338	1.0228	0.104262	9.80988	1.02085e-22	1.03376e-21	TRUE
Tube1	49.6891	1.46421	0.184282	7.9455	1.93404e-15	1.26543e-14	TRUE
Pkib	603.136	1.16444	0.109547	10.6295	2.17236e-26	2.64874e-25	TRUE
Dcn	374.613	1.06968	0.203186	5.26454	1.40539e-07	4.90883e-07	TRUE
Cdk1	432.25	1.90252	0.404871	4.69907	2.61343e-06	8.00047e-06	TRUE
Mtfr2	85.6278	2.4022	0.339344	7.07896	1.45243e-12	7.82063e-12	TRUE
Vnn3	33.8356	-2.04371	0.312465	-6.5406	6.1273e-11	2.8781e-10	TRUE
Snrpf	356.288	1.20434	0.0990547	12.1583	5.1822e-34	9.03337e-33	TRUE
Ntn4	157.284	-1.30422	0.126097	-10.343	4.50292e-25	5.16502e-24	TRUE
Ndufa12	256.448	1.33968	0.0996119	13.449	3.11996e-41	7.46846e-40	TRUE
Tmcc3	408.97	-1.23231	0.154426	-7.97991	1.46438e-15	9.6596e-15	TRUE
Nuak1	198.201	-1.3147	0.127966	-10.2738	9.24609e-25	1.04128e-23	TRUE
Tcp11l2	717.717	-1.23655	0.130802	-9.45361	3.27331e-21	3.03819e-20	TRUE
Timp3	1688.37	-1.06551	0.0821427	-12.9715	1.77534e-38	3.82263e-37	TRUE
Hsp90b1	8793.89	1.02114	0.100499	10.1607	2.96849e-24	3.27751e-23	TRUE
Dram1	356.768	2.2098	0.116764	18.9253	7.05249e-80	7.32119e-78	TRUE
Mybpc1	39.0721	-3.45702	0.408338	-8.46608	2.53783e-17	1.86543e-16	TRUE
Ppa1	395.02	2.41063	0.14716	16.381	2.61364e-60	1.35661e-58	TRUE
Pno1	292.127	1.46867	0.0846721	17.3454	2.13802e-67	1.44468e-65	TRUE
Ptprb	1797.89	-2.1369	0.0696242	-30.6919	7.2994e-207	2.26063e-203	TRUE
Uqcr11	297.047	1.20668	0.111618	10.8108	3.0614e-27	3.88572e-26	TRUE
Nav3	111.396	-1.08209	0.265211	-4.0801	4.50155e-05	0.000117781	TRUE
E2f7	125.266	1.89281	0.29788	6.35427	2.09415e-10	9.41532e-10	TRUE
Timm13	199.445	1.08897	0.0923321	11.794	4.18916e-32	6.66464e-31	TRUE
Txnrd1	788.239	1.2818	0.0611034	20.9775	1.05197e-97	2.22132e-95	TRUE
Slc36a2	59.5158	-2.24303	0.21769	-10.3038	6.77236e-25	7.68748e-24	TRUE
Hint1	710.65	1.32585	0.0692163	19.1551	8.77421e-82	9.53464e-80	TRUE
Il9r	347.67	-1.46873	0.16251	-9.03778	1.5989e-19	1.34499e-18	TRUE
Cdc34	378.055	1.26509	0.0906363	13.9578	2.81821e-44	7.78127e-43	TRUE
Nudcd2	192.702	1.28072	0.148765	8.60903	7.36825e-18	5.60675e-17	TRUE
Hmmr	494.456	1.63682	0.415455	3.93983	8.15377e-05	0.000205498	TRUE
Acsl6	37.9555	1.36527	0.507623	2.68953	0.00715522	0.0131006	TRUE
Slc22a4	72.8227	-1.31038	0.518275	-2.52835	0.01146	0.0201677	TRUE
Hnrnpab	3171.72	1.42815	0.0682464	20.9263	3.08316e-97	6.22732e-95	TRUE
Sar1b	265.14	1.06412	0.0732101	14.5352	7.2523e-48	2.3155e-46	TRUE
Nefh	77.9077	1.50566	0.175564	8.57615	9.81015e-18	7.37428e-17	TRUE
Upp1	47.1732	5.7748	0.37326	15.4712	5.42528e-54	2.22544e-52	TRUE
Igfbp3	760.053	-2.85462	0.124588	-22.9125	3.48536e-116	1.11664e-113	TRUE
Adcy1	138.831	-1.50411	0.218667	-6.87851	6.04809e-12	3.10029e-11	TRUE
Tcn2	580.142	-1.16143	0.0882133	-13.1661	1.37457e-39	3.07368e-38	TRUE
Pnpt1	575.841	1.04787	0.095988	10.9167	9.58987e-28	1.25316e-26	TRUE
Efemp1	72.7886	-1.31034	0.259766	-5.04431	4.55162e-07	1.50817e-06	TRUE
Pold2	206.217	1.20614	0.140909	8.55972	1.13137e-17	8.47026e-17	TRUE
Aebp1	239.473	-1.07702	0.157077	-6.85665	7.04941e-12	3.58981e-11	TRUE
Prr11	243.616	1.96256	0.292259	6.71515	1.87879e-11	9.20911e-11	TRUE
Shmt1	240.201	1.03038	0.136891	7.52701	5.19151e-14	3.07813e-13	TRUE
Pdia6	1753.29	1.24743	0.0802248	15.5491	1.61239e-54	6.70279e-53	TRUE
Nampt	1605.23	2.62464	0.0913094	28.7445	1.06135e-181	2.46526e-178	TRUE
Arsg	68.2272	-1.0668	0.207323	-5.14561	2.66658e-07	9.02885e-07	TRUE
Fam84a	31.4517	-1.14679	0.261939	-4.37807	1.19733e-05	3.38386e-05	TRUE
Abca8b	51.5835	-2.07509	0.21982	-9.43997	3.72902e-21	3.44911e-20	TRUE
Map2k6	125.178	-1.41709	0.136977	-10.3455	4.3874e-25	5.04185e-24	TRUE
Cmpk2	424.27	1.17522	0.231272	5.08154	3.74392e-07	1.25125e-06	TRUE
Id2	803.224	1.16661	0.0704838	16.5514	1.56369e-61	8.42217e-60	TRUE
Rrm2	1159.09	1.39375	0.435123	3.20312	0.00135948	0.00283585	TRUE
Sh3yl1	32.453	-1.1541	0.471929	-2.44548	0.0144658	0.0249469	TRUE
Ace	287.202	-2.24142	0.280127	-8.00144	1.22972e-15	8.15221e-15	TRUE
Mmp28	57.7097	-1.41764	0.22117	-6.40973	1.45782e-10	6.63299e-10	TRUE
Psmc5	566.713	1.11698	0.0591044	18.8984	1.17584e-79	1.19396e-77	TRUE
Psmd12	584.629	1.2476	0.0686923	18.1621	1.02962e-73	8.21134e-72	TRUE
Grin2c	58.9074	-1.13238	0.201286	-5.62574	1.8471e-08	7.01611e-08	TRUE
Itgb4	45.6759	-1.19422	0.338232	-3.53078	0.000414342	0.000939857	TRUE
Galk1	108.151	1.46388	0.151057	9.69096	3.29428e-22	3.24228e-21	TRUE
Camkk1	58.4108	1.10716	0.186105	5.94913	2.69572e-09	1.11032e-08	TRUE
Spns3	147.337	-1.41854	0.138281	-10.2584	1.08487e-24	1.2166e-23	TRUE
Txndc17	321.94	1.68065	0.080481	20.8825	7.72084e-97	1.52626e-94	TRUE
Fam64a	37.0097	2.51314	0.236141	10.6426	1.88879e-26	2.31361e-25	TRUE
Nos2	35.8531	1.89996	0.357321	5.31723	1.05359e-07	3.72342e-07	TRUE
Ywhae	2490.14	1.03245	0.0458099	22.5377	1.77466e-112	5.07335e-110	TRUE
Nme2	1012.39	1.25731	0.0685252	18.3482	3.41537e-75	2.87169e-73	TRUE
Abcc3	684.226	-2.47809	0.125896	-19.6836	2.97901e-86	3.8983e-84	TRUE
Cacna1g	50.3708	-3.30073	0.83287	-3.96308	7.39879e-05	0.000187359	TRUE
Lrrc59	921.113	1.53653	0.0770755	19.9354	2.00524e-88	2.91104e-86	TRUE
Fbxl20	1149.46	-1.09903	0.0706236	-15.5618	1.32234e-54	5.53418e-53	TRUE
Nr1d1	141.129	-1.50457	0.193744	-7.76577	8.11501e-15	5.07721e-14	TRUE
Aurkb	286.774	1.55953	0.2262	6.89447	5.4065e-12	2.78062e-11	TRUE
Top2a	4026.6	1.88517	0.312597	6.03066	1.63294e-09	6.82791e-09	TRUE
Scfd1	520.058	1.0149	0.0612349	16.5739	1.07622e-61	5.84746e-60	TRUE
Coch	7164.83	-1.53953	0.0878027	-17.5339	7.8912e-69	5.57545e-67	TRUE
Pole2	126.117	1.32413	0.17925	7.38706	1.50115e-13	8.6387e-13	TRUE
Polr2h	123.062	1.08783	0.133836	8.12807	4.3617e-16	2.97865e-15	TRUE
Psma6	795.448	1.2609	0.0529996	23.7907	4.16369e-125	1.79929e-122	TRUE
Ahsa1	1030.56	1.06002	0.105839	10.0154	1.30412e-23	1.38238e-22	TRUE
Slirp	320.103	1.11999	0.121835	9.19268	3.83171e-20	3.34748e-19	TRUE
Mthfd1	739.467	1.33658	0.162533	8.22344	1.97751e-16	1.37987e-15	TRUE
Akap5	168.657	-1.27009	0.137939	-9.20763	3.33398e-20	2.92226e-19	TRUE
Rab15	39.1749	1.73768	0.265351	6.54863	5.80681e-11	2.73239e-10	TRUE
Atl1	34.1543	-1.0754	0.279494	-3.84768	0.000119241	0.000294137	TRUE
Rtn1	136.508	-1.32766	0.130373	-10.1836	2.34705e-24	2.60065e-23	TRUE
Hif1a	1857.9	1.38155	0.0704829	19.6012	1.51023e-85	1.90906e-83	TRUE
Eif2s1	963.534	1.301	0.0707005	18.4016	1.27575e-75	1.09245e-73	TRUE
Erh	386.508	1.55649	0.129384	12.03	2.47024e-33	4.18813e-32	TRUE
Cdca7l	209.033	1.0535	0.139041	7.57691	3.53889e-14	2.11718e-13	TRUE
Psmc1	802.323	1.18674	0.0821841	14.44	2.89772e-47	8.98921e-46	TRUE
Fbln5	338.057	-2.23168	0.157916	-14.132	2.41121e-45	6.8931e-44	TRUE
Pfkp	1191.57	1.84308	0.108618	16.9684	1.40667e-64	8.27177e-63	TRUE
Tshz3	89.4186	-1.36387	0.302597	-4.50722	6.56824e-06	1.91663e-05	TRUE
Fos	41.8253	2.0536	0.267885	7.666	1.77447e-14	1.09038e-13	TRUE
Wars	879.028	2.30795	0.131193	17.592	2.83589e-69	2.02679e-67	TRUE
Hsp90aa1	7865.65	1.69862	0.155205	10.9444	7.07104e-28	9.33196e-27	TRUE
Tnfaip2	908.012	1.76296	0.24163	7.29614	2.96144e-13	1.66959e-12	TRUE
Ryr2	63.3796	-1.84109	0.204286	-9.01233	2.0173e-19	1.68929e-18	TRUE
Aoah	101.582	1.90578	0.189076	10.0795	6.80813e-24	7.35088e-23	TRUE
Tbc1d7	36.9149	1.12077	0.187605	5.97413	2.31316e-09	9.58163e-09	TRUE
Id4	56.129	-1.55034	0.20689	-7.49351	6.70544e-14	3.95306e-13	TRUE
Cenpp	51.6914	1.48363	0.380138	3.90286	9.50613e-05	0.000237583	TRUE
Pxdc1	304.038	-1.27624	0.131045	-9.73894	2.05687e-22	2.04802e-21	TRUE
Rpp40	87.6637	1.22652	0.442985	2.76875	0.00562715	0.0105131	TRUE
Gadd45g	50.6745	1.90098	0.202372	9.39349	5.80436e-21	5.33152e-20	TRUE
Sfxn1	517.476	1.25223	0.0961153	13.0284	8.43754e-39	1.82948e-37	TRUE
Prelid1	979.662	1.21468	0.0455857	26.646	1.9893e-156	2.64037e-153	TRUE
Nkd2	60.7549	-1.23991	0.188219	-6.58762	4.46934e-11	2.11861e-10	TRUE
Trip13	105.7	2.1496	0.192532	11.1649	6.05863e-29	8.33319e-28	TRUE
Tppp	117.949	-1.41032	0.191476	-7.36552	1.76456e-13	1.01169e-12	TRUE
Glrx	362.175	2.33162	0.0868624	26.8427	1.02619e-158	1.46683e-155	TRUE
Mctp1	177.8	-1.08055	0.111502	-9.6909	3.29619e-22	3.24245e-21	TRUE
Ndufs6	201.977	1.13845	0.0990614	11.4924	1.44028e-30	2.12803e-29	TRUE
Vcan	127.138	2.32817	0.363613	6.4029	1.52456e-10	6.9299e-10	TRUE
Naip1	85.8649	-1.11061	0.14911	-7.44823	9.46001e-14	5.51745e-13	TRUE
Thbs4	84.3868	1.21978	0.186533	6.5392	6.18469e-11	2.90358e-10	TRUE
Dhfr	232.565	1.92057	0.207162	9.27085	1.8466e-20	1.64574e-19	TRUE
Rasgrf2	78.735	-1.17143	0.257702	-4.54569	5.47553e-06	1.61425e-05	TRUE
Cenpk	77.9075	1.49629	0.349093	4.28623	1.81731e-05	5.02295e-05	TRUE
Rgs7bp	39.1971	-1.98399	0.246244	-8.05699	7.8193e-16	5.27016e-15	TRUE
Fam107a	42.0912	-2.21883	0.386652	-5.73856	9.54834e-09	3.72746e-08	TRUE
Vdac2	1287.4	1.08184	0.055446	19.5115	8.76007e-85	1.06392e-82	TRUE
Comtd1	74.9132	1.48195	0.250803	5.9088	3.4461e-09	1.40398e-08	TRUE
Nr1d2	803.8	-1.23253	0.0801196	-15.3836	2.10795e-53	8.46002e-52	TRUE
Plau	162.179	3.17722	0.207199	15.3342	4.51908e-53	1.78667e-51	TRUE
Psmc6	648.848	1.12316	0.0871539	12.887	5.32578e-38	1.12459e-36	TRUE
Samd4	150.488	-1.80246	0.206792	-8.7163	2.87437e-18	2.24891e-17	TRUE
Peli2	58.5808	-1.77269	0.197575	-8.97222	2.90586e-19	2.40734e-18	TRUE
Ppif	259.85	1.00806	0.084294	11.9588	5.83721e-33	9.71927e-32	TRUE
Pnp	1176.16	1.90393	0.23255	8.18719	2.67401e-16	1.8499e-15	TRUE
Dph3	243.302	1.16528	0.130487	8.93022	4.25173e-19	3.50047e-18	TRUE
Spcs1	479.361	1.0538	0.0891121	11.8256	2.87891e-32	4.62368e-31	TRUE
Kpna3	924.473	1.27038	0.0770027	16.4979	3.80109e-61	2.02384e-59	TRUE
Rnaseh2b	333.983	1.477	0.150735	9.79867	1.14078e-22	1.15144e-21	TRUE
Gdf10	91.0115	-2.82067	0.223697	-12.6093	1.87618e-36	3.67756e-35	TRUE
Eef1akmt1	74.2755	1.16504	0.164296	7.0911	1.33052e-12	7.18296e-12	TRUE
Ska3	92.7328	1.51241	0.231625	6.52957	6.59598e-11	3.08888e-10	TRUE
Atp8a2	43.1417	-1.32734	0.247022	-5.37336	7.72827e-08	2.76859e-07	TRUE
Esd	575.605	1.1481	0.0903173	12.7119	5.07854e-37	1.01911e-35	TRUE
Tsc22d1	1175.39	-1.09989	0.0571606	-19.242	1.646e-82	1.85369e-80	TRUE
Dnajc15	201.103	1.35019	0.0944923	14.2889	2.56501e-46	7.65057e-45	TRUE
Diaph3	447.446	1.0384	0.381201	2.72401	0.00644944	0.0119022	TRUE
Scara5	39.0895	-3.30345	0.341453	-9.6747	3.86228e-22	3.78727e-21	TRUE
Pbk	145.509	1.58791	0.339508	4.67711	2.90952e-06	8.86163e-06	TRUE
Esco2	249.567	1.04267	0.438614	2.3772	0.0174446	0.0295465	TRUE
Ccdc25	317.152	1.20075	0.0844192	14.2236	6.53727e-46	1.92513e-44	TRUE
Adamdec1	437.168	-1.50771	0.111478	-13.5247	1.11809e-41	2.73733e-40	TRUE
Bora	180.755	1.04676	0.137332	7.6221	2.49572e-14	1.51504e-13	TRUE
Dok2	245.464	1.58504	0.178663	8.87171	7.20312e-19	5.85514e-18	TRUE
Gfra2	600.47	-1.21633	0.0987334	-12.3193	7.13074e-35	1.29905e-33	TRUE
Ednrb	56.8308	-1.80502	0.208217	-8.66894	4.36178e-18	3.37289e-17	TRUE
Acod1	69.7628	6.63827	0.455046	14.5882	3.34134e-48	1.08169e-46	TRUE
Dab2	191.893	-1.42834	0.195884	-7.29179	3.05874e-13	1.72078e-12	TRUE
C6	461.158	-1.51018	0.133596	-11.304	1.2533e-29	1.77506e-28	TRUE
Psmb5	451.973	1.32353	0.0722439	18.3203	5.70343e-75	4.77392e-73	TRUE
Pdzd2	371.755	-1.04608	0.12419	-8.42324	3.66209e-17	2.66545e-16	TRUE
Slc22a17	32.4565	-1.49551	0.2585	-5.78534	7.23661e-09	2.86108e-08	TRUE
Ngdn	291.338	1.00215	0.0866089	11.571	5.78223e-31	8.72122e-30	TRUE
Sub1	1032.38	1.23801	0.0641037	19.3126	4.21162e-83	4.80125e-81	TRUE
Psme1	1957.3	1.40104	0.0741228	18.9016	1.10653e-79	1.12975e-77	TRUE
Ripk3	296.67	1.22611	0.089611	13.6826	1.28966e-42	3.32379e-41	TRUE
Sema5a	534.45	-1.71521	0.102774	-16.6891	1.57332e-62	8.70102e-61	TRUE
Cct5	2453.03	1.01575	0.0459474	22.1067	2.72467e-108	6.84188e-106	TRUE
Tars	649.031	1.19935	0.0722656	16.5964	7.4008e-62	4.04475e-60	TRUE
Ank	409.487	-1.00902	0.170342	-5.92347	3.15219e-09	1.28875e-08	TRUE
Dcaf13	364.365	1.02692	0.0706044	14.5448	6.30399e-48	2.01619e-46	TRUE
Csmd3	193.315	-2.36032	0.245112	-9.62954	5.99958e-22	5.81859e-21	TRUE
Shcbp1	209.701	2.31217	0.30597	7.55685	4.1295e-14	2.46101e-13	TRUE
Matn2	111.593	-1.25843	0.141119	-8.91752	4.76849e-19	3.91552e-18	TRUE
Pop1	193.447	1.02301	0.192017	5.32771	9.94563e-08	3.5269e-07	TRUE
Ndufb9	353.996	1.17231	0.0984607	11.9064	1.09574e-32	1.80505e-31	TRUE
Fbxo32	267.882	-2.10482	0.122274	-17.2139	2.08732e-66	1.34676e-64	TRUE
Atad2	1400.02	1.19614	0.146801	8.14805	3.69834e-16	2.53589e-15	TRUE
Has2	47.2676	3.02288	0.221312	13.6589	1.78679e-42	4.54202e-41	TRUE
Mtbp	220.601	1.24099	0.174832	7.09822	1.26377e-12	6.8365e-12	TRUE
Mrpl13	350.497	1.45898	0.100548	14.5103	1.04265e-47	3.3006e-46	TRUE
Col14a1	1868.74	-1.62504	0.0994142	-16.3462	4.62972e-60	2.33142e-58	TRUE
Gtse1	131.122	1.8613	0.300439	6.19528	5.81799e-10	2.51535e-09	TRUE
Tef	785.301	-1.60696	0.0786229	-20.4388	7.56319e-93	1.26612e-90	TRUE
Rangap1	937.804	1.14327	0.0898286	12.7272	4.17617e-37	8.44413e-36	TRUE
Deptor	259.67	-1.23174	0.116713	-10.5536	4.89078e-26	5.87083e-25	TRUE
Dscc1	62.0232	1.77961	0.258791	6.87663	6.1286e-12	3.13896e-11	TRUE
Smdt1	289.013	1.00939	0.0741617	13.6106	3.46186e-42	8.65791e-41	TRUE
Sept3	48.6992	1.32691	0.178603	7.42937	1.09116e-13	6.33426e-13	TRUE
Vdr	67.8542	2.81361	0.243841	11.5387	8.41827e-31	1.25645e-29	TRUE
Litaf	479.677	1.40093	0.129342	10.8312	2.44907e-27	3.14069e-26	TRUE
Tmem44	49.8605	-2.03423	0.229414	-8.86709	7.50797e-19	6.08961e-18	TRUE
Cyc1	462.357	1.22156	0.0798496	15.2983	7.84708e-53	3.06978e-51	TRUE
Pycrl	119.115	1.08525	0.120554	9.00218	2.21277e-19	1.85048e-18	TRUE
Ly6c2	888.938	2.95109	0.134547	21.9335	1.24499e-106	2.92841e-104	TRUE
Ly6i	118.247	5.18883	0.282501	18.3675	2.39316e-75	2.03058e-73	TRUE
Retnlg	46.5123	1.33433	0.377676	3.533	0.000410874	0.000933112	TRUE
Ccdc80	514.913	-1.44162	0.19355	-7.44831	9.45402e-14	5.51569e-13	TRUE
Mcm4	1168.68	1.2986	0.175884	7.38325	1.54468e-13	8.88095e-13	TRUE
Mrpl40	173.167	1.32334	0.0995277	13.2962	2.43385e-40	5.59725e-39	TRUE
Zbtb20	3828.29	-1.21633	0.0892334	-13.6309	2.62373e-42	6.5795e-41	TRUE
Sdf2l1	426.433	1.77353	0.113004	15.6944	1.65101e-55	7.23561e-54	TRUE
Umps	436.539	1.25115	0.102393	12.2191	2.4583e-34	4.35464e-33	TRUE
Itgb5	328.08	-1.33145	0.140113	-9.50262	2.04667e-21	1.92076e-20	TRUE
Muc13	38.3169	1.28987	0.246335	5.23622	1.63897e-07	5.69047e-07	TRUE
Adcy5	130.571	-1.79093	0.14209	-12.6042	2.00241e-36	3.9126e-35	TRUE
Ece2	62.7875	1.29392	0.175688	7.36488	1.77304e-13	1.01625e-12	TRUE
Rfc4	190.731	1.5632	0.201728	7.74907	9.25656e-15	5.78364e-14	TRUE
Parp9	1468.5	1.70307	0.0864021	19.711	1.73649e-86	2.30482e-84	TRUE
Psmg1	113.743	1.40754	0.140465	10.0205	1.23825e-23	1.31557e-22	TRUE
Chaf1b	189.936	1.52801	0.257117	5.94286	2.80086e-09	1.15171e-08	TRUE
Atp5o	664.698	1.28262	0.0815577	15.7266	9.94684e-56	4.37991e-54	TRUE
1110004E09Rik	81.811	1.12567	0.149402	7.53446	4.90366e-14	2.91211e-13	TRUE
Mis18a	221.688	1.12686	0.0991911	11.3605	6.57576e-30	9.44287e-29	TRUE
Tuba1b	5785.97	1.64001	0.133516	12.2832	1.11457e-34	2.00883e-33	TRUE
Racgap1	616.812	1.49356	0.170176	8.77657	1.68535e-18	1.33378e-17	TRUE
Asic1	42.974	-1.11043	0.209515	-5.30001	1.15795e-07	4.07289e-07	TRUE
Gpd1	53.5787	-2.2248	0.257588	-8.63705	5.7684e-18	4.42379e-17	TRUE
Soat2	32.5615	1.92986	0.218447	8.83446	1.00586e-18	8.08082e-18	TRUE
Igfbp6	30.7298	-2.42857	0.715449	-3.39447	0.000687626	0.00150376	TRUE
Npff	43.465	-1.01997	0.204337	-4.99162	5.98751e-07	1.9557e-06	TRUE
Calcoco1	396.382	-1.10422	0.0870713	-12.6818	7.45682e-37	1.48992e-35	TRUE
Cdkn1a	126.041	2.58305	0.12837	20.1219	4.74757e-90	7.35161e-88	TRUE
Lrrc71	30.1614	-1.10519	0.364865	-3.02905	0.00245321	0.00489588	TRUE
Ndufa5	185.277	1.16696	0.123538	9.44613	3.51586e-21	3.25682e-20	TRUE
Gzma	574.649	2.25595	0.181861	12.4048	2.46091e-35	4.57744e-34	TRUE
Il15ra	251.432	1.5122	0.162619	9.29903	1.41739e-20	1.27421e-19	TRUE
Serping1	1334.53	1.11998	0.0995503	11.2504	2.30491e-29	3.22757e-28	TRUE
Creld2	401.099	1.60688	0.18802	8.54629	1.27111e-17	9.48967e-17	TRUE
Ache	178.312	-1.46791	0.447028	-3.28372	0.00102448	0.00217812	TRUE
Poc1a	71.845	1.66307	0.219479	7.57732	3.52754e-14	2.11175e-13	TRUE
Nfatc4	52.8828	-1.87874	0.207683	-9.04621	1.48014e-19	1.24734e-18	TRUE
Tpi1	856.17	1.83891	0.076978	23.8888	4.00205e-126	1.90682e-123	TRUE
Cdca3	364.825	1.39616	0.452506	3.08539	0.00203282	0.00411346	TRUE
Fam132a	198.377	1.45897	0.460282	3.16972	0.00152587	0.00315637	TRUE
Mrps23	284.59	1.0537	0.156149	6.74804	1.49852e-11	7.39982e-11	TRUE
Park2	32.9275	-1.62029	0.31341	-5.16987	2.34257e-07	7.9754e-07	TRUE
Pkmyt1	164.237	1.15871	0.118791	9.75422	1.76949e-22	1.76873e-21	TRUE
Paqr4	102.701	1.19223	0.161374	7.38803	1.49023e-13	8.57853e-13	TRUE
Slc25a27	37.9085	-1.74965	0.260523	-6.71591	1.86898e-11	9.16826e-11	TRUE
Sgol1	231.299	1.32622	0.358178	3.70267	0.000213339	0.000506875	TRUE
Cyp39a1	109.117	-1.1235	0.157904	-7.11509	1.11838e-12	6.07475e-12	TRUE
Ppil1	242.995	1.05861	0.108898	9.7211	2.45111e-22	2.43045e-21	TRUE
Pi16	30.3065	-1.48779	0.280258	-5.30865	1.10441e-07	3.89268e-07	TRUE
Pim1	885.555	1.75328	0.107158	16.3617	3.59209e-60	1.82372e-58	TRUE
Myom1	94.685	-1.39163	0.156441	-8.89553	5.81394e-19	4.74461e-18	TRUE
Cyp4f13	177.363	-1.08423	0.112869	-9.60612	7.53362e-22	7.27219e-21	TRUE
Ndc80	233.645	1.68812	0.214303	7.87723	3.34709e-15	2.15583e-14	TRUE
Xdh	821.597	1.33693	0.146049	9.15399	5.487e-20	4.74671e-19	TRUE
Dpy30	176.349	1.0347	0.122348	8.457	2.74343e-17	2.01178e-16	TRUE
Eif2ak2	1046.49	1.23545	0.125149	9.87184	5.51419e-23	5.66103e-22	TRUE
Ndufv2	541.543	1.03442	0.079995	12.9311	3.0048e-38	6.38847e-37	TRUE
Nrxn1	48.1214	-1.44044	0.409249	-3.51972	0.00043201	0.00097612	TRUE
Atp6v0c	1415.42	1.10993	0.0610803	18.1716	8.65657e-74	6.93346e-72	TRUE
Epas1	1538.63	-1.14331	0.0698193	-16.3753	2.87031e-60	1.47745e-58	TRUE
Pigf	67.6338	1.00552	0.165639	6.07053	1.2749e-09	5.37316e-09	TRUE
Hn1l	553.954	1.26879	0.0725208	17.4956	1.54849e-68	1.08173e-66	TRUE
Tmem204	236.043	-1.31089	0.10105	-12.9727	1.74831e-38	3.76879e-37	TRUE
Uqcc2	144.384	1.45799	0.116203	12.5469	4.13574e-36	7.97202e-35	TRUE
Snrpc	368.174	1.21315	0.10172	11.9264	8.62318e-33	1.42432e-31	TRUE
Bambi	73.7313	-1.35456	0.18138	-7.46807	8.13785e-14	4.77027e-13	TRUE
Polr2d	99.5378	1.07944	0.141615	7.62239	2.49028e-14	1.51223e-13	TRUE
Myo1f	931.522	1.19712	0.101869	11.7516	6.92945e-32	1.09399e-30	TRUE
Tapbp	3296.79	1.2544	0.0814914	15.3931	1.82122e-53	7.3251e-52	TRUE
Pfdn6	232.895	1.13591	0.123695	9.18316	4.18636e-20	3.64702e-19	TRUE
Psmb8	2023.93	1.57287	0.077949	20.1781	1.52344e-90	2.41954e-88	TRUE
Tap2	1116.43	1.08548	0.0732893	14.8109	1.24559e-49	4.27829e-48	TRUE
Pfdn1	175.882	1.14837	0.10212	11.2453	2.4416e-29	3.4164e-28	TRUE
Tmem173	942.217	1.14316	0.0758873	15.064	2.7951e-51	1.0367e-49	TRUE
Spata24	31.296	1.69392	0.248722	6.81049	9.72647e-12	4.8967e-11	TRUE
Slc23a1	35.6636	-1.11128	0.246931	-4.50036	6.78373e-06	1.97486e-05	TRUE
Hspa9	1894.75	1.01931	0.0605373	16.8377	1.29242e-63	7.41227e-62	TRUE
Etf1	1699.25	1.18853	0.0813675	14.607	2.53582e-48	8.22348e-47	TRUE
C2	432.818	1.01927	0.112428	9.0659	1.23581e-19	1.04666e-18	TRUE
Lims2	30.4607	-1.74766	0.262746	-6.65152	2.90074e-11	1.39895e-10	TRUE
Aif1	381.949	1.44241	0.109424	13.1818	1.11682e-39	2.51548e-38	TRUE
Tnf	225.031	1.39479	0.113555	12.283	1.11723e-34	2.01167e-33	TRUE
Mrpl27	107.224	1.35235	0.124488	10.8633	1.72402e-27	2.22008e-26	TRUE
Zfp521	246.998	-1.77634	0.105994	-16.7588	4.88672e-63	2.75167e-61	TRUE
Ttc39c	44.3499	1.90674	0.341489	5.58361	2.35579e-08	8.86856e-08	TRUE
Gabbr1	625.329	-1.31893	0.0896221	-14.7166	5.04269e-49	1.68531e-47	TRUE
Impa2	71.2595	1.34492	0.160772	8.36542	5.99003e-17	4.30587e-16	TRUE
Txnl1	554.48	1.24273	0.128685	9.65712	4.58584e-22	4.47318e-21	TRUE
Fech	1490.43	-1.17988	0.473973	-2.48934	0.012798	0.0223088	TRUE
Lmnb1	957.932	1.88432	0.153771	12.2541	1.59765e-34	2.85732e-33	TRUE
Slc12a2	736.337	-1.1286	0.088936	-12.6901	6.71319e-37	1.34278e-35	TRUE
Camk2a	47.108	-1.97776	0.267453	-7.39479	1.41628e-13	8.17057e-13	TRUE
Csf1r	5182.02	-1.18307	0.0741902	-15.9464	3.01645e-57	1.41188e-55	TRUE
Psat1	457.743	2.22943	0.0967968	23.032	2.2281e-117	7.26361e-115	TRUE
Cndp2	846.057	1.77752	0.0812408	21.8796	4.06337e-106	9.32168e-104	TRUE
Incenp	652.705	1.29137	0.1992	6.48277	9.00566e-11	4.16795e-10	TRUE
Ms4a4c	998.319	1.23567	0.10425	11.853	2.07738e-32	3.37429e-31	TRUE
Ms4a6b	2040.66	1.05643	0.0989555	10.6758	1.32161e-26	1.63069e-25	TRUE
Ms4a4d	147.958	1.02283	0.152803	6.69377	2.17494e-11	1.06215e-10	TRUE
Ms4a6d	154.86	3.77776	0.228009	16.5685	1.1779e-61	6.36274e-60	TRUE
Mrpl16	160.932	1.01665	0.113192	8.98163	2.66793e-19	2.21814e-18	TRUE
Pcsk5	87.3041	-2.42999	0.191752	-12.6726	8.39285e-37	1.66976e-35	TRUE
Ccdc86	231.069	1.30169	0.109035	11.9383	7.47057e-33	1.23945e-31	TRUE
Slc15a3	486.666	1.44975	0.106083	13.6662	1.61651e-42	4.12044e-41	TRUE
Fen1	567.931	1.47731	0.257716	5.73231	9.90725e-09	3.85866e-08	TRUE
Tmem2	505.626	1.52327	0.073589	20.6997	3.48511e-95	6.34906e-93	TRUE
Fas	125.747	1.30147	0.140176	9.28453	1.62419e-20	1.45239e-19	TRUE
Cdca5	135.628	1.72896	0.292428	5.91244	3.37075e-09	1.37569e-08	TRUE
Kif20b	600.084	1.38808	0.117564	11.807	3.59146e-32	5.74134e-31	TRUE
Rpp30	90.034	1.15491	0.133188	8.67126	4.27355e-18	3.31017e-17	TRUE
Il33	265.568	1.82225	0.152415	11.9559	6.05067e-33	1.00477e-31	TRUE
Pola2	387.105	1.08937	0.135915	8.01505	1.10088e-15	7.32685e-15	TRUE
Cabp4	35.6564	1.24045	0.218012	5.68983	1.27167e-08	4.9056e-08	TRUE
Banf1	471.696	1.20244	0.0932878	12.8896	5.15409e-38	1.08957e-36	TRUE
Pip5k1b	120.063	-1.03925	0.34131	-3.04488	0.00232776	0.00465853	TRUE
Minpp1	529.632	1.15358	0.247377	4.66325	3.11252e-06	9.44738e-06	TRUE
Mrpl11	175.14	1.02437	0.101026	10.1397	3.68223e-24	4.05591e-23	TRUE
Smarca2	1850.21	-1.02111	0.0654065	-15.6117	6.06059e-55	2.58892e-53	TRUE
Vldlr	52.1258	-1.12263	0.245815	-4.56697	4.94823e-06	1.46484e-05	TRUE
Ltbp3	131.104	-1.23315	0.161336	-7.64335	2.11634e-14	1.29064e-13	TRUE
Prdx5	633.687	2.06194	0.0884792	23.3042	4.01731e-120	1.46372e-117	TRUE
Stip1	1655.76	1.07642	0.140431	7.66513	1.78647e-14	1.09667e-13	TRUE
Pdcd4	1834.94	-1.01127	0.0750357	-13.4772	2.13051e-41	5.13478e-40	TRUE
Acsl5	1516.79	1.33792	0.069723	19.189	4.57362e-82	5.05875e-80	TRUE
Cep55	149.097	2.50482	0.135311	18.5116	1.66448e-76	1.48699e-74	TRUE
Plce1	309.739	-1.71926	0.146982	-11.6971	1.31948e-31	2.05865e-30	TRUE
Hells	639.101	1.75339	0.1721	10.1882	2.23884e-24	2.48519e-23	TRUE
Msr1	151.399	3.76595	0.318427	11.8267	2.83983e-32	4.56881e-31	TRUE
Gk	187.518	1.64007	0.149265	10.9876	4.38567e-28	5.82937e-27	TRUE
Casp7	267.46	1.32507	0.0802568	16.5104	3.08727e-61	1.65325e-59	TRUE
P4hb	2385	1.22034	0.0666841	18.3002	8.23851e-75	6.86494e-73	TRUE
Alyref	675.06	1.52406	0.152941	9.96504	2.16795e-23	2.27727e-22	TRUE
Stra13	152.072	1.04708	0.103993	10.0687	7.5951e-24	8.17209e-23	TRUE
Got1	248.764	1.23565	0.124023	9.96305	2.21179e-23	2.3207e-22	TRUE
Dnmbp	323.509	-1.03289	0.0928179	-11.1282	9.14817e-29	1.25086e-27	TRUE
Ndufb8	502.48	1.17011	0.0890278	13.1432	1.86137e-39	4.14228e-38	TRUE
Kazald1	196.422	-1.80907	0.156416	-11.5658	6.14235e-31	9.24937e-30	TRUE
Alas2	2187	-1.36105	0.488142	-2.78822	0.00529985	0.00994666	TRUE
Dnase1l3	2506.12	1.10414	0.110632	9.98032	1.85863e-23	1.95567e-22	TRUE
Prdx4	182.737	1.23789	0.144659	8.55731	1.15534e-17	8.64271e-17	TRUE
Atp10a	232.604	1.5927	0.120314	13.2379	5.30334e-40	1.21363e-38	TRUE
Cd63	428.022	1.00468	0.0821203	12.2342	2.0408e-34	3.63587e-33	TRUE
Mmp19	100.515	1.70278	0.140547	12.1153	8.75999e-34	1.51281e-32	TRUE
Pa2g4	1519.2	1.21991	0.0846543	14.4105	4.44418e-47	1.36049e-45	TRUE
Atp5b	4983.82	1.27011	0.0689346	18.4249	8.29921e-76	7.13963e-74	TRUE
Prim1	324.541	1.37042	0.20174	6.793	1.09826e-11	5.50225e-11	TRUE
Shmt2	543.682	1.20954	0.0812027	14.8953	3.5353e-50	1.25849e-48	TRUE
Gli1	49.016	-1.54292	0.22272	-6.92765	4.27899e-12	2.21729e-11	TRUE
Atp5a1	4032.39	1.02238	0.0489395	20.8906	6.51733e-97	1.3022e-94	TRUE
Pstpip2	88.2997	1.07821	0.135993	7.92843	2.21928e-15	1.44849e-14	TRUE
Psmd13	555.384	1.10459	0.0758124	14.57	4.35966e-48	1.40644e-46	TRUE
Ifitm3	1200.46	1.68457	0.10486	16.0648	4.50074e-58	2.17228e-56	TRUE
Irf7	1259.91	2.0237	0.170837	11.8458	2.26316e-32	3.66644e-31	TRUE
Podxl	188.918	-1.30965	0.116001	-11.29	1.47006e-29	2.07731e-28	TRUE
Hprt	662.109	1.3131	0.0792393	16.5713	1.12434e-61	6.09111e-60	TRUE
Col7a1	287.737	-1.66861	0.305708	-5.45818	4.81033e-08	1.75783e-07	TRUE
Arhgef9	44.2475	-1.47516	0.350098	-4.21356	2.51381e-05	6.8192e-05	TRUE
Sdc3	3704.85	1.04922	0.101509	10.3362	4.83397e-25	5.53449e-24	TRUE
Tyms	402.794	1.72029	0.313039	5.49544	3.89737e-08	1.43807e-07	TRUE
Plk4	439.108	1.45823	0.251913	5.78864	7.09598e-09	2.80847e-08	TRUE
Crispld1	243.848	-2.01283	0.135934	-14.8074	1.31213e-49	4.49025e-48	TRUE
Atp5c1	1236.59	1.03869	0.0495277	20.972	1.18286e-97	2.46965e-95	TRUE
Slco3a1	568.692	1.43249	0.101514	14.1113	3.23695e-45	9.21117e-44	TRUE
Ccr1	110.223	1.07408	0.141307	7.60107	2.93702e-14	1.77079e-13	TRUE
Itgb1	3832.36	1.19689	0.0525718	22.7668	9.78252e-115	2.93192e-112	TRUE
Pard3	106.593	-1.05861	0.210396	-5.03153	4.86571e-07	1.60794e-06	TRUE
Nudt5	614.432	1.36511	0.113951	11.9798	4.53319e-33	7.5888e-32	TRUE
Hk3	679.399	2.90486	0.169722	17.1154	1.13991e-65	7.13191e-64	TRUE
Casp12	95.5262	1.09023	0.151284	7.20652	5.74004e-13	3.17728e-12	TRUE
Casp1	411.766	1.47542	0.0841021	17.5432	6.70604e-69	4.75617e-67	TRUE
Snca	558.315	-1.25526	0.528431	-2.37545	0.0175278	0.0296686	TRUE
Sox17	56.9015	-2.89957	0.264894	-10.9461	6.93367e-28	9.16369e-27	TRUE
Cops5	524.066	1.01166	0.0798853	12.6639	9.37054e-37	1.85831e-35	TRUE
Msc	44.6911	-1.01071	0.248659	-4.06465	4.81047e-05	0.000125369	TRUE
Eya1	130.688	-1.15172	0.178245	-6.46142	1.03725e-10	4.7768e-10	TRUE
Gsta3	163.345	-2.54694	0.159337	-15.9846	1.63606e-57	7.75541e-56	TRUE
Gm4956	154.71	-2.58508	0.175278	-14.7485	3.14679e-49	1.05931e-47	TRUE
Slco5a1	161.809	-1.15271	0.150669	-7.65063	1.99997e-14	1.22328e-13	TRUE
Adam23	782.96	-2.24628	0.115191	-19.5005	1.08786e-84	1.31264e-82	TRUE
Hspd1	2630.62	1.50384	0.109723	13.7058	9.37356e-43	2.43608e-41	TRUE
Icos	543.721	2.6886	0.121624	22.1058	2.77713e-108	6.88062e-106	TRUE
Ctla4	127.16	2.3345	0.130467	17.8933	1.32917e-71	1.00811e-69	TRUE
Nop58	1081.67	1.42592	0.0962777	14.8105	1.25377e-49	4.29845e-48	TRUE
Sgol2a	236.52	1.86393	0.290375	6.41902	1.37153e-10	6.26801e-10	TRUE
Tex30	142.535	1.18962	0.122886	9.68071	3.64186e-22	3.5768e-21	TRUE
Il18rap	423.327	1.33129	0.110775	12.018	2.85974e-33	4.83968e-32	TRUE
Il1rl1	157.995	2.39214	0.451773	5.295	1.19018e-07	4.17992e-07	TRUE
Il18r1	370.999	1.45315	0.116329	12.4917	8.2854e-36	1.57745e-34	TRUE
Stat1	7622.88	1.82559	0.114492	15.9451	3.08076e-57	1.43836e-55	TRUE
Nabp1	1293.14	1.05134	0.0903128	11.6411	2.54581e-31	3.90316e-30	TRUE
Zap70	357.182	1.23075	0.105386	11.6785	1.64161e-31	2.54628e-30	TRUE
Cyp27a1	258.995	-1.7154	0.13445	-12.7586	2.79118e-37	5.69954e-36	TRUE
Igfbp5	384.374	-2.96082	0.247205	-11.9772	4.67768e-33	7.82364e-32	TRUE
Bard1	367.176	1.56051	0.26359	5.92021	3.21535e-09	1.31429e-08	TRUE
Psmd1	1208.61	1.08863	0.0755293	14.4134	4.26169e-47	1.30678e-45	TRUE
Ncl	7814.97	1.00828	0.0639714	15.7615	5.72596e-56	2.54545e-54	TRUE
Ptma	9609.04	1.12632	0.0539617	20.8725	9.51305e-97	1.84137e-94	TRUE
Serpine2	79.2109	-1.13034	0.189182	-5.9749	2.30238e-09	9.53907e-09	TRUE
Efhd1	155.189	-1.59765	0.135962	-11.7507	7.00172e-32	1.10353e-30	TRUE
Pdcd1	49.9768	1.90725	0.287745	6.62824	3.39702e-11	1.62815e-10	TRUE
Scly	431.619	1.07735	0.0910021	11.8387	2.46201e-32	3.97818e-31	TRUE
Mcm6	1724.48	1.56599	0.205812	7.60885	2.76552e-14	1.67336e-13	TRUE
Rgs18	145.614	-1.00407	0.130562	-7.6904	1.46681e-14	9.05823e-14	TRUE
Rgs1	589.994	2.35784	0.151205	15.5936	8.04317e-55	3.41229e-53	TRUE
Cfh	332.339	-1.09484	0.112658	-9.71827	2.52039e-22	2.49647e-21	TRUE
Nifk	405.395	1.05282	0.0772159	13.6347	2.4897e-42	6.26029e-41	TRUE
Dbi	260.729	1.2659	0.100804	12.5581	3.58971e-36	6.93389e-35	TRUE
Steap3	202.125	1.0743	0.378485	2.83841	0.00453383	0.00860988	TRUE
Marco	1379.3	-2.51823	0.102288	-24.6191	7.88211e-134	4.43835e-131	TRUE
Cd55	2990.37	-1.48138	0.0789399	-18.766	1.43368e-78	1.40956e-76	TRUE
Cacna1s	35.262	1.18847	0.24537	4.84358	1.27523e-06	4.04307e-06	TRUE
Fcamr	75.3339	-1.90568	0.255133	-7.46937	8.05815e-14	4.72653e-13	TRUE
Csrp1	1498.56	1.11626	0.0727581	15.3421	3.99813e-53	1.58408e-51	TRUE
Ube2t	127.525	1.34903	0.20854	6.46895	9.86839e-11	4.55929e-10	TRUE
Glul	1959.15	-1.31858	0.0745384	-17.69	5.00787e-70	3.66363e-68	TRUE
Lamc2	38.8437	1.04214	0.443957	2.34739	0.0189055	0.0317776	TRUE
Coq8a	254.559	-1.16804	0.185083	-6.31092	2.77378e-10	1.23721e-09	TRUE
Desi2	633.386	1.04664	0.105479	9.92271	3.31613e-23	3.45405e-22	TRUE
Mnda	475.46	3.65171	0.163839	22.2884	4.79238e-110	1.29061e-107	TRUE
Tagln2	1559.74	1.40008	0.0773604	18.0981	3.2994e-73	2.60891e-71	TRUE
Slamf9	47.7675	1.051	0.178438	5.88999	3.8621e-09	1.56727e-08	TRUE
Vangl2	79.3823	-1.6019	0.235077	-6.81437	9.46792e-12	4.77559e-11	TRUE
Uck2	601.6	1.57765	0.127621	12.362	4.19502e-35	7.70276e-34	TRUE
Mpzl1	171.667	-1.72255	0.150906	-11.4147	3.53037e-30	5.1251e-29	TRUE
Xcl1	42.2536	1.09806	0.210377	5.21949	1.79419e-07	6.19466e-07	TRUE
Dpt	122.705	-1.60677	0.158653	-10.1276	4.16662e-24	4.56241e-23	TRUE
Atp1b1	281.287	-1.45832	0.136913	-10.6514	1.71684e-26	2.10994e-25	TRUE
Smyd2	116.091	1.06782	0.173858	6.14188	8.15503e-10	3.48681e-09	TRUE
Ptpn14	589.271	-1.29321	0.113766	-11.3673	6.08478e-30	8.74458e-29	TRUE
Cenpf	1208.85	1.08479	0.418953	2.58929	0.00961739	0.0171655	TRUE
Cr2	6477.74	-1.38516	0.0995112	-13.9196	4.81591e-44	1.31796e-42	TRUE
Mark1	46.3753	-1.11876	0.216685	-5.16304	2.42968e-07	8.2538e-07	TRUE
Nek2	256.318	1.48831	0.333804	4.45865	8.24788e-06	2.37849e-05	TRUE
Atf3	67.6236	3.72297	0.235683	15.7965	3.28902e-56	1.47625e-54	TRUE
Batf3	87.5808	1.46881	0.172077	8.5358	1.39194e-17	1.03709e-16	TRUE
Mcm10	318.79	1.88144	0.319703	5.88497	3.98133e-09	1.61249e-08	TRUE
Nuf2	299.3	1.64823	0.376477	4.37804	1.19752e-05	3.38388e-05	TRUE
Dars2	268.822	1.02198	0.135877	7.52138	5.42022e-14	3.20862e-13	TRUE
Mrc1	2102.73	-1.73313	0.219104	-7.91009	2.57205e-15	1.66587e-14	TRUE
Vim	3952.78	1.7484	0.0853305	20.4898	2.65443e-93	4.60978e-91	TRUE
Plxdc2	157.011	-1.52993	0.164005	-9.32852	1.0736e-20	9.71259e-20	TRUE
Psmb7	775.451	1.5749	0.0823296	19.1293	1.44088e-81	1.55666e-79	TRUE
Itga8	318.708	-1.26257	0.218184	-5.78672	7.1776e-09	2.83956e-08	TRUE
Il2ra	242.385	1.4289	0.169922	8.40918	4.1287e-17	2.99685e-16	TRUE
Mastl	168.474	1.59258	0.218376	7.29281	3.03551e-13	1.70875e-12	TRUE
Stxbp1	177.855	1.02365	0.109073	9.38504	6.28936e-21	5.75992e-20	TRUE
Ralgds	423.193	1.47506	0.103803	14.2101	7.9316e-46	2.32102e-44	TRUE
Dnm1	70.2674	-1.78063	0.250519	-7.10774	1.1796e-12	6.39793e-12	TRUE
Hspa5	6260.43	1.24423	0.0731893	17.0001	8.1957e-65	4.88117e-63	TRUE
Phf19	140.238	1.39421	0.19499	7.15012	8.67015e-13	4.73153e-12	TRUE
Dab2ip	334.261	-1.03276	0.113574	-9.09326	9.6109e-20	8.20725e-19	TRUE
Gca	123.316	1.17671	0.228077	5.15928	2.47908e-07	8.41392e-07	TRUE
Ndufa8	290.29	1.09216	0.0737302	14.8129	1.20943e-49	4.16177e-48	TRUE
Ifih1	865.327	1.35238	0.0963973	14.0292	1.03299e-44	2.89083e-43	TRUE
Psmd14	683.192	1.15913	0.0758878	15.2742	1.13576e-52	4.4152e-51	TRUE
Fcna	1354.52	-2.45218	0.111786	-21.9363	1.17089e-106	2.78942e-104	TRUE
Nmi	317.277	1.16273	0.103632	11.2198	3.25842e-29	4.53543e-28	TRUE
Sapcd2	54.9142	2.81246	0.306588	9.17341	4.58275e-20	3.97929e-19	TRUE
Zmynd19	269.686	1.35212	0.16787	8.05453	7.97839e-16	5.36764e-15	TRUE
Ly75	668.347	1.26114	0.0860591	14.6544	1.26355e-48	4.1483e-47	TRUE
Il1rn	119.905	3.61516	0.196766	18.3729	2.16561e-75	1.84593e-73	TRUE
Dapl1	51.0526	-1.3191	0.188131	-7.0116	2.35611e-12	1.24449e-11	TRUE
Frzb	224.717	1.09616	0.184787	5.93202	2.9923e-09	1.22662e-08	TRUE
Cybrd1	76.0591	-1.56176	0.165275	-9.44944	3.40648e-21	3.16022e-20	TRUE
Hat1	581.972	1.76178	0.130521	13.4981	1.60496e-41	3.89339e-40	TRUE
Stk39	340.5	1.20152	0.135851	8.84442	9.20068e-19	7.4108e-18	TRUE
Cers6	687.058	1.42421	0.110583	12.8791	5.90434e-38	1.24393e-36	TRUE
Prg3	43.0899	-2.36264	0.276836	-8.53442	1.40861e-17	1.04867e-16	TRUE
Prg2	81.1186	-1.59036	0.409239	-3.88613	0.000101854	0.000253535	TRUE
Timm10	79.1071	1.18946	0.162577	7.31627	2.54963e-13	1.44399e-12	TRUE
Ola1	531.139	1.05646	0.0707176	14.9391	1.83336e-50	6.57674e-49	TRUE
Emc4	178.305	1.05138	0.0911235	11.5379	8.49523e-31	1.26692e-29	TRUE
Ccdc34	152.472	1.16542	0.271372	4.29453	1.75067e-05	4.84956e-05	TRUE
Hsd17b12	546.347	1.13335	0.0646945	17.5185	1.03493e-68	7.28446e-67	TRUE
Gatm	396.44	1.75663	0.161824	10.8552	1.88389e-27	2.42427e-26	TRUE
Sema6d	1333.04	-2.11573	0.0772635	-27.3832	4.34236e-165	7.33543e-162	TRUE
Dut	402.445	1.93711	0.163889	11.8196	3.09127e-32	4.96044e-31	TRUE
Fbn1	662.918	1.05469	0.113405	9.30023	1.40142e-20	1.26046e-19	TRUE
Tspan18	205.258	-1.61836	0.127254	-12.7176	4.72248e-37	9.49709e-36	TRUE
Creb3l1	46.5339	1.12569	0.215519	5.22315	1.759e-07	6.08333e-07	TRUE
Frmd5	42.2166	-1.03739	0.254285	-4.07963	4.51082e-05	0.00011799	TRUE
Pdia3	3957.87	1.28551	0.0646113	19.896	4.40644e-88	6.34733e-86	TRUE
Jag1	345.802	-2.0654	0.116	-17.8051	6.44805e-71	4.81195e-69	TRUE
Spint1	90.2425	1.52177	0.224241	6.78632	1.15031e-11	5.75371e-11	TRUE
Adam33	100.653	-1.64509	0.185998	-8.84465	9.18195e-19	7.39891e-18	TRUE
Siglec1	1081.53	-1.35064	0.114055	-11.842	2.36601e-32	3.82973e-31	TRUE
Rad51	268.105	1.6743	0.290385	5.7658	8.12728e-09	3.19689e-08	TRUE
Casc5	1205.38	1.42515	0.398327	3.57783	0.000346459	0.000796081	TRUE
Knstrn	260.823	1.63602	0.214121	7.64065	2.16132e-14	1.31677e-13	TRUE
Adra1d	31.1257	-2.03915	0.270438	-7.5402	4.69255e-14	2.78941e-13	TRUE
Pcna	1898.23	1.49782	0.208797	7.17359	7.30552e-13	4.01275e-12	TRUE
Mcm8	93.6079	1.50677	0.158431	9.51062	1.8953e-21	1.78593e-20	TRUE
Bmp2	127.219	-1.51006	0.196925	-7.6682	1.74427e-14	1.0736e-13	TRUE
Hdc	54.6936	2.05858	0.293654	7.01024	2.37908e-12	1.25627e-11	TRUE
Usp50	72.042	1.08225	0.234162	4.62179	3.80442e-06	1.14096e-05	TRUE
Mal	41.6035	-1.43884	0.225651	-6.37641	1.81283e-10	8.19811e-10	TRUE
Bub1	314.627	1.76964	0.265799	6.6578	2.77957e-11	1.34365e-10	TRUE
Il1a	108.608	1.53217	0.157408	9.73371	2.16556e-22	2.15189e-21	TRUE
Gins1	75.6684	1.73186	0.25282	6.85017	7.37631e-12	3.75011e-11	TRUE
Tpx2	683.464	1.59128	0.352693	4.5118	6.428e-06	1.87748e-05	TRUE
Ccm2l	58.7507	-1.1648	0.252167	-4.61917	3.85282e-06	1.15454e-05	TRUE
Snta1	82.3156	-1.55945	0.164663	-9.47057	2.78333e-21	2.59378e-20	TRUE
E2f1	189.403	1.26038	0.169583	7.43226	1.06762e-13	6.19951e-13	TRUE
Aurka	258.403	1.66797	0.389751	4.27957	1.87252e-05	5.16326e-05	TRUE
Zbp1	1487.27	3.44271	0.154877	22.2286	1.81622e-109	4.82127e-107	TRUE
Edn3	106.611	-3.66558	0.297588	-12.3176	7.27897e-35	1.32476e-33	TRUE
Fabp5	331.395	1.99113	0.105859	18.8093	6.34202e-79	6.33589e-77	TRUE
Ptpn1	1885.22	1.26213	0.104053	12.1297	7.35051e-34	1.27295e-32	TRUE
Car13	69.1772	1.83093	0.155844	11.7485	7.18913e-32	1.1321e-30	TRUE
Car1	847.257	1.34297	0.47241	2.8428	0.00447194	0.00850191	TRUE
Psma7	1001.53	1.36191	0.0723143	18.8332	4.0365e-79	4.05439e-77	TRUE
Ahcy	735.362	1.52195	0.0786565	19.3493	2.06729e-83	2.38598e-81	TRUE
Procr	193.267	3.14381	0.169002	18.6022	3.08565e-77	2.85261e-75	TRUE
Eif6	481.826	1.21699	0.120376	10.1099	4.99293e-24	5.44157e-23	TRUE
Epb41l1	118.766	-1.06942	0.218889	-4.88567	1.0308e-06	3.29224e-06	TRUE
1110008F13Rik	445.433	1.11307	0.0740244	15.0366	4.2302e-51	1.56274e-49	TRUE
Samhd1	9585.37	1.39259	0.0765323	18.1961	5.53899e-74	4.45565e-72	TRUE
Fam83d	54.6598	1.74094	0.278641	6.24796	4.15836e-10	1.8207e-09	TRUE
Gnb4	395.222	1.37086	0.112283	12.209	2.78292e-34	4.92028e-33	TRUE
Pex5l	81.5525	-2.92708	0.232285	-12.6012	2.07837e-36	4.05676e-35	TRUE
Mecom	65.1689	-1.27497	0.301333	-4.2311	2.32556e-05	6.33816e-05	TRUE
Ect2	355.613	1.11704	0.30089	3.71246	0.000205253	0.000488599	TRUE
Ccna2	1158.72	1.42115	0.454271	3.12843	0.00175745	0.00359658	TRUE
Il21	69.9732	6.3347	0.575906	10.9995	3.84055e-28	5.11211e-27	TRUE
Slc7a11	661.024	1.13088	0.115725	9.77214	1.48289e-22	1.48705e-21	TRUE
Exosc8	524.308	1.02728	0.10966	9.36789	7.39978e-21	6.75025e-20	TRUE
Ppm1l	283.241	-1.06354	0.224992	-4.727	2.27867e-06	7.01611e-06	TRUE
Dclk1	483.839	-1.0625	0.128175	-8.28949	1.13738e-16	8.05439e-16	TRUE
4930579G24Rik	61.8872	1.36537	0.199095	6.85789	6.98873e-12	3.55988e-11	TRUE
Hmgcs2	359.79	-2.05761	0.160099	-12.8521	8.36667e-38	1.75078e-36	TRUE
Gstm4	32.1592	1.00725	0.246577	4.08492	4.40928e-05	0.000115562	TRUE
Npr1	163.004	-1.67981	0.180003	-9.33211	1.03786e-20	9.40761e-20	TRUE
Cyp2u1	31.0244	-2.01956	0.297398	-6.79077	1.11539e-11	5.58508e-11	TRUE
Ccdc109b	41.1573	2.16834	0.221381	9.79462	1.18745e-22	1.19659e-21	TRUE
Lrat	119.281	-2.05039	0.17145	-11.9591	5.81916e-33	9.6979e-32	TRUE
Snx7	56.2277	1.31685	0.209378	6.28936	3.18774e-10	1.41405e-09	TRUE
Tdo2	52.7919	-1.20109	0.230275	-5.21588	1.82947e-07	6.30827e-07	TRUE
Pdgfc	69.4429	1.52311	0.193316	7.87884	3.3043e-15	2.12974e-14	TRUE
Ifi44	235.892	2.57399	0.26685	9.64583	5.11943e-22	4.97278e-21	TRUE
Cks1b	228.803	1.96117	0.195343	10.0396	1.02044e-23	1.08914e-22	TRUE
Sema4a	427.481	1.00678	0.128331	7.84516	4.32385e-15	2.76673e-14	TRUE
Iqgap3	154.47	1.78997	0.239162	7.48434	7.19093e-14	4.23122e-13	TRUE
Fmo5	140.837	-1.43819	0.143943	-9.99139	1.66236e-23	1.75213e-22	TRUE
Eif4e	853.843	1.32866	0.137397	9.67027	4.03294e-22	3.95046e-21	TRUE
Depdc1a	173.392	1.58024	0.444882	3.55205	0.000382241	0.000872045	TRUE
Ccne2	352.47	1.29892	0.424715	3.05832	0.0022258	0.00447181	TRUE
Gem	138.795	1.26253	0.106236	11.8841	1.43086e-32	2.34464e-31	TRUE
Cdh17	151.663	1.09514	0.146598	7.4704	7.99505e-14	4.69397e-13	TRUE
Mmp16	112.177	-1.30904	0.192263	-6.80858	9.85673e-12	4.96093e-11	TRUE
Gbp3	1181.8	2.2582	0.0989669	22.8177	3.06135e-115	9.48099e-113	TRUE
Gbp2	3332.18	4.40239	0.17816	24.7103	8.29624e-135	4.97293e-132	TRUE
Smc2	1347.81	1.43351	0.262897	5.45275	4.95959e-08	1.80917e-07	TRUE
Stra6l	223.245	-1.1695	0.120977	-9.66712	4.15922e-22	4.06772e-21	TRUE
Tmod1	156.427	-1.7874	0.67095	-2.66398	0.00772223	0.0140534	TRUE
Nans	451.18	1.14482	0.0940695	12.1699	4.49518e-34	7.85789e-33	TRUE
Col15a1	46.5349	-1.32686	0.297372	-4.46195	8.12164e-06	2.34415e-05	TRUE
Tnc	52.956	2.00895	0.262735	7.6463	2.06842e-14	1.26224e-13	TRUE
Txn1	1403.5	2.21304	0.0944451	23.432	2.01539e-121	7.64285e-119	TRUE
Svep1	1279.67	-1.02851	0.0776884	-13.239	5.22699e-40	1.19763e-38	TRUE
Pappa	61.3233	-1.12695	0.180566	-6.24122	4.34168e-10	1.89784e-09	TRUE
Astn2	122.701	-1.53693	0.12944	-11.8737	1.62103e-32	2.64925e-31	TRUE
Pole3	285.938	1.19834	0.139514	8.58936	8.74559e-18	6.59539e-17	TRUE
Ptprd	80.8365	-1.23369	0.295106	-4.18051	2.90862e-05	7.8138e-05	TRUE
Dnaja1	4016.82	1.14283	0.171289	6.67195	2.52426e-11	1.22438e-10	TRUE
Nudt2	41.8123	1.34329	0.184199	7.2926	3.04037e-13	1.71097e-12	TRUE
Cntfr	42.803	-2.01151	0.262373	-7.66661	1.76606e-14	1.08558e-13	TRUE
Unc13b	57.0908	-1.23573	0.271687	-4.54834	5.40709e-06	1.59559e-05	TRUE
Npr2	106.414	-1.48715	0.202723	-7.33585	2.20324e-13	1.25277e-12	TRUE
Reck	165.573	-1.80669	0.13572	-13.3119	1.9738e-40	4.55051e-39	TRUE
Glipr2	502.583	2.22515	0.108214	20.5626	5.94056e-94	1.05131e-91	TRUE
Plin2	578.981	1.6902	0.109175	15.4815	4.6255e-54	1.90157e-52	TRUE
Sgip1	57.6899	-2.00862	0.350645	-5.72836	1.01408e-08	3.94633e-08	TRUE
Slc6a9	169.02	-1.34446	0.569311	-2.36156	0.0181981	0.0307025	TRUE
Usp1	1093.76	1.14617	0.10091	11.3584	6.73767e-30	9.66791e-29	TRUE
Podn	40.8671	-1.35475	0.332393	-4.07573	4.58697e-05	0.00011983	TRUE
Magoh	300.277	1.12396	0.0854986	13.146	1.79432e-39	4.00265e-38	TRUE
Ndc1	318.198	1.34151	0.144917	9.25711	2.10048e-20	1.86395e-19	TRUE
Ctps	366.839	1.31766	0.121685	10.8285	2.52225e-27	3.22564e-26	TRUE
Ybx1	2856.74	1.08797	0.0457814	23.7645	7.77581e-125	3.21089e-122	TRUE
Ndufs5	208.493	1.08022	0.0917556	11.7728	5.39094e-32	8.54731e-31	TRUE
Macf1	34926.3	-1.097	0.0528802	-20.745	1.36015e-95	2.52744e-93	TRUE
Ephb2	62.2516	1.18922	0.236478	5.02889	4.93334e-07	1.62942e-06	TRUE
Gale	73.3079	1.26107	0.157019	8.0313	9.64428e-16	6.45104e-15	TRUE
Kif2c	202.712	1.94031	0.22345	8.68343	3.84011e-18	2.9819e-17	TRUE
Plk3	97.3757	1.28142	0.134135	9.55317	1.2579e-21	1.19807e-20	TRUE
Prdx1	2333.46	1.96198	0.0769454	25.4984	2.05489e-143	1.66017e-140	TRUE
Akr1a1	1951.31	1.01501	0.0516912	19.6361	7.60264e-86	9.81057e-84	TRUE
Nasp	866.511	1.40852	0.0946353	14.8836	4.21065e-50	1.49317e-48	TRUE
Rad54l	360.99	1.502	0.252026	5.95968	2.52731e-09	1.04431e-08	TRUE
Cyp4b1	100.955	-2.60423	0.239596	-10.8692	1.61524e-27	2.08578e-26	TRUE
Stil	268.994	1.36289	0.403862	3.37464	0.000739123	0.0016073	TRUE
Cmpk1	626.921	1.00807	0.134669	7.48558	7.12328e-14	4.1954e-13	TRUE
Ebna1bp2	516.6	1.05643	0.0697445	15.1472	7.9121e-52	3.00046e-50	TRUE
Mrto4	254.364	1.22918	0.108845	11.293	1.42157e-29	2.01032e-28	TRUE
Tinagl1	492.639	1.06702	0.150317	7.09845	1.26163e-12	6.8269e-12	TRUE
Adgrb2	49.2419	-2.75607	0.393719	-7.00008	2.55809e-12	1.34696e-11	TRUE
Ak2	725.844	1.45115	0.0662247	21.9125	1.97232e-106	4.5812e-104	TRUE
Rnf19b	897.858	1.53613	0.0964193	15.9317	3.81678e-57	1.77753e-55	TRUE
Eif3i	894.646	1.01944	0.0619413	16.4581	7.33284e-61	3.84912e-59	TRUE
Stmn1	776.476	1.82045	0.17576	10.3576	3.86409e-25	4.45979e-24	TRUE
Psmb2	547.548	1.56511	0.0773008	20.247	3.77818e-91	6.05226e-89	TRUE
Extl1	151.913	-1.00393	0.158527	-6.33287	2.40648e-10	1.07778e-09	TRUE
Nudc	675.591	1.05629	0.0823095	12.8332	1.06854e-37	2.23347e-36	TRUE
Hgf	116.735	1.24428	0.139729	8.90498	5.33945e-19	4.36697e-18	TRUE
Cdca8	306.692	1.50726	0.33657	4.47831	7.52376e-06	2.17903e-05	TRUE
Rpa2	310.582	1.20013	0.136736	8.77699	1.67904e-18	1.32935e-17	TRUE
Smpdl3b	45.2255	3.92623	0.284188	13.8156	2.05219e-43	5.50271e-42	TRUE
Rcc1	415.764	1.24957	0.133041	9.3924	5.86494e-21	5.3845e-20	TRUE
Psmc2	795.235	1.03024	0.0804065	12.8129	1.38782e-37	2.87496e-36	TRUE
Acot7	219.055	1.75834	0.127874	13.7505	5.05463e-43	1.33038e-41	TRUE
Per3	334.191	-1.85665	0.122494	-15.1571	6.7965e-52	2.58267e-50	TRUE
Tnfrsf9	80.7343	1.75968	0.203284	8.65627	4.87434e-18	3.75518e-17	TRUE
Mad2l2	81.9571	1.17598	0.14367	8.18531	2.71615e-16	1.87696e-15	TRUE
Morn1	35.8492	-1.06628	0.262023	-4.0694	4.71339e-05	0.000123012	TRUE
Mrpl20	235.55	1.34285	0.0998483	13.4489	3.12291e-41	7.46846e-40	TRUE
Tnfrsf4	70.4583	1.83209	0.168077	10.9003	1.14912e-27	1.49113e-26	TRUE
Bst1	186.519	1.00082	0.114964	8.7055	3.16178e-18	2.46651e-17	TRUE
Sorcs2	67.8271	-1.18903	0.211182	-5.63036	1.79839e-08	6.84507e-08	TRUE
Htra3	82.7521	-2.95195	0.25651	-11.5081	1.20046e-30	1.77886e-29	TRUE
Evc	67.0215	-1.30949	0.210745	-6.21365	5.17694e-10	2.2513e-09	TRUE
Cenpa	835.21	1.11205	0.202386	5.49467	3.91439e-08	1.44377e-07	TRUE
Apbb2	267.265	-1.06709	0.154071	-6.92598	4.32976e-12	2.24235e-11	TRUE
Pdgfra	770.787	-1.21139	0.146299	-8.28025	1.22914e-16	8.68437e-16	TRUE
Ppat	585.612	1.05267	0.0863877	12.1854	3.71629e-34	6.5394e-33	TRUE
Gfi1	88.2426	1.4244	0.197731	7.20369	5.86039e-13	3.24101e-12	TRUE
Tgfbr3	915.852	-1.50321	0.101103	-14.8681	5.31112e-50	1.86562e-48	TRUE
Gbp9	2532.93	1.12512	0.0767929	14.6513	1.32101e-48	4.32928e-47	TRUE
Sparcl1	778.952	-1.87977	0.0962164	-19.5368	5.33882e-85	6.56993e-83	TRUE
Agpat9	62.1808	-1.18613	0.215233	-5.51092	3.56964e-08	1.32239e-07	TRUE
Plac8	2126.86	1.73117	0.0873122	19.8274	1.72857e-87	2.37928e-85	TRUE
Bmp3	38.9789	-2.71258	0.263102	-10.31	6.35083e-25	7.22222e-24	TRUE
Nos1	71.9451	-1.68762	0.271967	-6.20524	5.46121e-10	2.36606e-09	TRUE
Rfc5	425.828	1.27179	0.121579	10.4606	1.31017e-25	1.55068e-24	TRUE
Shroom3	355.378	-1.50705	0.150081	-10.0415	1.00102e-23	1.06902e-22	TRUE
Abcb9	94.274	1.1213	0.238962	4.69237	2.70052e-06	8.25889e-06	TRUE
Kntc1	449.593	1.41974	0.399317	3.55541	0.000377394	0.000862045	TRUE
Cxcl9	2417.4	5.17121	0.306775	16.8567	9.37452e-64	5.44367e-62	TRUE
Ran	2126.92	1.63976	0.123971	13.227	6.13233e-40	1.39646e-38	TRUE
Wdr66	57.6104	-1.02583	0.255639	-4.0128	6.00027e-05	0.00015415	TRUE
Cct6a	1774.99	1.36339	0.0833351	16.3603	3.6741e-60	1.86027e-58	TRUE
Vps29	524.533	1.05665	0.075645	13.9686	2.42369e-44	6.70193e-43	TRUE
Fam216a	70.3069	1.16926	0.160227	7.29751	2.93138e-13	1.65314e-12	TRUE
P2rx7	442.366	1.01778	0.15434	6.59442	4.26921e-11	2.0258e-10	TRUE
Cit	644.851	1.21321	0.320142	3.78961	0.000150884	0.000366883	TRUE
Ccr9	304.002	-1.3682	0.122599	-11.16	6.40204e-29	8.79251e-28	TRUE
Psmg3	108.755	1.03383	0.160993	6.4216	1.34848e-10	6.16418e-10	TRUE
Tfec	172.802	1.04325	0.126569	8.24259	1.68527e-16	1.18038e-15	TRUE
Oasl2	847.12	2.33836	0.228122	10.2505	1.17736e-24	1.31873e-23	TRUE
Ung	121.912	1.49137	0.152534	9.77724	1.41002e-22	1.41627e-21	TRUE
Ndufa4	496	1.02941	0.0677905	15.1852	4.43191e-52	1.69802e-50	TRUE
Pomp	951.361	1.66168	0.107806	15.4136	1.32698e-53	5.37212e-52	TRUE
Slc46a3	481.079	-1.09902	0.0879356	-12.498	7.65899e-36	1.45968e-34	TRUE
Hsph1	2005.17	1.13748	0.250898	4.53364	5.7975e-06	1.70404e-05	TRUE
Auts2	81.1744	-1.6096	0.400348	-4.02049	5.80764e-05	0.00014945	TRUE
Ezh2	904.4	1.15524	0.163206	7.07844	1.45791e-12	7.84786e-12	TRUE
Tfr2	99.4087	1.33461	0.555014	2.40464	0.0161882	0.0275997	TRUE
Asns	200.738	1.47125	0.462309	3.18239	0.00146063	0.00303121	TRUE
Calu	1500.32	1.04119	0.0605005	17.2096	2.24988e-66	1.43668e-64	TRUE
Gars	776.71	1.18955	0.0696239	17.0854	1.90526e-65	1.1762e-63	TRUE
Herc6	1528.67	1.10262	0.115843	9.51822	1.76169e-21	1.6634e-20	TRUE
Gpnmb	40.5902	1.81836	0.33696	5.39636	6.80063e-08	2.45139e-07	TRUE
Zyx	1359.44	1.42283	0.0911631	15.6075	6.47275e-55	2.75864e-53	TRUE
Ephb6	48.1686	-1.02129	0.343699	-2.97148	0.00296364	0.00583064	TRUE
Mad2l1	556.628	1.79622	0.156817	11.4542	2.23944e-30	3.2818e-29	TRUE
Clec5a	60.496	2.06479	0.243149	8.49189	2.03304e-17	1.5039e-16	TRUE
Rab19	110.11	1.11332	0.123099	9.04405	1.5097e-19	1.27168e-18	TRUE
Anxa4	464.971	2.26844	0.120242	18.8657	2.18502e-79	2.20663e-77	TRUE
Cct7	1574.8	1.17101	0.0835304	14.019	1.19272e-44	3.3278e-43	TRUE
Prickle2	118.978	-1.57593	0.153	-10.3002	7.03338e-25	7.97889e-24	TRUE
Rpn1	1418.57	1.02726	0.0880551	11.6661	1.89965e-31	2.93893e-30	TRUE
Gm20696	1094.17	-1.32823	0.0670664	-19.8047	2.71093e-87	3.67697e-85	TRUE
Ruvbl1	338.363	1.01082	0.100057	10.1025	5.38738e-24	5.86114e-23	TRUE
Chchd6	40.5839	1.29964	0.222853	5.83185	5.48168e-09	2.18961e-08	TRUE
Klf15	47.4593	-2.07967	0.253609	-8.20031	2.39775e-16	1.66561e-15	TRUE
Bhlhe40	522.272	1.11207	0.106361	10.4556	1.38117e-25	1.63263e-24	TRUE
Usp18	312.548	1.35535	0.139155	9.73991	2.03744e-22	2.03001e-21	TRUE
Klrg1	40.9023	2.59907	0.329396	7.89041	3.01201e-15	1.9454e-14	TRUE
Lag3	151.24	1.77561	0.152422	11.6493	2.31235e-31	3.55401e-30	TRUE
Clec4e	59.2815	4.1118	0.317759	12.94	2.67702e-38	5.70463e-37	TRUE
Cd69	595.897	1.28982	0.107629	11.9839	4.313e-33	7.23976e-32	TRUE
Klra2	149.583	1.89299	0.183435	10.3197	5.74219e-25	6.55816e-24	TRUE
Magohb	74.4923	1.6483	0.183937	8.9612	3.21156e-19	2.65705e-18	TRUE
Ybx3	827.457	1.27715	0.191098	6.68322	2.33744e-11	1.13702e-10	TRUE
Bcl2l14	77.0638	2.06038	0.187758	10.9736	5.12009e-28	6.79097e-27	TRUE
Emp1	251.066	2.33919	0.115975	20.1698	1.80481e-90	2.84211e-88	TRUE
Art4	112.71	-1.43834	0.46383	-3.10101	0.00192859	0.0039209	TRUE
Mgp	55.0144	-2.79958	0.253847	-11.0286	2.78146e-28	3.72371e-27	TRUE
Erp27	47.2663	-1.26779	0.295601	-4.28886	1.79589e-05	4.96595e-05	TRUE
Strap	866.755	1.10255	0.0576593	19.1218	1.66395e-81	1.78726e-79	TRUE
Golt1b	292.493	1.01479	0.0980682	10.3478	4.28233e-25	4.92415e-24	TRUE
Kcnj8	126.264	-1.11851	0.162731	-6.87336	6.27082e-12	3.20915e-11	TRUE
Sspn	146.035	-1.51787	0.125152	-12.1282	7.48562e-34	1.29393e-32	TRUE
Srgap3	296.998	-1.54515	0.174457	-8.85692	8.22571e-19	6.65723e-18	TRUE
Bcat1	48.8786	2.54923	0.375737	6.78459	1.16413e-11	5.82129e-11	TRUE
Ift122	81.2996	-1.09979	0.211579	-5.19799	2.0146e-07	6.90944e-07	TRUE
Klrb1c	152.405	-1.5961	0.150511	-10.6045	2.83828e-26	3.44486e-25	TRUE
Mrpl51	389.736	1.10945	0.124798	8.88997	6.11243e-19	4.98381e-18	TRUE
Vamp1	996.281	-1.00945	0.0723432	-13.9536	2.98998e-44	8.23108e-43	TRUE
Ltbr	176.224	1.25236	0.143421	8.73203	2.50151e-18	1.96712e-17	TRUE
Rad51ap1	162.658	1.52886	0.344287	4.44066	8.96851e-06	2.57538e-05	TRUE
Dmpk	455.882	-1.91516	0.0983555	-19.4718	1.90318e-84	2.28161e-82	TRUE
Nova2	82.335	-1.47128	0.171385	-8.58462	9.11349e-18	6.86448e-17	TRUE
Psd3	714.559	-1.08912	0.118506	-9.19041	3.91352e-20	3.41734e-19	TRUE
Siglecg	2618.74	-1.14138	0.0723516	-15.7755	4.59045e-56	2.05542e-54	TRUE
Snrpa1	364.65	1.00031	0.110158	9.08069	1.07886e-19	9.17079e-19	TRUE
Pcsk6	34.4491	-1.74069	0.295549	-5.88968	3.86945e-09	1.56992e-08	TRUE
Furin	770.81	1.22716	0.12068	10.1687	2.73552e-24	3.02208e-23	TRUE
Nr2f2	706.919	-1.37732	0.100898	-13.6506	2.00106e-42	5.059e-41	TRUE
Synm	192.643	-1.6778	0.131392	-12.7695	2.42857e-37	4.98648e-36	TRUE
Ctsc	4112.78	1.48045	0.0728291	20.3277	7.31218e-92	1.19189e-89	TRUE
Nfkbib	242.272	1.04938	0.0856201	12.2563	1.55499e-34	2.78371e-33	TRUE
Mrps11	116.385	1.08026	0.138438	7.80322	6.0348e-15	3.82465e-14	TRUE
Mrpl46	111.205	1.03185	0.11697	8.82155	1.12888e-18	9.03782e-18	TRUE
Sytl2	189.354	1.26727	0.162166	7.81467	5.51084e-15	3.50573e-14	TRUE
Ddias	117.863	1.68862	0.285804	5.90831	3.45644e-09	1.40788e-08	TRUE
Ndufc2	297.579	1.06858	0.079262	13.4817	2.00513e-41	4.85147e-40	TRUE
Anapc15	189.478	1.47523	0.15444	9.55213	1.27061e-21	1.20893e-20	TRUE
Art2b	396.014	1.09823	0.13656	8.04206	8.83438e-16	5.92637e-15	TRUE
Coq7	78.8947	1.82001	0.168263	10.8164	2.87738e-27	3.65714e-26	TRUE
Xylt1	642.575	-1.01174	0.118805	-8.51596	1.65222e-17	1.22806e-16	TRUE
Ipo5	1591	1.13635	0.073713	15.4158	1.28105e-53	5.19749e-52	TRUE
Aldoa	2528.06	1.25213	0.0546967	22.8922	5.55206e-116	1.74862e-113	TRUE
Tbx6	62.0392	-1.05227	0.185317	-5.67823	1.36096e-08	5.23696e-08	TRUE
Sult1a1	172.171	-2.47065	0.172572	-14.3166	1.72385e-46	5.1749e-45	TRUE
Slco2b1	736.048	-1.47922	0.0911612	-16.2265	3.27785e-59	1.61562e-57	TRUE
Psma1	861.025	1.31651	0.0608076	21.6505	6.01687e-104	1.36348e-101	TRUE
Pycard	666.549	1.99684	0.163482	12.2144	2.60333e-34	4.60714e-33	TRUE
Tead2	138.06	-1.0211	0.126476	-8.07342	6.83587e-16	4.61738e-15	TRUE
Bag3	144.775	1.14202	0.150408	7.59284	3.12971e-14	1.88269e-13	TRUE
Cpxm2	106.77	-1.13257	0.258371	-4.38349	1.16795e-05	3.30685e-05	TRUE
Plk1	298.413	2.03273	0.339946	5.97957	2.23724e-09	9.27335e-09	TRUE
Ndufab1	568.755	1.32787	0.0887788	14.9571	1.40037e-50	5.08237e-49	TRUE
Mrpl17	348.993	1.20888	0.178893	6.75755	1.4034e-11	6.96157e-11	TRUE
Uqcrc2	912.588	1.02341	0.0725485	14.1065	3.46175e-45	9.82079e-44	TRUE
Tmem159	60.3451	-1.53707	0.395015	-3.89116	9.97652e-05	0.00024877	TRUE
Trim30a	2505.75	1.21328	0.102721	11.8114	3.40736e-32	5.45353e-31	TRUE
Chst15	1692.41	-1.312	0.0718729	-18.2544	1.90943e-74	1.55619e-72	TRUE
Rrm1	1982.17	1.38699	0.283584	4.89091	1.00371e-06	3.2118e-06	TRUE
Ano1	102.191	-1.73235	0.304015	-5.69826	1.21035e-08	4.67778e-08	TRUE
Cd40lg	57.9195	1.34227	0.193384	6.94095	3.89476e-12	2.02384e-11	TRUE
Syp	33.5205	-1.19975	0.250173	-4.79568	1.62121e-06	5.06819e-06	TRUE
Rbm3	3171.68	1.14279	0.0762548	14.9865	9.00242e-51	3.2865e-49	TRUE
Ophn1	72.9057	-1.09061	0.264079	-4.12986	3.62979e-05	9.63279e-05	TRUE
Cox7b	609.208	1.16136	0.0781335	14.8638	5.65991e-50	1.98065e-48	TRUE
Xkrx	171.729	-1.72584	0.161322	-10.6981	1.03917e-26	1.29337e-25	TRUE
Cenpi	144.214	1.83303	0.262677	6.97827	2.98835e-12	1.56509e-11	TRUE
Gla	101.155	1.91859	0.129027	14.8697	5.18318e-50	1.82413e-48	TRUE
Col4a5	60.192	-1.39639	0.195172	-7.1547	8.38559e-13	4.58162e-12	TRUE
Adgrg2	84.4253	-1.78828	0.192602	-9.28482	1.61975e-20	1.44912e-19	TRUE
Gabrq	145.041	-4.11425	0.26024	-15.8094	2.6784e-56	1.20508e-54	TRUE
Haus7	88.1595	1.14993	0.183367	6.27121	3.58246e-10	1.58347e-09	TRUE
Car5b	56.8589	2.39263	0.197727	12.1007	1.04776e-33	1.80107e-32	TRUE
L1cam	142.633	-1.23154	0.221371	-5.56324	2.64813e-08	9.93691e-08	TRUE
G6pdx	699.543	1.07338	0.0834344	12.865	7.0854e-38	1.48769e-36	TRUE
Morf4l2	962.2	1.08175	0.102842	10.5186	7.09357e-26	8.4767e-25	TRUE
Prps1	328.754	1.22499	0.109598	11.1771	5.2766e-29	7.28994e-28	TRUE
Mcf2l	94.8388	-1.71571	0.228872	-7.49637	6.56072e-14	3.8702e-13	TRUE
F10	71.0677	3.81409	0.253908	15.0215	5.30618e-51	1.95246e-49	TRUE
Gas6	379.342	-2.09114	0.151145	-13.8354	1.55943e-43	4.20572e-42	TRUE
Agpat5	304.136	1.14269	0.111926	10.2093	1.80133e-24	2.00553e-23	TRUE
Thsd1	56.4769	-2.22376	0.229588	-9.68588	3.46213e-22	3.40388e-21	TRUE
Cd209a	69.8405	-5.00956	0.412425	-12.1466	5.98091e-34	1.03867e-32	TRUE
Tnfsf13b	106.421	-1.04503	0.223714	-4.67126	2.99355e-06	9.10411e-06	TRUE
Col4a1	2170.38	1.1958	0.142847	8.37118	5.70451e-17	4.10857e-16	TRUE
Col4a2	1581.48	1.14706	0.134146	8.55081	1.22224e-17	9.1358e-17	TRUE
Rab20	141.646	1.58952	0.136252	11.666	1.90109e-31	2.93893e-30	TRUE
Ptpn7	742.234	1.02596	0.0594272	17.2641	8.76878e-67	5.75765e-65	TRUE
Dlc1	469.551	-1.36363	0.109239	-12.483	9.24685e-36	1.7569e-34	TRUE
Sfrp1	452.724	1.11776	0.105042	10.6411	1.91876e-26	2.34878e-25	TRUE
Dctd	63.1956	1.35055	0.170421	7.9248	2.28507e-15	1.48986e-14	TRUE
Fgfr1	204.65	-1.24422	0.159604	-7.79566	6.40709e-15	4.05092e-14	TRUE
Star	1071.75	-1.26232	0.127421	-9.9067	3.89279e-23	4.03434e-22	TRUE
Gsr	713.414	1.1098	0.096773	11.468	1.90931e-30	2.81132e-29	TRUE
Sap30	103.616	1.0993	0.131349	8.3693	5.79615e-17	4.16973e-16	TRUE
Hpgd	829.575	-1.48568	0.0949741	-15.643	3.71038e-55	1.6034e-53	TRUE
Ednra	67.6973	-1.82186	0.180018	-10.1205	4.48341e-24	4.90352e-23	TRUE
Nr3c2	109.159	-1.57182	0.203492	-7.72424	1.12522e-14	6.99056e-14	TRUE
Casp3	622.874	1.32464	0.093569	14.1568	1.6952e-45	4.89895e-44	TRUE
Pdlim3	59.1349	-1.50133	0.237658	-6.31716	2.6641e-10	1.19029e-09	TRUE
N4bp1	909.936	1.02511	0.0717114	14.2949	2.35356e-46	7.04249e-45	TRUE
Got2	938.062	1.10897	0.0594272	18.6609	1.02993e-77	9.76432e-76	TRUE
Lsm6	461.132	1.02874	0.110773	9.28693	1.58806e-20	1.42282e-19	TRUE
Orc6	233.67	1.25876	0.186775	6.73945	1.58992e-11	7.83657e-11	TRUE
Mylk3	232.47	-1.74822	0.388741	-4.49714	6.88741e-06	2.0041e-05	TRUE
Gpt2	58.7127	1.88448	0.287383	6.55739	5.47567e-11	2.58049e-10	TRUE
Gnao1	56.7067	-2.25171	0.318575	-7.06807	1.57098e-12	8.43211e-12	TRUE
Nudt21	666.053	1.08575	0.125151	8.67556	4.11535e-18	3.19163e-17	TRUE
Cenpn	113.43	1.59562	0.24004	6.6473	2.98516e-11	1.43705e-10	TRUE
Mt2	100.113	2.9964	0.465205	6.44102	1.18676e-10	5.44321e-10	TRUE
Mt1	99.3165	1.82565	0.226727	8.05222	8.13065e-16	5.46613e-15	TRUE
Mmp15	36.8079	-1.11394	0.382716	-2.91061	0.00360723	0.00697716	TRUE
Tpm4	2935.37	1.11154	0.0426501	26.0619	9.8512e-150	1.01697e-146	TRUE
Phxr4	326.977	-1.06336	0.0961633	-11.0578	2.0086e-28	2.70266e-27	TRUE
Slc27a1	141.52	-1.36161	0.17487	-7.78643	6.89278e-15	4.34469e-14	TRUE
Emc8	397.945	1.42564	0.17127	8.32393	8.50935e-17	6.07325e-16	TRUE
Gins2	300.78	1.30452	0.16474	7.91865	2.40101e-15	1.56108e-14	TRUE
6430548M08Rik	457.746	-1.04642	0.125101	-8.36461	6.03144e-17	4.32894e-16	TRUE
Ifi30	1626.14	1.31042	0.0567689	23.0834	6.79219e-118	2.29477e-115	TRUE
Lsm4	330.875	1.20868	0.0974851	12.3986	2.65862e-35	4.94025e-34	TRUE
Psmb10	773.176	1.80494	0.0916623	19.6912	2.56537e-86	3.38083e-84	TRUE
Nip7	331.611	1.19316	0.103402	11.539	8.38728e-31	1.25283e-29	TRUE
Gpr83	36.065	-1.26897	0.280221	-4.52847	5.94122e-06	1.7449e-05	TRUE
Kars	1071.16	1.32578	0.0725612	18.2712	1.4031e-74	1.16395e-72	TRUE
Aars	1074.91	1.015	0.123063	8.24785	1.61273e-16	1.13171e-15	TRUE
Bmper	43.3911	-1.28889	0.28778	-4.47873	7.50893e-06	2.17541e-05	TRUE
Pdgfd	34.1931	-1.18802	0.257678	-4.61048	4.01734e-06	1.20132e-05	TRUE
Thy1	1013.5	1.00993	0.08361	12.079	1.36377e-33	2.32919e-32	TRUE
Oaf	54.7664	1.0227	0.257859	3.96611	7.3056e-05	0.000185252	TRUE
Rexo2	424.769	1.10576	0.0814294	13.5793	5.31117e-42	1.3159e-40	TRUE
Fdx1	42.4262	1.26351	0.185873	6.79768	1.06314e-11	5.33492e-11	TRUE
Tagln	854.416	1.35305	0.110285	12.2687	1.33358e-34	2.39195e-33	TRUE
Chek1	147.182	1.71657	0.225607	7.6087	2.7687e-14	1.67474e-13	TRUE
Tmod2	72.0641	-1.89536	0.248621	-7.62348	2.46932e-14	1.5e-13	TRUE
Dock6	330.056	-1.47394	0.107635	-13.6939	1.10465e-42	2.85489e-41	TRUE
Ccnb2	340.612	1.51687	0.429803	3.52922	0.00041678	0.000944578	TRUE
Mns1	404.152	1.53682	0.384516	3.99677	6.42117e-05	0.000164327	TRUE
Anxa2	910.116	1.81084	0.0846379	21.3952	1.48137e-101	3.31649e-99	TRUE
Cgnl1	445.507	-1.18658	0.120225	-9.86966	5.63542e-23	5.7791e-22	TRUE
Rora	336.767	-1.04525	0.131542	-7.94608	1.92502e-15	1.25997e-14	TRUE
Kif23	418.811	1.22048	0.25518	4.78282	1.72856e-06	5.38658e-06	TRUE
Idh3a	431.925	1.44419	0.092782	15.5654	1.25102e-54	5.25939e-53	TRUE
Pkm	3588.13	1.75073	0.0702582	24.9185	4.68998e-137	3.00514e-134	TRUE
Psma4	958.323	1.54373	0.0573389	26.9229	1.18615e-159	1.83675e-156	TRUE
Etfa	390.057	1.01426	0.113061	8.97087	2.94187e-19	2.43609e-18	TRUE
Stra6	44.476	1.21688	0.250716	4.85363	1.21221e-06	3.85113e-06	TRUE
Cox7a2	460.672	1.51922	0.0781651	19.4361	3.82261e-84	4.52432e-82	TRUE
Mb21d1	140.293	1.78219	0.145198	12.2742	1.24609e-34	2.23935e-33	TRUE
Gsta4	30.4669	-1.65545	0.348372	-4.75197	2.0144e-06	6.23709e-06	TRUE
Hcrtr2	42.5012	-1.83593	0.256924	-7.14578	8.94863e-13	4.88207e-12	TRUE
Plscr1	133.01	1.37187	0.128279	10.6944	1.08155e-26	1.34431e-25	TRUE
Plscr4	172.69	-1.23801	0.118514	-10.4461	1.52722e-25	1.7984e-24	TRUE
Fam96a	377.865	1.15154	0.0878298	13.1111	2.84538e-39	6.27199e-38	TRUE
Parp16	53.0817	-1.02375	0.213561	-4.79369	1.63743e-06	5.11287e-06	TRUE
Tipin	243.728	1.39864	0.243842	5.73584	9.70295e-09	3.78623e-08	TRUE
Zwilch	192.941	1.6724	0.303072	5.51815	3.42584e-08	1.27167e-07	TRUE
Tfdp2	1221.58	-1.28135	0.446228	-2.87152	0.00408507	0.00782808	TRUE
Mrps22	170.482	1.30975	0.120474	10.8716	1.57383e-27	2.03372e-26	TRUE
Ptgs2	121.839	7.09157	0.442783	16.0159	9.8931e-58	4.71368e-56	TRUE
Ltf	157.377	-1.30788	0.470915	-2.77732	0.00548086	0.0102594	TRUE
Myd88	542.534	1.45615	0.0810707	17.9615	3.90427e-72	3.03553e-70	TRUE
Scn5a	60.3155	-1.0093	0.253015	-3.98907	6.63323e-05	0.000169311	TRUE
Vipr1	161.239	-1.7648	0.186084	-9.48391	2.44923e-21	2.28816e-20	TRUE
Slco2a1	1232.22	-1.11243	0.0881444	-12.6206	1.62625e-36	3.19777e-35	TRUE
Rab6b	214.894	-1.93434	0.144212	-13.4132	5.06353e-41	1.19708e-39	TRUE
Trf	1848.11	-2.70112	0.138296	-19.5313	5.94515e-85	7.26795e-83	TRUE
Nphp3	72.4543	-1.13139	0.35119	-3.2216	0.00127476	0.00266932	TRUE
Acpp	57.9311	-1.46055	0.208772	-6.99592	2.63521e-12	1.38639e-11	TRUE
Mrpl3	416.111	1.07067	0.0784266	13.6519	1.96734e-42	4.98053e-41	TRUE
Manf	909.34	1.52576	0.0962035	15.8597	1.20477e-56	5.5005e-55	TRUE
Cish	179.113	1.19645	0.160575	7.45105	9.26013e-14	5.40426e-13	TRUE
Traip	118.093	1.6905	0.234242	7.21689	5.31917e-13	2.95312e-12	TRUE
Amt	46.7268	-1.27757	0.213822	-5.97494	2.30175e-09	9.53861e-09	TRUE
Klhdc8b	98.6441	-1.43037	0.165733	-8.63061	6.10276e-18	4.66865e-17	TRUE
Thsd7a	51.2501	-1.44912	0.432313	-3.35203	0.000802225	0.00173236	TRUE
Crebl2	490.976	-1.20922	0.0925715	-13.0625	5.39226e-39	1.17466e-37	TRUE
Oas3	659.46	1.89297	0.295395	6.40829	1.4716e-10	6.69242e-10	TRUE
Oas2	534.471	1.69087	0.26096	6.47943	9.2072e-11	4.25804e-10	TRUE
Nlrp3	188.369	1.44361	0.165234	8.73679	2.39818e-18	1.88666e-17	TRUE
Heyl	33.0174	-2.28068	0.279287	-8.16608	3.18569e-16	2.19246e-15	TRUE
Troap	54.1783	1.50259	0.312096	4.81452	1.47553e-06	4.63774e-06	TRUE
Fanca	298.466	1.1044	0.109177	10.1156	4.70936e-24	5.14156e-23	TRUE
Ppp1r9a	166.182	-1.59685	0.15267	-10.4595	1.32577e-25	1.56813e-24	TRUE
Rims3	280.595	-1.43657	0.155625	-9.23097	2.68193e-20	2.36636e-19	TRUE
Rangrf	50.3622	1.10207	0.2318	4.75442	1.9902e-06	6.16469e-06	TRUE
Adgre4	895.723	-1.81439	0.110096	-16.48	5.1082e-61	2.70429e-59	TRUE
Polr2f	166.066	1.17567	0.106922	10.9956	4.01152e-28	5.33586e-27	TRUE
1700088E04Rik	34.0912	-1.06011	0.38735	-2.73683	0.00620335	0.0114869	TRUE
C330027C09Rik	365.423	1.92445	0.249233	7.72149	1.1498e-14	7.14092e-14	TRUE
Lmo7	61.7625	-1.37469	0.300324	-4.57736	4.70874e-06	1.39773e-05	TRUE
Rnf125	92.0597	1.03873	0.149263	6.95903	3.42629e-12	1.7854e-11	TRUE
Phldb2	418.085	-1.21141	0.14703	-8.23919	1.73378e-16	1.21391e-15	TRUE
Card10	62.8899	-1.39377	0.199623	-6.98199	2.91029e-12	1.52593e-11	TRUE
Tie1	328.08	-1.15279	0.0909143	-12.6799	7.64186e-37	1.52525e-35	TRUE
Ttc28	467.368	-1.02244	0.180154	-5.67536	1.38397e-08	5.32331e-08	TRUE
Ptprm	452.952	-1.28943	0.0840958	-15.3329	4.60773e-53	1.81785e-51	TRUE
Kctd17	116	1.09794	0.124042	8.85138	8.64436e-19	6.98086e-18	TRUE
Noc4l	258.148	1.46247	0.118997	12.29	1.02504e-34	1.85284e-33	TRUE
Mif	525.131	1.85523	0.0820213	22.6189	2.82627e-113	8.33614e-111	TRUE
Gstt2	80.9808	1.12633	0.141707	7.94829	1.8911e-15	1.23821e-14	TRUE
Tnxb	2004.16	-2.45699	0.142436	-17.2498	1.12382e-66	7.32729e-65	TRUE
Chst2	130.204	1.76668	0.154305	11.4493	2.37038e-30	3.47096e-29	TRUE
Rtp4	438.285	1.68191	0.158704	10.5977	3.05242e-26	3.69753e-25	TRUE
Prrg3	54.0872	-1.33294	0.246067	-5.41697	6.06162e-08	2.19437e-07	TRUE
Cysltr2	47.5956	1.41247	0.202073	6.98987	2.75131e-12	1.44543e-11	TRUE
Tomm6	400.055	1.03863	0.066988	15.5048	3.22166e-54	1.32738e-52	TRUE
Casp4	300.976	1.83894	0.137835	13.3416	1.32601e-40	3.07999e-39	TRUE
Angptl1	240.685	-1.13125	0.117621	-9.61778	6.72657e-22	6.50864e-21	TRUE
Apol6	54.3207	6.07565	0.467755	12.989	1.4134e-38	3.05748e-37	TRUE
Tmem35a	122.085	-1.1545	0.131499	-8.77953	1.64158e-18	1.30136e-17	TRUE
Reep4	200.982	1.00201	0.116398	8.60846	7.40459e-18	5.63209e-17	TRUE
1300017J02Rik	115.132	-1.87226	0.505496	-3.70381	0.000212384	0.000504769	TRUE
Stard9	666.764	-1.02937	0.119872	-8.5873	8.9039e-18	6.71206e-17	TRUE
St18	40.5996	-5.76702	0.867541	-6.64755	2.9802e-11	1.43504e-10	TRUE
Recql4	98.1943	1.9955	0.269547	7.40315	1.32992e-13	7.69383e-13	TRUE
Mtss1l	301.209	-1.62346	0.121459	-13.3663	9.51086e-41	2.22864e-39	TRUE
Pla2g4c	52.2641	1.61452	0.407595	3.96109	7.46094e-05	0.000188882	TRUE
Klf9	240.594	-1.09849	0.131115	-8.37806	5.38056e-17	3.87826e-16	TRUE
Lgals3bp	1784.97	1.26527	0.105577	11.9844	4.28862e-33	7.20535e-32	TRUE
Gucy1a3	537.494	-1.7034	0.140299	-12.1412	6.39127e-34	1.10786e-32	TRUE
Ndufb7	454.235	1.19278	0.0851128	14.0141	1.27729e-44	3.55841e-43	TRUE
Aspm	875.084	1.0974	0.364991	3.00667	0.0026413	0.00524143	TRUE
Slc16a2	68.7554	-1.28982	0.211706	-6.0925	1.11161e-09	4.70417e-09	TRUE
Rfc3	214.569	1.39377	0.165341	8.42962	3.46778e-17	2.52997e-16	TRUE
Fancd2	248.819	1.33571	0.342802	3.89645	9.76118e-05	0.000243662	TRUE
Fgd5	411.741	-1.07793	0.141861	-7.59847	2.99663e-14	1.80556e-13	TRUE
Bzrap1	137.227	1.01519	0.207985	4.88107	1.05514e-06	3.36769e-06	TRUE
Lsm3	275.487	1.23257	0.0999514	12.3316	6.11857e-35	1.11905e-33	TRUE
Polq	473.34	1.44391	0.268542	5.37684	7.58051e-08	2.71827e-07	TRUE
Slc25a37	4198.47	-1.5151	0.464624	-3.26091	0.00111055	0.00234796	TRUE
Batf	160.598	2.11529	0.15758	13.4236	4.39734e-41	1.0449e-39	TRUE
Fhod3	119.524	-1.01053	0.140424	-7.19625	6.18929e-13	3.41375e-12	TRUE
Kif4	425.012	1.70134	0.375543	4.53034	5.88899e-06	1.73011e-05	TRUE
Tmem132c	36.1298	-2.08561	0.337472	-6.18011	6.40551e-10	2.76037e-09	TRUE
Brip1	252.188	1.91914	0.189696	10.1169	4.6487e-24	5.07832e-23	TRUE
Ramp1	71.123	-1.11888	0.178964	-6.25201	4.05196e-10	1.77697e-09	TRUE
Lif	32.7149	2.14456	0.344245	6.22973	4.67236e-10	2.03855e-09	TRUE
Parp14	5387.18	1.31785	0.103474	12.7361	3.72581e-37	7.56645e-36	TRUE
Gcsh	100.053	1.0807	0.141339	7.64612	2.07136e-14	1.26363e-13	TRUE
Gbp8	1212.87	1.77947	0.0918435	19.375	1.25441e-83	1.466e-81	TRUE
Slc24a1	57.343	-1.02335	0.228955	-4.46967	7.83413e-06	2.26645e-05	TRUE
Ifit1	397.195	2.09942	0.19754	10.6279	2.21112e-26	2.69246e-25	TRUE
Zfp395	221.686	-1.15614	0.102938	-11.2315	2.85564e-29	3.98375e-28	TRUE
Fras1	217.342	-2.49452	0.31931	-7.81223	5.61867e-15	3.56578e-14	TRUE
Mast4	1693.59	-1.07196	0.0637122	-16.825	1.60196e-63	9.15928e-62	TRUE
Dusp5	194.703	1.28604	0.104508	12.3057	8.44371e-35	1.53316e-33	TRUE
Tle2	142.826	-2.28162	0.167129	-13.6519	1.96714e-42	4.98053e-41	TRUE
BC030867	56.3966	1.93401	0.26011	7.43536	1.0428e-13	6.05921e-13	TRUE
Scn7a	183.523	-1.13788	0.107395	-10.5953	3.13432e-26	3.7918e-25	TRUE
Cxcl10	1018.94	3.82869	0.15677	24.4224	9.88321e-132	5.10138e-129	TRUE
Fam214a	629.023	-1.0358	0.078617	-13.1753	1.21748e-39	2.73227e-38	TRUE
Tbxa2r	107.264	-1.04714	0.132205	-7.9206	2.36358e-15	1.5389e-14	TRUE
Ncaph	320.75	1.30776	0.283019	4.62073	3.82388e-06	1.14642e-05	TRUE
Pygo1	41.9489	-1.56375	0.226545	-6.90259	5.10616e-12	2.63051e-11	TRUE
Ushbp1	163.983	-2.10394	0.139028	-15.1332	9.77932e-52	3.68599e-50	TRUE
Mrpl54	176.161	1.26215	0.103732	12.1674	4.63401e-34	8.09297e-33	TRUE
Tmem106a	290.359	1.26819	0.109322	11.6004	4.10047e-31	6.21999e-30	TRUE
Zfr2	40.7345	-1.61764	0.32519	-4.97444	6.5437e-07	2.131e-06	TRUE
Hrh2	199.288	1.61156	0.094829	16.9944	9.03682e-65	5.36493e-63	TRUE
Zc3h12b	71.9033	-1.26883	0.214395	-5.91817	3.25535e-09	1.33035e-08	TRUE
Wnk4	33.5268	-1.21507	0.320303	-3.79351	0.000148534	0.00036136	TRUE
Fam124a	64.1537	-1.13214	0.266108	-4.25441	2.09597e-05	5.74189e-05	TRUE
Ubd	386.219	5.24329	0.202949	25.8356	3.53288e-147	3.45516e-144	TRUE
Tubg1	171.675	1.2853	0.129079	9.95748	2.33928e-23	2.45307e-22	TRUE
Lsm7	121.335	1.04117	0.121002	8.60457	7.66003e-18	5.81212e-17	TRUE
Pdk3	298.569	1.1439	0.0984361	11.6207	3.23473e-31	4.93495e-30	TRUE
Abi3bp	242.05	-1.43497	0.10615	-13.5183	1.22033e-41	2.97978e-40	TRUE
Hpse	420.802	1.09134	0.104981	10.3955	2.59838e-25	3.02336e-24	TRUE
Gdpd5	137.748	-1.16553	0.178896	-6.51513	7.26246e-11	3.39073e-10	TRUE
Nup37	97.586	1.88656	0.130746	14.4291	3.39277e-47	1.05074e-45	TRUE
Parpbp	160.075	1.35118	0.384745	3.51189	0.000444929	0.00100409	TRUE
1810055G02Rik	43.2361	1.36481	0.206913	6.59605	4.22252e-11	2.00416e-10	TRUE
Ccl2	38.3924	5.85949	0.470209	12.4614	1.21164e-35	2.28808e-34	TRUE
Thyn1	89.5619	1.40667	0.135615	10.3726	3.30495e-25	3.82633e-24	TRUE
Ccr3	570.3	-1.91379	0.210751	-9.0808	1.07777e-19	9.16574e-19	TRUE
Fignl1	424.396	1.7312	0.360593	4.80098	1.5789e-06	4.94257e-06	TRUE
Stab2	2669.14	-1.56753	0.1131	-13.8597	1.11196e-43	3.01202e-42	TRUE
Cdcp1	35.5043	-1.83882	0.342448	-5.36964	7.88924e-08	2.82136e-07	TRUE
Sbno2	972.782	1.07077	0.0745183	14.3692	8.07615e-47	2.45214e-45	TRUE
Melk	141.47	1.94795	0.254171	7.66394	1.80316e-14	1.10619e-13	TRUE
Isg15	331.282	2.13777	0.330896	6.46054	1.04327e-10	4.80089e-10	TRUE
Alg8	178.142	1.17963	0.130284	9.05427	1.37481e-19	1.16121e-18	TRUE
Usp35	113.796	-1.21318	0.166105	-7.3037	2.79969e-13	1.58127e-12	TRUE
Acta2	1022.48	1.7806	0.133744	13.3135	1.93329e-40	4.46265e-39	TRUE
Krt222	49.8871	-1.006	0.21264	-4.73101	2.23411e-06	6.8869e-06	TRUE
Cox8a	743.469	1.12345	0.0712742	15.7623	5.65187e-56	2.52459e-54	TRUE
Bbs9	302.695	-1.35859	0.112629	-12.0625	1.666e-33	2.82976e-32	TRUE
Apex1	259.739	1.30199	0.0905497	14.3787	7.04098e-47	2.14837e-45	TRUE
Adamtsl2	345.217	-3.49259	0.18837	-18.5411	9.62214e-77	8.72188e-75	TRUE
Slc2a6	145.646	1.53811	0.122441	12.5621	3.4132e-36	6.60667e-35	TRUE
Prickle1	158.86	-1.06236	0.121936	-8.71239	2.97533e-18	2.32594e-17	TRUE
Ska1	77.4794	1.71549	0.43422	3.95075	7.79081e-05	0.000196804	TRUE
Slc2a13	39.1692	-1.63054	0.314756	-5.18032	2.215e-07	7.55907e-07	TRUE
Igsf10	204.119	-1.02795	0.10063	-10.2151	1.6963e-24	1.89086e-23	TRUE
Gng12	538.114	1.5178	0.113805	13.3369	1.41282e-40	3.27752e-39	TRUE
Npy1r	74.5531	-2.9337	0.236177	-12.4216	1.99476e-35	3.73279e-34	TRUE
Tmem255a	78.4869	-2.35094	0.211239	-11.1293	9.03911e-29	1.23776e-27	TRUE
Ppfibp2	354.659	-1.03245	0.0947056	-10.9017	1.13113e-27	1.46984e-26	TRUE
Fxyd1	35.26	-1.73742	0.23763	-7.31145	2.64278e-13	1.49492e-12	TRUE
Eepd1	73.0751	-1.10999	0.165439	-6.70936	1.95485e-11	9.56927e-11	TRUE
Etl4	148.891	-1.16459	0.207608	-5.60958	2.02821e-08	7.68051e-08	TRUE
Mag	31.7231	1.28828	0.225901	5.70285	1.17823e-08	4.55744e-08	TRUE
Clcn7	593.973	1.47504	0.0916162	16.1002	2.5441e-58	1.23432e-56	TRUE
Ccdc148	72.0786	-1.28092	0.221403	-5.78548	7.23055e-09	2.85929e-08	TRUE
Cox6b1	798.821	1.10085	0.0653686	16.8407	1.22776e-63	7.06323e-62	TRUE
Tubb4b	1962.62	1.05191	0.210712	4.99218	5.97002e-07	1.95033e-06	TRUE
Kif15	560.102	1.75486	0.298068	5.88744	3.92213e-09	1.58921e-08	TRUE
Anln	477.826	1.2515	0.423997	2.95168	0.00316052	0.00617807	TRUE
Rps27l	333.646	1.48949	0.110092	13.5295	1.04734e-41	2.5709e-40	TRUE
Mcoln3	110.067	-1.3423	0.208331	-6.44314	1.17028e-10	5.36941e-10	TRUE
Mrpl55	88.8418	1.10816	0.134233	8.2555	1.5127e-16	1.06272e-15	TRUE
Smad6	30.9836	-1.0178	0.378024	-2.69242	0.00709351	0.0129979	TRUE
Dna2	353.932	1.19207	0.158654	7.51369	5.74831e-14	3.39851e-13	TRUE
Stox1	30.3895	-1.44364	0.261364	-5.52349	3.32328e-08	1.2358e-07	TRUE
Nxt1	142.257	1.04271	0.11256	9.26357	1.97705e-20	1.75862e-19	TRUE
Asap3	53.1345	1.35819	0.216438	6.27519	3.49205e-10	1.54425e-09	TRUE
Tns2	446.517	-1.00554	0.0968954	-10.3776	3.13656e-25	3.645e-24	TRUE
Frem2	163.046	-2.96713	0.266244	-11.1444	7.62517e-29	1.04646e-27	TRUE
Wdr62	169.591	1.23735	0.230403	5.37039	7.85687e-08	2.81087e-07	TRUE
Rbmxl1	758.924	1.02926	0.0657727	15.6487	3.38977e-55	1.46827e-53	TRUE
Ddx1	689.415	1.13162	0.0914747	12.3709	3.7579e-35	6.92064e-34	TRUE
Ndufc1	137.957	1.46717	0.209247	7.01165	2.35524e-12	1.24439e-11	TRUE
Fgf2	234.401	-1.12286	0.190138	-5.90551	3.5156e-09	1.43073e-08	TRUE
Mxd4	1662.52	-1.03321	0.0746759	-13.8359	1.54879e-43	4.18309e-42	TRUE
Clic4	2655.9	1.19701	0.0665691	17.9814	2.72547e-72	2.12793e-70	TRUE
Tmem97	135.92	1.6195	0.125985	12.8547	8.0905e-38	1.6949e-36	TRUE
Tacc3	385.172	1.70539	0.267594	6.37304	1.85313e-10	8.36813e-10	TRUE
Tap1	3268.93	1.58975	0.0840293	18.919	7.95835e-80	8.21567e-78	TRUE
Paqr7	123.612	-1.01525	0.160055	-6.34315	2.25118e-10	1.01042e-09	TRUE
Sf3b6	386.675	1.07709	0.0837157	12.866	6.99118e-38	1.46957e-36	TRUE
Letm2	191.229	-1.01701	0.111416	-9.12805	6.97468e-20	5.99739e-19	TRUE
Spon2	30.3639	1.68634	0.300326	5.61504	1.96518e-08	7.44635e-08	TRUE
Icam1	1110.7	1.51672	0.0860987	17.6161	1.85354e-69	1.33498e-67	TRUE
Serpine1	36.9901	1.31696	0.271082	4.85817	1.18478e-06	3.76721e-06	TRUE
4930427A07Rik	155.735	1.48696	0.22238	6.68657	2.28461e-11	1.11336e-10	TRUE
Dtl	562.51	1.47222	0.337247	4.3654	1.26892e-05	3.57908e-05	TRUE
Mrpl47	186.542	1.32716	0.194831	6.81189	9.63234e-12	4.85326e-11	TRUE
Dlgap5	471.558	1.42772	0.461596	3.09301	0.00198135	0.00401717	TRUE
Wdhd1	679.501	1.08408	0.259412	4.17899	2.92813e-05	7.86051e-05	TRUE
Tob1	150.36	-1.01016	0.132887	-7.60165	2.9238e-14	1.76339e-13	TRUE
Nme1	504.183	1.61526	0.218862	7.38028	1.5796e-13	9.07892e-13	TRUE
Adgrl3	345.348	-2.015	0.139533	-14.4411	2.85409e-47	8.86867e-46	TRUE
Atoh8	57.7311	-1.09278	0.1942	-5.62707	1.833e-08	6.96398e-08	TRUE
Cdkn3	54.6802	1.21763	0.38997	3.12237	0.00179401	0.00366695	TRUE
Fam13a	94.3892	-2.96225	0.238072	-12.4427	1.53325e-35	2.8837e-34	TRUE
Cisd1	114.645	1.66127	0.144108	11.5279	9.54105e-31	1.42061e-29	TRUE
Ckap2	189.861	1.56108	0.361154	4.32249	1.54278e-05	4.30837e-05	TRUE
Limch1	444.055	-2.05878	0.132269	-15.5651	1.25687e-54	5.27206e-53	TRUE
Dzip1l	55.395	-1.42756	0.243371	-5.86579	4.47012e-09	1.80221e-08	TRUE
Tgm2	2231.9	2.58435	0.160399	16.112	2.10013e-58	1.02159e-56	TRUE
Cpe	43.856	-2.48454	0.326303	-7.61422	2.65281e-14	1.60883e-13	TRUE
Egr2	122.515	1.53003	0.187763	8.14873	3.67762e-16	2.52261e-15	TRUE
Ackr1	40.2087	-1.6453	0.621914	-2.64554	0.00815607	0.01476	TRUE
H2afz	2058.5	1.72346	0.116023	14.8545	6.50914e-50	2.2608e-48	TRUE
Rmi2	154.006	2.47021	0.133026	18.5693	5.692e-77	5.23607e-75	TRUE
Igsf9	54.6555	-1.3168	0.247656	-5.31704	1.05466e-07	3.72652e-07	TRUE
Kcnj9	38.1159	-1.85359	0.263197	-7.04262	1.88656e-12	1.00562e-11	TRUE
Socs1	240.71	3.89444	0.209096	18.6251	2.01168e-77	1.87844e-75	TRUE
Ptpdc1	67.0104	-1.12233	0.172522	-6.5054	7.74876e-11	3.606e-10	TRUE
Sult6b1	30.4047	1.25838	0.228777	5.50047	3.78771e-08	1.39982e-07	TRUE
Nod1	990.616	1.09668	0.104436	10.501	8.54886e-26	1.01895e-24	TRUE
Mturn	205.382	-1.61484	0.173609	-9.30162	1.38318e-20	1.24466e-19	TRUE
Rnf144b	242.396	-1.25056	0.139476	-8.96617	3.07003e-19	2.54108e-18	TRUE
Tmem237	34.668	1.09893	0.252453	4.35301	1.3428e-05	3.77601e-05	TRUE
Stox2	119.274	-1.98734	0.175347	-11.3337	8.93053e-30	1.27553e-28	TRUE
Notch3	337.594	-1.87277	0.120103	-15.593	8.11648e-55	3.43554e-53	TRUE
Prdm1	245.708	1.20505	0.138094	8.72625	2.63252e-18	2.06752e-17	TRUE
Spon1	333.057	1.05142	0.128459	8.18488	2.72567e-16	1.88284e-15	TRUE
Enpp6	30.2927	-1.14088	0.39245	-2.90706	0.00364839	0.00704943	TRUE
Mylip	839.508	-1.11462	0.0716582	-15.5546	1.48029e-54	6.16745e-53	TRUE
Slamf7	1059.66	1.04038	0.0921062	11.2955	1.38129e-29	1.95484e-28	TRUE
Tapbpl	620.67	1.1402	0.0865133	13.1795	1.1514e-39	2.59024e-38	TRUE
Ncapd2	1186.53	1.04989	0.265166	3.95935	7.51545e-05	0.00019021	TRUE
Nop2	506.668	1.01476	0.0894539	11.3439	7.95e-30	1.13899e-28	TRUE
Snx10	730.983	1.79311	0.0850056	21.094	9.02866e-99	1.95082e-96	TRUE
Cd160	165.886	1.80752	0.150616	12.0008	3.51752e-33	5.93126e-32	TRUE
Camp	58.2165	-1.02054	0.401243	-2.54346	0.010976	0.0193672	TRUE
Pcp4l1	30.9315	-1.41947	0.251865	-5.63583	1.74214e-08	6.63914e-08	TRUE
Ttk	153.948	1.80847	0.270581	6.68366	2.33047e-11	1.13423e-10	TRUE
Gpr162	35.28	-1.26578	0.247568	-5.11286	3.17315e-07	1.06779e-06	TRUE
Txnip	4546.48	-1.002	0.097838	-10.2414	1.29338e-24	1.44694e-23	TRUE
Uqcrfs1	557.421	1.13675	0.0724479	15.6906	1.75347e-55	7.64859e-54	TRUE
Chmp4b	1019.53	1.18703	0.0597929	19.8523	1.05279e-87	1.45992e-85	TRUE
Nos1ap	92.7905	-1.2138	0.153921	-7.88587	3.1235e-15	2.01461e-14	TRUE
Tfdp1	837.647	1.44236	0.140467	10.2684	9.78384e-25	1.09984e-23	TRUE
Parp12	456.432	1.76345	0.126649	13.9239	4.53547e-44	1.24304e-42	TRUE
Rpf2	247.627	1.39583	0.115791	12.0547	1.8319e-33	3.10871e-32	TRUE
Tbkbp1	176.135	1.09684	0.152118	7.21043	5.5775e-13	3.09192e-12	TRUE
C1rl	41.7973	1.37127	0.172071	7.96923	1.59666e-15	1.05061e-14	TRUE
Tmc3	58.134	-2.00936	0.280983	-7.15116	8.60483e-13	4.69726e-12	TRUE
Tctn1	533.066	-1.02113	0.102846	-9.92871	3.12281e-23	3.25634e-22	TRUE
Med30	143.465	1.06098	0.106166	9.99359	1.62582e-23	1.71653e-22	TRUE
Rnh1	613.761	1.1362	0.0643392	17.6595	8.60378e-70	6.22083e-68	TRUE
Atp5j2	587.456	1.03827	0.09184	11.3052	1.23669e-29	1.75421e-28	TRUE
Atp5l	707.884	1.05632	0.0746299	14.1542	1.75998e-45	5.07039e-44	TRUE
Nudcd1	243.164	1.00474	0.0848483	11.8416	2.37958e-32	3.84834e-31	TRUE
Shank1	186.697	-1.11098	0.204229	-5.4399	5.33109e-08	1.9386e-07	TRUE
Vill	67.7861	1.87051	0.268917	6.9557	3.50822e-12	1.82553e-11	TRUE
Ephx1	662.632	-1.1398	0.0720259	-15.8248	2.09909e-56	9.49032e-55	TRUE
Zscan2	85.4838	-1.07768	0.156596	-6.88195	5.90405e-12	3.03064e-11	TRUE
Agbl3	55.057	-1.10169	0.264284	-4.16859	3.06488e-05	8.19448e-05	TRUE
Phb	554.911	1.05987	0.11204	9.45972	3.08771e-21	2.87166e-20	TRUE
Bpgm	1083.03	-1.24381	0.407545	-3.05197	0.00227343	0.00455814	TRUE
Zfhx3	492.272	-1.14478	0.115581	-9.90457	3.97665e-23	4.11895e-22	TRUE
Mrps34	195.755	1.02747	0.103117	9.96408	2.18882e-23	2.29789e-22	TRUE
Prc1	902.016	1.10505	0.365539	3.02307	0.00250225	0.0049884	TRUE
Pdk2	71.5015	-1.33413	0.192673	-6.92433	4.3804e-12	2.26668e-11	TRUE
Bmp6	56.7385	-1.50591	0.191779	-7.85229	4.0852e-15	2.62076e-14	TRUE
Eme1	95.3586	2.09317	0.209624	9.98532	1.76724e-23	1.86161e-22	TRUE
Anpep	432.877	1.45532	0.16712	8.70826	3.0857e-18	2.4112e-17	TRUE
Psmd7	616.397	1.16104	0.0909489	12.7658	2.54406e-37	5.21785e-36	TRUE
Zfp503	95.758	-1.6065	0.176279	-9.11338	7.98539e-20	6.85379e-19	TRUE
Prune2	58.532	1.11984	0.152407	7.34767	2.01687e-13	1.15067e-12	TRUE
Whrn	235.151	-1.59262	0.162405	-9.80645	1.05619e-22	1.06722e-21	TRUE
Adgrl4	140.61	-1.35201	0.182672	-7.4013	1.34856e-13	7.79683e-13	TRUE
Fanci	212.091	1.74341	0.239046	7.29319	3.027e-13	1.70448e-12	TRUE
Adk	230.449	1.00298	0.128761	7.78946	6.72965e-15	4.24764e-14	TRUE
Metrnl	72.4771	1.30244	0.142187	9.16008	5.18584e-20	4.49246e-19	TRUE
Suv39h1	495.567	1.09455	0.0833082	13.1385	1.98064e-39	4.39716e-38	TRUE
Stx11	310.162	1.39025	0.0820992	16.9338	2.53324e-64	1.48494e-62	TRUE
Tnfsf10	333.509	1.78924	0.121291	14.7516	3.00474e-49	1.01332e-47	TRUE
C130074G19Rik	69.5575	-2.43566	0.196651	-12.3857	3.123e-35	5.77429e-34	TRUE
Prss23	117.777	-1.27274	0.199691	-6.37352	1.84734e-10	8.344e-10	TRUE
Snx22	206.984	-1.31956	0.280364	-4.70658	2.5191e-06	7.72696e-06	TRUE
Ppl	70.9648	-1.09722	0.205839	-5.33046	9.79622e-08	3.47525e-07	TRUE
Zdhhc2	107.602	1.69695	0.139005	12.2078	2.82395e-34	4.98808e-33	TRUE
Ncam1	69.9345	-1.07512	0.194198	-5.53622	3.09077e-08	1.1528e-07	TRUE
Rcan2	43.3011	-2.86673	0.27514	-10.4192	2.02739e-25	2.37535e-24	TRUE
Rbms3	385.101	-1.61852	0.126191	-12.826	1.1723e-37	2.44212e-36	TRUE
Mocos	49.3564	1.01837	0.215051	4.73548	2.18538e-06	6.74341e-06	TRUE
Gm7488	73.9002	1.33195	0.276872	4.81069	1.50408e-06	4.72427e-06	TRUE
Mrpl12	333.139	1.54503	0.101537	15.2163	2.75501e-52	1.06211e-50	TRUE
Mrps6	103.765	1.05006	0.160216	6.55402	5.60085e-11	2.63815e-10	TRUE
Lap3	700.843	2.21417	0.112849	19.6207	1.03017e-85	1.31114e-83	TRUE
Tspan10	39.1278	-1.75523	0.277145	-6.33326	2.40029e-10	1.07553e-09	TRUE
Batf2	114.044	4.08424	0.267778	15.2524	1.58791e-52	6.1344e-51	TRUE
Ldb2	75.1192	-1.38468	0.306901	-4.51181	6.42757e-06	1.87748e-05	TRUE
Prkrip1	193.568	1.35325	0.204889	6.60479	3.98078e-11	1.89523e-10	TRUE
Exo1	158.543	1.51133	0.3697	4.088	4.35117e-05	0.000114135	TRUE
Il22ra2	30.5686	-3.20663	0.377552	-8.49322	2.00988e-17	1.48736e-16	TRUE
Tbc1d2	33.7759	1.98984	0.2561	7.76978	7.86196e-15	4.92718e-14	TRUE
Tmem120a	79.4452	1.11794	0.172127	6.49484	8.31236e-11	3.86344e-10	TRUE
Fgl2	893.093	1.75467	0.100198	17.512	1.15963e-68	8.1314e-67	TRUE
Plcb4	376.646	-1.1015	0.10349	-10.6436	1.86807e-26	2.29125e-25	TRUE
Mrap	37.679	1.33494	0.249638	5.34751	8.91725e-08	3.17616e-07	TRUE
Timeless	328.286	1.00882	0.156014	6.46624	1.00469e-10	4.636e-10	TRUE
Magi2	47.6935	-1.16858	0.326311	-3.58117	0.000342056	0.000786742	TRUE
Stat2	1506.88	1.27962	0.104022	12.3014	8.89648e-35	1.61125e-33	TRUE
Bub1b	603.12	1.39923	0.238576	5.86493	4.49321e-09	1.81073e-08	TRUE
Bmf	341.088	-2.08671	0.171291	-12.1823	3.86353e-34	6.79207e-33	TRUE
Rgl3	32.7892	-1.03336	0.234085	-4.41444	1.01273e-05	2.8885e-05	TRUE
Fmo2	78.3767	-3.12225	0.877444	-3.55835	0.000373198	0.00085309	TRUE
Fmo1	67.5478	-1.3064	0.211398	-6.17979	6.41863e-10	2.76474e-09	TRUE
2810417H13Rik	804.686	2.49201	0.167648	14.8646	5.59833e-50	1.9628e-48	TRUE
Gbp7	2424.08	2.97614	0.107449	27.6982	7.33522e-169	1.36303e-165	TRUE
Sema3d	573.466	-1.2247	0.0937505	-13.0634	5.32865e-39	1.16217e-37	TRUE
Gbp2b	327.046	6.30431	0.383148	16.454	7.85054e-61	4.10926e-59	TRUE
Dnm3	108.025	-1.09698	0.247398	-4.43405	9.24799e-06	2.64949e-05	TRUE
Mrps28	90.6126	1.4096	0.14881	9.47248	2.7327e-21	2.54787e-20	TRUE
Btnl9	63.3401	-2.91714	0.281748	-10.3537	4.02493e-25	4.6339e-24	TRUE
Olfr56	89.5414	4.31954	0.2639	16.3681	3.23066e-60	1.65378e-58	TRUE
Il7	97.7346	-1.71997	0.15848	-10.8529	1.93267e-27	2.48189e-26	TRUE
Trim7	764.062	-1.34185	0.113546	-11.8177	3.16398e-32	5.07274e-31	TRUE
Havcr1	40.6062	-1.86187	0.246231	-7.56149	3.98468e-14	2.37776e-13	TRUE
5330417C22Rik	68.9098	-1.11915	0.247907	-4.51442	6.34908e-06	1.85588e-05	TRUE
Xaf1	559.519	1.65659	0.149324	11.094	1.34185e-28	1.81737e-27	TRUE
Ltbp4	702.581	-2.52839	0.160465	-15.7566	6.18547e-56	2.74316e-54	TRUE
Adam22	299.206	-1.79271	0.155221	-11.5494	7.43129e-31	1.11272e-29	TRUE
Pitpnm3	93.8084	-1.74611	0.226707	-7.70204	1.3391e-14	8.29718e-14	TRUE
Efhd2	1075.25	1.57593	0.0751691	20.9651	1.36706e-97	2.82252e-95	TRUE
Sh3pxd2b	227.548	1.28214	0.113055	11.3408	8.23522e-30	1.17894e-28	TRUE
Kcna2	939.25	-1.08818	0.0795442	-13.6803	1.33225e-42	3.42405e-41	TRUE
Snrpd2	381.773	1.28998	0.0702826	18.3542	3.0534e-75	2.57901e-73	TRUE
Plekhh2	152.983	-1.13954	0.144164	-7.90449	2.69035e-15	1.73946e-14	TRUE
Kcnd3	106.225	-1.93294	0.253424	-7.62731	2.3971e-14	1.45756e-13	TRUE
Pif1	122.608	1.75926	0.342716	5.13329	2.84728e-07	9.61267e-07	TRUE
Nacad	186.153	-1.17124	0.135983	-8.6131	7.11081e-18	5.41529e-17	TRUE
Fzd7	150.136	1.97524	0.138433	14.2685	3.43763e-46	1.01879e-44	TRUE
Rwdd2b	85.3649	1.00991	0.144017	7.01241	2.34244e-12	1.23797e-11	TRUE
Ostc	517.124	1.02389	0.0691911	14.798	1.50857e-49	5.14354e-48	TRUE
Ccdc8	102.07	-1.51375	0.1602	-9.44915	3.41594e-21	3.16742e-20	TRUE
Cyyr1	172.547	-1.18978	0.1072	-11.0988	1.27163e-28	1.72477e-27	TRUE
Chrnb1	67.5351	-1.30151	0.209239	-6.22019	4.96546e-10	2.16135e-09	TRUE
Pklr	162.217	1.15625	0.512153	2.25763	0.0239689	0.0393977	TRUE
Rbbp8	539.751	1.33942	0.0993651	13.4798	2.0556e-41	4.96713e-40	TRUE
Wnk3	32.4709	-1.11763	0.26391	-4.23491	2.28643e-05	6.23609e-05	TRUE
Ssr2	639.766	1.30533	0.0860494	15.1696	5.62346e-52	2.15011e-50	TRUE
Shtn1	379.447	1.15363	0.0849017	13.5878	4.73003e-42	1.17662e-40	TRUE
BC055324	124.703	1.0403	0.206332	5.04187	4.60994e-07	1.52695e-06	TRUE
Ccnb1	535.292	1.80127	0.384914	4.67966	2.87352e-06	8.75914e-06	TRUE
Gk5	105.598	-1.01683	0.153802	-6.61128	3.81023e-11	1.81683e-10	TRUE
Mmrn2	259.327	-1.19112	0.0940178	-12.669	8.77728e-37	1.74252e-35	TRUE
Cacna2d4	55.9203	-1.52141	0.359435	-4.23278	2.30822e-05	6.29275e-05	TRUE
Syt15	70.5269	-1.84867	0.215014	-8.59793	8.11634e-18	6.13579e-17	TRUE
Serpina3g	3708.39	3.97032	0.154661	25.6711	2.46092e-145	2.28644e-142	TRUE
Kif14	377.322	1.11726	0.481562	2.32007	0.0203372	0.0339752	TRUE
Rrp9	217.081	1.05961	0.150152	7.05694	1.70209e-12	9.11476e-12	TRUE
Sox5	134.901	-1.55805	0.203607	-7.65224	1.97511e-14	1.20887e-13	TRUE
Hspb8	33.4184	1.14616	0.227184	5.04508	4.53326e-07	1.50236e-06	TRUE
Fmod	108.175	-1.93518	0.165995	-11.6581	2.08732e-31	3.22148e-30	TRUE
Sepw1	879.928	1.01215	0.073174	13.832	1.63305e-43	4.39789e-42	TRUE
Prelp	302.618	-1.91165	0.141167	-13.5418	8.8605e-42	2.18074e-40	TRUE
Mrps27	148.632	1.10791	0.117572	9.42326	4.37299e-21	4.0367e-20	TRUE
Kctd12b	221.7	-1.29783	0.136341	-9.51903	1.74799e-21	1.6513e-20	TRUE
Lrrc18	269.352	-1.09237	0.113165	-9.65291	4.7778e-22	4.6531e-21	TRUE
Cox6a1	685.593	1.02762	0.0831009	12.3659	3.99511e-35	7.3502e-34	TRUE
1810011H11Rik	49.1217	-1.67197	0.213696	-7.82406	5.11482e-15	3.25827e-14	TRUE
Tspo	440.784	1.92666	0.113291	17.0063	7.38001e-65	4.42372e-63	TRUE
Plekha6	690.15	-1.55334	0.137674	-11.2827	1.5974e-29	2.25382e-28	TRUE
Enc1	361.695	1.44647	0.101743	14.2169	7.19417e-46	2.11361e-44	TRUE
Mapk1ip1	206.717	-1.01862	0.11425	-8.91565	4.84941e-19	3.97494e-18	TRUE
Abca9	479.642	-3.55556	0.205184	-17.3287	2.85957e-67	1.92524e-65	TRUE
Oasl1	217.932	1.54133	0.189907	8.11623	4.80881e-16	3.27676e-15	TRUE
Abca8a	174.113	-3.753	0.448673	-8.36467	6.02845e-17	4.32847e-16	TRUE
Sytl3	153.079	1.74069	0.147548	11.7974	4.02501e-32	6.40897e-31	TRUE
Mcm3	1059.48	1.46207	0.161504	9.05282	1.39326e-19	1.17627e-18	TRUE
Fam222a	30.7116	-1.04972	0.304689	-3.44523	0.000570573	0.00126234	TRUE
Acacb	178.022	-1.89027	0.221213	-8.54501	1.28528e-17	9.59156e-17	TRUE
Zfand4	33.5404	1.18133	0.291978	4.04596	5.21084e-05	0.000135121	TRUE
Bag2	74.8689	1.06156	0.315522	3.36446	0.000766947	0.00166255	TRUE
Cilp	148.105	-1.79843	0.142685	-12.6042	2.00241e-36	3.9126e-35	TRUE
Specc1	842.325	-1.20306	0.547094	-2.199	0.0278782	0.0451052	TRUE
Gnl3	505.589	1.19652	0.0890037	13.4435	3.362e-41	8.02991e-40	TRUE
Gzmk	46.7377	5.37807	0.407054	13.2122	7.46378e-40	1.6955e-38	TRUE
Mgat3	77.3465	-1.57107	0.18	-8.72821	2.5873e-18	2.03286e-17	TRUE
Mfap4	66.8635	-1.60082	0.193121	-8.28918	1.14034e-16	8.07228e-16	TRUE
Reln	245.426	-1.15871	0.474858	-2.44012	0.0146825	0.0252902	TRUE
Dctpp1	120.428	1.96494	0.149675	13.128	2.27565e-39	5.03406e-38	TRUE
Clspn	428.629	1.21341	0.336458	3.60643	0.000310443	0.000718478	TRUE
Ago4	165.944	-1.55339	0.157128	-9.88615	4.78037e-23	4.924e-22	TRUE
Klhl14	175.757	-1.63486	0.145218	-11.2579	2.1164e-29	2.97031e-28	TRUE
Maff	51.6004	2.15556	0.188708	11.4228	3.2186e-30	4.67616e-29	TRUE
Ypel3	694.672	-1.22511	0.0887203	-13.8086	2.26087e-43	6.03612e-42	TRUE
Wbp5	228.472	1.07671	0.102681	10.486	1.00216e-25	1.19067e-24	TRUE
Trafd1	1272.4	1.32026	0.104463	12.6386	1.29381e-36	2.54678e-35	TRUE
Sgtb	31.8213	-1.28339	0.240325	-5.34021	9.28388e-08	3.30168e-07	TRUE
Krtcap2	251.79	1.17902	0.113741	10.3658	3.54623e-25	4.10056e-24	TRUE
Tmem108	48.9214	-1.09894	0.247834	-4.43419	9.24173e-06	2.64852e-05	TRUE
Gpr153	62.0935	-2.15405	0.22118	-9.7389	2.05772e-22	2.04802e-21	TRUE
Flt3	418.791	-1.19692	0.0940703	-12.7237	4.3685e-37	8.81385e-36	TRUE
Nrep	51.6997	-3.10824	0.286397	-10.8529	1.93211e-27	2.48189e-26	TRUE
Serpinb6b	791.011	1.16468	0.067286	17.3094	3.99506e-67	2.66079e-65	TRUE
Egflam	117.484	-1.5527	0.20911	-7.4253	1.12527e-13	6.52614e-13	TRUE
Tuba1c	950.778	1.30641	0.205198	6.36656	1.93311e-10	8.71658e-10	TRUE
Qrfp	45.9124	-1.54122	0.212569	-7.25042	4.15475e-13	2.31843e-12	TRUE
4930426D05Rik	163.899	-1.85558	0.15716	-11.807	3.59336e-32	5.74134e-31	TRUE
Fam129c	503.606	-1.40568	0.132118	-10.6396	1.94945e-26	2.3832e-25	TRUE
Pcdhb19	31.5105	-2.10439	0.257087	-8.18551	2.71147e-16	1.87442e-15	TRUE
Hilpda	45.0633	1.01012	0.203654	4.96	7.04944e-07	2.28888e-06	TRUE
Eif3j2	117.54	1.4103	0.258648	5.45257	4.9646e-08	1.81064e-07	TRUE
E130012A19Rik	47.912	1.26485	0.188071	6.72537	1.75152e-11	8.60342e-11	TRUE
Pgp	136.135	1.12289	0.150282	7.47185	7.90761e-14	4.6441e-13	TRUE
Tril	34.1088	-2.07571	0.272211	-7.62535	2.43371e-14	1.47933e-13	TRUE
Mmp3	47.1476	4.66598	0.386304	12.0785	1.37195e-33	2.34101e-32	TRUE
Adamts3	45.2703	1.1457	0.264452	4.33236	1.47517e-05	4.12826e-05	TRUE
Adamtsl5	94.5736	-3.12982	0.30273	-10.3386	4.71229e-25	5.39851e-24	TRUE
2900005J15Rik	33.1985	-1.24163	0.235009	-5.28332	1.26864e-07	4.44456e-07	TRUE
S1pr2	92.5117	1.09441	0.178114	6.14442	8.02542e-10	3.43297e-09	TRUE
Gimap7	561.354	1.19323	0.0811076	14.7117	5.42361e-49	1.80936e-47	TRUE
Ccrl2	100.872	1.38312	0.24202	5.71492	1.09757e-08	4.25784e-08	TRUE
Pcdhb14	48.5731	-1.24059	0.221253	-5.60711	2.05732e-08	7.78598e-08	TRUE
Hepacam2	92.1258	-1.16994	0.203772	-5.7414	9.38994e-09	3.66871e-08	TRUE
Tnip3	44.9615	4.83335	0.352859	13.6977	1.04788e-42	2.71193e-41	TRUE
Cdc25c	55.6711	1.64441	0.325506	5.05187	4.37502e-07	1.45224e-06	TRUE
Mab21l3	42.1794	1.71273	0.212297	8.06763	7.16753e-16	4.83613e-15	TRUE
Ackr3	318.765	-1.32012	0.135114	-9.77041	1.50841e-22	1.51102e-21	TRUE
Marveld1	486.38	-1.57315	0.0890473	-17.6664	7.61128e-70	5.52472e-68	TRUE
Lacc1	262.723	1.43177	0.129878	11.0239	2.92918e-28	3.91865e-27	TRUE
Shisa2	76.4455	-2.15222	0.208566	-10.3191	5.77581e-25	6.59251e-24	TRUE
Rps2	8764.08	1.02419	0.0537507	19.0545	6.03274e-81	6.36934e-79	TRUE
5031434C07Rik	35.5834	-1.64881	0.258638	-6.37497	1.83004e-10	8.26787e-10	TRUE
Swi5	662.821	1.02539	0.0657983	15.5839	9.36664e-55	3.9557e-53	TRUE
Phf11a	94.3839	2.1905	0.165595	13.228	6.04448e-40	1.37814e-38	TRUE
Uqcrq	321.662	1.46387	0.108699	13.4672	2.43898e-41	5.8706e-40	TRUE
Prkce	690.998	-1.0571	0.113712	-9.29628	1.45443e-20	1.30688e-19	TRUE
Zc2hc1c	38.6545	-1.1667	0.211264	-5.52246	3.34286e-08	1.24202e-07	TRUE
Dmd	358.414	-1.31221	0.144479	-9.08234	1.06265e-19	9.04544e-19	TRUE
Cirbp	330.211	-1.06617	0.127941	-8.33328	7.86299e-17	5.62611e-16	TRUE
Cenph	82.6171	1.74427	0.339421	5.13895	2.76278e-07	9.33756e-07	TRUE
Fndc7	73.1835	-1.14637	0.278241	-4.12007	3.78752e-05	0.000100242	TRUE
Cenpe	956.158	1.46742	0.351349	4.17653	2.95991e-05	7.93665e-05	TRUE
Hcar2	211.979	2.1386	0.119864	17.8419	3.33872e-71	2.50161e-69	TRUE
Mtus1	265.294	-1.06974	0.167089	-6.40221	1.53139e-10	6.95755e-10	TRUE
Plekha7	60.0745	-1.08585	0.289443	-3.75151	0.000175772	0.000422589	TRUE
Col27a1	285.964	-1.55096	0.133901	-11.5829	5.03113e-31	7.60688e-30	TRUE
Tcf21	333.65	-1.9834	0.151736	-13.0714	4.79907e-39	1.04909e-37	TRUE
Basp1	268.961	1.18276	0.0978085	12.0926	1.15568e-33	1.97925e-32	TRUE
Ifitm10	32.7563	-1.54637	0.273952	-5.64467	1.65497e-08	6.33031e-08	TRUE
Gm9800	121.843	1.31581	0.143346	9.17924	4.34147e-20	3.77861e-19	TRUE
Serpinb9	963.438	1.74867	0.0732912	23.8592	8.13709e-126	3.60008e-123	TRUE
A430105I19Rik	142.639	-1.18655	0.118377	-10.0235	1.20128e-23	1.27775e-22	TRUE
Gvin1	12828.3	1.83005	0.105052	17.4205	5.76466e-68	3.95273e-66	TRUE
Clec14a	132.934	-2.20886	0.148815	-14.843	7.72562e-50	2.67332e-48	TRUE
Ifit2	794.242	2.59893	0.144939	17.9312	6.73636e-72	5.19399e-70	TRUE
Mrps12	114.992	1.00648	0.160958	6.25306	4.02495e-10	1.76771e-09	TRUE
Sdpr	547.261	-1.18229	0.0756473	-15.629	4.61824e-55	1.9819e-53	TRUE
Polr2k	87.3442	1.09669	0.134451	8.1568	3.44025e-16	2.36328e-15	TRUE
Fam26f	273.973	3.2255	0.131751	24.4817	2.31427e-132	1.26482e-129	TRUE
Sbsn	41.6613	-1.25139	0.28097	-4.45381	8.43589e-06	2.42994e-05	TRUE
E2f8	445.566	1.04569	0.437505	2.39012	0.016843	0.0286267	TRUE
Pik3r6	51.0259	1.94685	0.303482	6.41504	1.40789e-10	6.42156e-10	TRUE
AI464131	44.095	-2.43966	0.264891	-9.21005	3.25986e-20	2.86135e-19	TRUE
Ccbe1	228.862	-1.32614	0.140802	-9.41845	4.57788e-21	4.21746e-20	TRUE
Hs3st2	57.4689	-2.3775	0.247573	-9.60321	7.74925e-22	7.47257e-21	TRUE
Slc25a23	145.083	-1.1365	0.17971	-6.3241	2.54717e-10	1.13887e-09	TRUE
Pcdhb17	36.8202	-1.71833	0.225356	-7.62495	2.44132e-14	1.48347e-13	TRUE
Hnrnpa1	4682.9	1.14154	0.070192	16.2631	1.80436e-59	8.91719e-58	TRUE
Ppm1e	209.785	-1.29397	0.141515	-9.14369	6.03583e-20	5.20937e-19	TRUE
Camk2n1	145.855	-1.70286	0.138104	-12.3303	6.22484e-35	1.13736e-33	TRUE
Tmem150b	49.9549	-2.09528	0.235086	-8.91285	4.97357e-19	4.0749e-18	TRUE
Sox18	90.5904	-1.23462	0.153319	-8.05263	8.10317e-16	5.44962e-15	TRUE
Cox17	656.593	1.2719	0.0882072	14.4195	3.90426e-47	1.20313e-45	TRUE
Ar	83.9108	-1.52999	0.154874	-9.87892	5.13816e-23	5.28667e-22	TRUE
Ticrr	254.195	1.72021	0.263518	6.52785	6.67199e-11	3.12289e-10	TRUE
Tmem215	75.2854	-1.49902	0.177536	-8.44348	3.08034e-17	2.25438e-16	TRUE
Bdh1	110.092	1.10576	0.227933	4.85125	1.22688e-06	3.89574e-06	TRUE
Olfml2a	113.907	-1.84802	0.176002	-10.5	8.64196e-26	1.02939e-24	TRUE
Cxxc5	278.025	-1.06471	0.0960488	-11.0851	1.48255e-28	2.00063e-27	TRUE
Hmga1	880.287	1.56849	0.0876072	17.9037	1.10333e-71	8.4371e-70	TRUE
Bst2	533.867	1.58219	0.133126	11.8849	1.41766e-32	2.32507e-31	TRUE
Fat4	334.548	-1.4513	0.11588	-12.5242	5.50317e-36	1.05531e-34	TRUE
Ckap4	303.208	1.01055	0.147325	6.85937	6.9163e-12	3.52589e-11	TRUE
Irgm1	2647.96	2.88073	0.101303	28.4369	7.07173e-178	1.46008e-174	TRUE
Myct1	45.9775	-1.11607	0.195987	-5.6946	1.2366e-08	4.77428e-08	TRUE
Tet1	198.83	-1.63864	0.306736	-5.3422	9.18264e-08	3.26881e-07	TRUE
Hist1h2be	1419.92	1.05654	0.332194	3.1805	0.00147022	0.00304976	TRUE
Kcne4	100.652	3.38136	0.212999	15.875	9.44367e-57	4.3329e-55	TRUE
Cmya5	122.415	-1.15166	0.1328	-8.67213	4.24122e-18	3.2865e-17	TRUE
Rnf152	34.5688	-1.88118	0.267334	-7.03682	1.96672e-12	1.04685e-11	TRUE
Baiap3	110.442	1.49722	0.197601	7.57698	3.53679e-14	2.11661e-13	TRUE
Mis18bp1	357.36	1.12195	0.307827	3.64474	0.000267664	0.000625863	TRUE
Nxpe5	37.5202	1.42231	0.212854	6.68208	2.35575e-11	1.14533e-10	TRUE
Rpsa-ps10	91.6296	1.0262	0.174405	5.88403	4.00391e-09	1.62128e-08	TRUE
Bola2	489.055	1.00745	0.157551	6.39442	1.61157e-10	7.30929e-10	TRUE
Rnf150	374.735	-2.31962	0.119246	-19.4523	2.7857e-84	3.31819e-82	TRUE
Fancb	72.5634	1.43476	0.146881	9.76822	1.5413e-22	1.54312e-21	TRUE
Hs3st3a1	82.546	-1.25512	0.182054	-6.89421	5.41649e-12	2.78498e-11	TRUE
Flrt1	64.3645	-1.02343	0.225029	-4.54797	5.41667e-06	1.59791e-05	TRUE
Sned1	884.384	-3.52212	0.194561	-18.1029	3.02195e-73	2.39974e-71	TRUE
9330154K18Rik	100.629	-1.02914	0.146299	-7.03446	2.00041e-12	1.06356e-11	TRUE
Diras2	50.5101	-1.77972	0.216126	-8.23466	1.8007e-16	1.26029e-15	TRUE
Stx19	32.7871	-1.29809	0.248095	-5.23222	1.67486e-07	5.80637e-07	TRUE
Tshz2	182.419	-1.55415	0.15767	-9.85694	6.39674e-23	6.549e-22	TRUE
Pcdhb16	50.6943	-1.383	0.217212	-6.36705	1.92698e-10	8.69104e-10	TRUE
Palm3	119.304	-1.02035	0.116995	-8.7213	2.75022e-18	2.15722e-17	TRUE
Timm8a1	144.844	1.50483	0.198359	7.58641	3.28886e-14	1.97523e-13	TRUE
Zfp473	42.8419	1.22641	0.260738	4.70361	2.55607e-06	7.83519e-06	TRUE
Ldlrad3	131.162	-1.10385	0.142785	-7.73083	1.06846e-14	6.65576e-14	TRUE
Tenm4	140.131	-1.3072	0.25515	-5.12325	3.0032e-07	1.01207e-06	TRUE
Col6a3	553.585	1.03043	0.2216	4.64997	3.31978e-06	1.0042e-05	TRUE
Nat8l	47.6309	-1.83846	0.296172	-6.2074	5.38691e-10	2.33605e-09	TRUE
Muc6	235.94	-1.0179	0.120114	-8.47438	2.36326e-17	1.73986e-16	TRUE
A630023P12Rik	63.6229	-1.0045	0.215426	-4.66288	3.11813e-06	9.46287e-06	TRUE
Ckap2l	357.286	1.66673	0.341943	4.87428	1.09204e-06	3.48008e-06	TRUE
Coa7	133.539	1.3526	0.250644	5.3965	6.79533e-08	2.44996e-07	TRUE
8430408G22Rik	34.2602	-1.1092	0.273619	-4.05382	5.03872e-05	0.00013095	TRUE
Igf2	74.6829	-1.46571	0.215392	-6.80486	1.01148e-11	5.08669e-11	TRUE
Hoxb3	31.9476	-1.00388	0.285175	-3.52022	0.000431196	0.000974518	TRUE
Gm12185	410.49	3.8879	0.303369	12.8158	1.33821e-37	2.77529e-36	TRUE
Cdca2	280.541	1.59899	0.210661	7.59036	3.19027e-14	1.9185e-13	TRUE
Ccdc125	137.245	-1.00788	0.122827	-8.20564	2.29358e-16	1.59563e-15	TRUE
Prex2	795.315	-1.35499	0.125441	-10.8018	3.37445e-27	4.27723e-26	TRUE
Sephs2	360.69	1.04504	0.0846113	12.3511	4.80386e-35	8.80329e-34	TRUE
Ccr2	415.13	1.31451	0.11761	11.1768	5.29432e-29	7.30899e-28	TRUE
Agtr1a	252.545	-1.85233	0.179273	-10.3325	5.02424e-25	5.74879e-24	TRUE
Fam110b	51.7578	-1.15023	0.273261	-4.20927	2.56202e-05	6.94087e-05	TRUE
Gm8186	127.29	1.0736	0.116585	9.2088	3.29783e-20	2.89331e-19	TRUE
C5ar1	32.7669	1.69199	0.346649	4.88098	1.05557e-06	3.36848e-06	TRUE
Scn3b	35.4693	-1.17245	0.236717	-4.95297	7.30874e-07	2.36935e-06	TRUE
Trappc1	191.121	1.00281	0.0919815	10.9023	1.12439e-27	1.4621e-26	TRUE
Zfp2	32.5971	-1.2756	0.276024	-4.62132	3.81312e-06	1.14338e-05	TRUE
Ogfr	833.949	1.05175	0.0707924	14.8569	6.27804e-50	2.18872e-48	TRUE
Dtx3l	2375.64	1.45599	0.0821668	17.7199	2.94535e-70	2.1805e-68	TRUE
Cdc42ep1	141.5	-1.35788	0.143045	-9.49272	2.25079e-21	2.10701e-20	TRUE
Sall2	185.299	-1.08376	0.0967099	-11.2063	3.79806e-29	5.27471e-28	TRUE
Hist1h1a	1503.75	1.39485	0.496473	2.80952	0.0049615	0.00935605	TRUE
Tmie	66.7624	-1.07655	0.249304	-4.31823	1.57285e-05	4.38838e-05	TRUE
Nlrp10	38.1803	-1.01737	0.209684	-4.85193	1.22267e-06	3.88303e-06	TRUE
Mmp12	33.5572	-2.19251	0.395057	-5.54986	2.85905e-08	1.0696e-07	TRUE
Vcpkmt	70.3915	1.19926	0.137776	8.70443	3.19181e-18	2.48784e-17	TRUE
H2afx	1607.31	1.31077	0.414463	3.16257	0.00156381	0.00322802	TRUE
Mrps16	186.607	1.20422	0.0989312	12.1723	4.36382e-34	7.64265e-33	TRUE
Lrrc25	178.781	1.00102	0.117285	8.53497	1.4019e-17	1.04409e-16	TRUE
Apol10b	88.7575	2.04144	0.190132	10.7369	6.82793e-27	8.5554e-26	TRUE
Tdrp	145.973	-1.63707	0.176292	-9.28611	1.60034e-20	1.43244e-19	TRUE
Gpr171	561.3	1.03304	0.0931207	11.0935	1.34841e-28	1.82491e-27	TRUE
Agmo	33.8115	-2.34119	0.313737	-7.46227	8.50446e-14	4.97732e-13	TRUE
Gsg2	178.205	1.1683	0.116675	10.0133	1.33189e-23	1.41102e-22	TRUE
Cxcr3	198.639	1.74462	0.140767	12.3937	2.8257e-35	5.24023e-34	TRUE
Gja4	68.0505	1.19803	0.18673	6.41585	1.40042e-10	6.39064e-10	TRUE
Evc2	46.9841	-1.00675	0.267076	-3.76954	0.000163547	0.000395091	TRUE
Dscam	102.856	-1.91732	0.156786	-12.2289	2.17889e-34	3.87075e-33	TRUE
Synpo2	860.573	-1.14144	0.104077	-10.9673	5.48829e-28	7.27414e-27	TRUE
Ndufaf6	30.7186	1.11036	0.308528	3.5989	0.000319563	0.000738205	TRUE
Lgals3	1002.22	3.16765	0.126731	24.9951	6.91165e-138	4.58687e-135	TRUE
Armcx6	32.2494	1.22968	0.249624	4.92612	8.38796e-07	2.70177e-06	TRUE
Tnfsf15	37.8876	2.20383	0.229316	9.61045	7.22317e-22	6.97977e-21	TRUE
Tcf19	213.329	1.53415	0.226025	6.78752	1.14076e-11	5.70747e-11	TRUE
Fam171a1	182.851	-1.78451	0.139937	-12.7523	3.02853e-37	6.17064e-36	TRUE
Mmp13	84.6537	5.43086	0.489611	11.0922	1.3688e-28	1.84983e-27	TRUE
Minos1	458.582	1.28634	0.114523	11.2321	2.83663e-29	3.96021e-28	TRUE
Vstm4	112.305	-2.42764	0.176513	-13.7533	4.86533e-43	1.28238e-41	TRUE
Olfr164	120.676	-1.36356	0.13541	-10.0699	7.50706e-24	8.08673e-23	TRUE
Tmem37	36.7142	-1.26933	0.273177	-4.64655	3.37529e-06	1.01917e-05	TRUE
Fam131a	32.0798	-1.11158	0.225813	-4.92257	8.54148e-07	2.74931e-06	TRUE
Atp5k	239.979	1.2896	0.0996312	12.9437	2.5498e-38	5.44603e-37	TRUE
Ercc6l	284.5	1.71117	0.191052	8.95655	3.35004e-19	2.76915e-18	TRUE
Gen1	170.958	1.36088	0.261116	5.21178	1.87038e-07	6.43858e-07	TRUE
Ffar2	208.818	1.23258	0.131283	9.38872	6.07342e-21	5.5704e-20	TRUE
Commd1	194.206	1.20684	0.119368	10.1102	4.97864e-24	5.42917e-23	TRUE
Kif18b	233.474	1.06746	0.438128	2.43642	0.0148334	0.0255195	TRUE
Cd14	106.635	-1.28016	0.17632	-7.26047	3.85739e-13	2.15443e-12	TRUE
Spn	1820.46	1.06886	0.0607465	17.5954	2.67215e-69	1.91714e-67	TRUE
Kcnj16	278.237	-3.57065	0.172402	-20.7112	2.74714e-95	5.05419e-93	TRUE
Siglech	348.832	-2.77534	0.172661	-16.0739	3.88979e-58	1.88229e-56	TRUE
Zfp579	125.846	-1.01727	0.192654	-5.28027	1.2899e-07	4.51563e-07	TRUE
AU021092	209.39	-1.3842	0.118943	-11.6375	2.65596e-31	4.06532e-30	TRUE
Pcbp1	1698.01	1.0028	0.0521472	19.2303	2.06629e-82	2.313e-80	TRUE
Kctd14	117.542	-1.39053	0.230655	-6.02864	1.65346e-09	6.91061e-09	TRUE
Ttn	4166.48	-2.17385	0.128435	-16.9257	2.91053e-64	1.70074e-62	TRUE
Sec31b	44.8714	-2.14595	0.245974	-8.72429	2.67859e-18	2.10192e-17	TRUE
Pfdn4	101.465	1.13692	0.179053	6.34965	2.1581e-10	9.69579e-10	TRUE
Pard3b	166.182	-1.22835	0.132737	-9.25402	2.16213e-20	1.91591e-19	TRUE
Plpp2	44.1709	1.1976	0.186639	6.41663	1.39323e-10	6.35939e-10	TRUE
Fpr2	77.1827	3.15005	0.257586	12.2291	2.17313e-34	3.86422e-33	TRUE
Hbb-bs	54775.6	-1.32708	0.492992	-2.6919	0.0071047	0.0130158	TRUE
Slc39a1	856.592	1.0349	0.0675133	15.3288	4.91079e-53	1.93331e-51	TRUE
Mpp3	32.9698	-2.18083	0.341329	-6.38925	1.66701e-10	7.55338e-10	TRUE
Atp6v1a	895.115	1.10993	0.059343	18.7037	4.62232e-78	4.42742e-76	TRUE
Epha3	70.3247	-1.66916	0.269188	-6.20071	5.62074e-10	2.43234e-09	TRUE
Robo2	381.1	-1.34954	0.138986	-9.7099	2.73615e-22	2.70442e-21	TRUE
St6galnac3	133.909	-1.2531	0.20018	-6.25988	3.85279e-10	1.69651e-09	TRUE
Hist1h1d	2965.31	1.22974	0.425976	2.88687	0.00389095	0.00747999	TRUE
Dlg2	301.774	-2.70698	0.190406	-14.2169	7.20007e-46	2.11361e-44	TRUE
Pcdh15	176.446	-1.11754	0.15618	-7.15548	8.33801e-13	4.55697e-12	TRUE
Jun	445.922	1.62856	0.123927	13.1413	1.91031e-39	4.24611e-38	TRUE
Oas1a	337.155	1.91267	0.176969	10.8079	3.15664e-27	4.00387e-26	TRUE
Grk4	48.7471	-1.39401	0.393236	-3.54498	0.00039264	0.000894561	TRUE
Nup107	514.974	1.13839	0.0761316	14.9529	1.49012e-50	5.39754e-49	TRUE
Junb	625.877	1.22547	0.0843481	14.5287	7.96888e-48	2.53558e-46	TRUE
Lamb2	450.951	-1.01136	0.219067	-4.61666	3.89962e-06	1.16781e-05	TRUE
Prkg1	49.2921	-1.03826	0.184768	-5.61928	1.91754e-08	7.27328e-08	TRUE
Gas1	63.7803	-1.91688	0.302617	-6.33435	2.38346e-10	1.06824e-09	TRUE
Mrpl35	228.438	1.17545	0.176596	6.65616	2.81078e-11	1.35732e-10	TRUE
9430076C15Rik	65.4801	2.83661	0.227434	12.4722	1.05855e-35	2.00305e-34	TRUE
Sv2b	34.4986	-3.58254	0.394569	-9.07962	1.08957e-19	9.25758e-19	TRUE
Brsk2	62.9205	-1.05009	0.173701	-6.04539	1.49046e-09	6.24765e-09	TRUE
Gpr141	250.086	1.53985	0.130854	11.7678	5.72258e-32	9.06539e-31	TRUE
Socs3	493.104	2.78576	0.125386	22.2175	2.32419e-109	6.08282e-107	TRUE
Bcl3	369.4	1.50626	0.130434	11.5481	7.54924e-31	1.12947e-29	TRUE
Arhgap20	110.929	-1.61196	0.214065	-7.53022	5.06566e-14	3.00735e-13	TRUE
Sec61b	483.194	1.02121	0.0653773	15.6203	5.2974e-55	2.26812e-53	TRUE
Slamf8	485.377	2.66785	0.129421	20.6137	2.06674e-94	3.6927e-92	TRUE
Phgdh	543.462	1.21035	0.0954776	12.6768	7.94856e-37	1.58307e-35	TRUE
Cbx7	1591.13	-1.15559	0.0695867	-16.6064	6.26264e-62	3.44297e-60	TRUE
3110082I17Rik	53.5779	1.04998	0.202858	5.17594	2.26766e-07	7.73452e-07	TRUE
Sh3pxd2a	1559.54	-1.20577	0.0634745	-18.9962	1.83439e-80	1.9258e-78	TRUE
Plxnb1	304.17	-1.838	0.179084	-10.2634	1.0304e-24	1.15691e-23	TRUE
Mast1	68.0516	-1.11564	0.199483	-5.59267	2.23606e-08	8.42978e-08	TRUE
Nebl	168.197	-1.40957	0.163332	-8.6301	6.12979e-18	4.6874e-17	TRUE
Grwd1	172.914	1.25801	0.10249	12.2745	1.24154e-34	2.23333e-33	TRUE
Stum	56.8955	-1.86986	0.263482	-7.09673	1.27741e-12	6.90624e-12	TRUE
Iigp1	3388.87	4.05067	0.173462	23.3519	1.31968e-120	4.90446e-118	TRUE
1810037I17Rik	319.671	1.20886	0.081289	14.8711	5.07502e-50	1.78945e-48	TRUE
A430110L20Rik	57.0128	-1.03871	0.170828	-6.08046	1.19835e-09	5.06199e-09	TRUE
Ifi205	601.667	2.39939	0.127882	18.7625	1.53031e-78	1.49664e-76	TRUE
Fgfr3	187.017	-1.86969	0.160495	-11.6495	2.30785e-31	3.55005e-30	TRUE
Ceacam2	37.0253	-2.11687	0.308752	-6.85621	7.07123e-12	3.59993e-11	TRUE
Gimap4	3773.16	1.15646	0.06678	17.3175	3.46882e-67	2.31862e-65	TRUE
Hmgb2	2433.16	1.92446	0.232115	8.29096	1.12337e-16	7.96128e-16	TRUE
Set	3885.17	1.07516	0.0673007	15.9755	1.89467e-57	8.9357e-56	TRUE
Cadm4	193.568	1.05944	0.0969971	10.9224	9.01063e-28	1.17995e-26	TRUE
Elp6	57.9218	1.05625	0.16272	6.49121	8.51472e-11	3.9486e-10	TRUE
Rnd1	35.7266	2.00295	0.284033	7.0518	1.76615e-12	9.43877e-12	TRUE
Zfp174	82.5379	-1.04145	0.150821	-6.9052	5.01324e-12	2.58336e-11	TRUE
Ifng	109.341	6.97419	0.377312	18.4839	2.78305e-76	2.45093e-74	TRUE
Fam72a	34.0035	2.6928	0.244298	11.0226	2.9728e-28	3.97415e-27	TRUE
9430025C20Rik	73.0785	-1.19169	0.165476	-7.20156	5.95268e-13	3.29009e-12	TRUE
Tns1	2583.85	-1.23574	0.0836527	-14.7722	2.21287e-49	7.4899e-48	TRUE
Gm9967	32.9677	-1.24248	0.295125	-4.21001	2.55359e-05	6.91905e-05	TRUE
Gm9968	145.424	-1.2654	0.115903	-10.9177	9.48158e-28	1.23988e-26	TRUE
Fbxo6	148.985	1.24124	0.104762	11.8481	2.20109e-32	3.56899e-31	TRUE
Pcdh9	146.852	-2.22935	0.255675	-8.71948	2.79491e-18	2.19135e-17	TRUE
Nap1l5	61.7051	-1.1893	0.172077	-6.91141	4.79856e-12	2.47548e-11	TRUE
Epm2a	31.351	-1.28924	0.246775	-5.22435	1.74768e-07	6.04869e-07	TRUE
Timd4	565.179	-1.58332	0.112934	-14.0199	1.17819e-44	3.29219e-43	TRUE
Cdca7	314.338	1.13488	0.141596	8.01488	1.10242e-15	7.33443e-15	TRUE
Gpc3	48.9671	-2.60026	0.421751	-6.1654	7.03043e-10	3.01708e-09	TRUE
Tmem191c	47.9172	-1.10108	0.202034	-5.44997	5.03795e-08	1.83559e-07	TRUE
Gemin6	80.0332	1.55619	0.163702	9.50622	1.97709e-21	1.85784e-20	TRUE
Abcd2	113.642	-1.28801	0.1608	-8.01003	1.1468e-15	7.61882e-15	TRUE
Izumo4	49.0587	-1.128	0.18274	-6.17268	6.71414e-10	2.88668e-09	TRUE
Per2	263.486	-1.32222	0.121312	-10.8993	1.16101e-27	1.50551e-26	TRUE
Irs1	168.907	-1.55059	0.186598	-8.30984	9.58333e-17	6.82028e-16	TRUE
Nod2	121.587	1.40283	0.159979	8.76887	1.80463e-18	1.42515e-17	TRUE
H2-T22	1730.21	1.58419	0.138614	11.4288	3.00355e-30	4.37398e-29	TRUE
Col8a2	102.761	-2.63222	0.227823	-11.5538	7.06236e-31	1.05918e-29	TRUE
Npm3	287.546	1.11979	0.0874654	12.8027	1.58396e-37	3.27399e-36	TRUE
Pla2g4a	395.697	1.4335	0.138184	10.3739	3.26077e-25	3.77989e-24	TRUE
Ms4a4b	1871.4	1.08798	0.109298	9.95426	2.41609e-23	2.53219e-22	TRUE
1810011O10Rik	170.432	-2.27828	0.125168	-18.2019	4.98876e-74	4.03049e-72	TRUE
Lig1	631.791	1.39698	0.278909	5.00873	5.47895e-07	1.79876e-06	TRUE
Adap1	274.323	1.64042	0.130028	12.6158	1.72699e-36	3.39228e-35	TRUE
BC043934	86.0032	-1.1955	0.153857	-7.77019	7.83666e-15	4.91796e-14	TRUE
Slit3	115.966	-2.06776	0.238892	-8.65564	4.90164e-18	3.77465e-17	TRUE
Cebpb	90.4195	2.62324	0.245192	10.6987	1.03202e-26	1.28532e-25	TRUE
Ptafr	303.4	1.71895	0.115712	14.8555	6.4115e-50	2.23106e-48	TRUE
Ccdc18	92.7755	1.07606	0.279476	3.85028	0.000117982	0.000291148	TRUE
Zfp658	164.699	-1.3154	0.117135	-11.2297	2.91366e-29	4.06164e-28	TRUE
Fry	815.929	-1.12381	0.121196	-9.27269	1.81512e-20	1.61846e-19	TRUE
Ppp1r14b	307.397	1.18786	0.0953485	12.4581	1.26364e-35	2.38385e-34	TRUE
Fkbp2	185.962	1.13131	0.0998159	11.334	8.90871e-30	1.2734e-28	TRUE
Nfil3	46.7548	1.99012	0.223413	8.9078	5.20533e-19	4.25916e-18	TRUE
Npm1	5057.75	1.21205	0.0604838	20.0393	2.50223e-89	3.74971e-87	TRUE
Scimp	92.3669	1.50943	0.16363	9.22469	2.84385e-20	2.50685e-19	TRUE
Ccdc189	33.2464	-1.22501	0.350918	-3.49088	0.00048144	0.00107798	TRUE
Scn3a	45.1422	-4.93587	0.607698	-8.12224	4.57646e-16	3.12072e-15	TRUE
Arhgap24	436.02	-1.28649	0.0833715	-15.4308	1.01674e-53	4.14322e-52	TRUE
Ryr3	109.41	-2.30279	0.319847	-7.19964	6.03713e-13	3.33478e-12	TRUE
Mrpl18	409.773	1.30645	0.102388	12.7599	2.74722e-37	5.61593e-36	TRUE
Eif1a	662.865	1.44653	0.0773352	18.7047	4.53693e-78	4.3909e-76	TRUE
Gapdh	5821.91	1.90489	0.116227	16.3894	2.27641e-60	1.18488e-58	TRUE
Lepr	402.609	-1.25361	0.173203	-7.23781	4.5599e-13	2.53765e-12	TRUE
Bak1	731.88	1.88774	0.0796499	23.7004	3.57029e-124	1.41156e-121	TRUE
Abat	162.959	-1.81118	0.150644	-12.0229	2.69273e-33	4.5612e-32	TRUE
Cacnb2	31.1478	-1.13759	0.263938	-4.31009	1.63189e-05	4.54154e-05	TRUE
Sdhc	464.348	1.15188	0.108675	10.5993	3.00236e-26	3.63926e-25	TRUE
Tpm3-rs7	30.9939	1.24581	0.244276	5.10002	3.39617e-07	1.14016e-06	TRUE
Gstm1	172.741	-1.38303	0.140983	-9.8099	1.02074e-22	1.03376e-21	TRUE
Chsy3	45.2696	-1.0486	0.200306	-5.235	1.64985e-07	5.72394e-07	TRUE
Gm5431	150.565	1.59476	0.168136	9.48492	2.42567e-21	2.26729e-20	TRUE
Kcnh1	100.195	-2.01675	0.197587	-10.2069	1.84738e-24	2.05557e-23	TRUE
Idi1	329.444	1.0504	0.114887	9.1429	6.07977e-20	5.24486e-19	TRUE
Mrps14	259.308	1.1638	0.108519	10.7245	7.81391e-27	9.75139e-26	TRUE
Espl1	348.72	1.58369	0.280651	5.6429	1.67207e-08	6.3865e-08	TRUE
Spock2	62.008	-1.61339	0.282876	-5.70354	1.17346e-08	4.54088e-08	TRUE
Hist1h2bg	2497.52	1.2479	0.390482	3.19579	0.00139448	0.00290365	TRUE
Gpr182	326.778	-1.48765	0.102911	-14.4557	2.30745e-47	7.21836e-46	TRUE
Gpc6	61.7421	-1.70508	0.220721	-7.72502	1.11834e-14	6.95016e-14	TRUE
Tubb2a	357.265	1.09408	0.102886	10.6339	2.07191e-26	2.52792e-25	TRUE
Fcer1g	730.839	1.20299	0.0879842	13.6728	1.47661e-42	3.77418e-41	TRUE
Hist1h1b	1870.68	1.67428	0.443369	3.77628	0.00015919	0.000385365	TRUE
Gm10052	82.4815	1.02065	0.176109	5.79556	6.80945e-09	2.69909e-08	TRUE
Gm10053	301.546	1.91039	0.147426	12.9583	2.10909e-38	4.52031e-37	TRUE
Kcnc1	41.7827	-1.05995	0.281213	-3.7692	0.000163775	0.000395537	TRUE
Frem1	225.624	-1.1735	0.152569	-7.69159	1.45321e-14	8.97727e-14	TRUE
Rad51b	39.1351	1.32646	0.342893	3.86845	0.000109529	0.000271515	TRUE
Fcgr4	463.28	3.13924	0.166044	18.906	1.01708e-79	1.04417e-77	TRUE
Gm12715	112.868	1.14666	0.240274	4.77231	1.82125e-06	5.66115e-06	TRUE
Naa38	162.065	1.03983	0.117846	8.82363	1.10809e-18	8.87904e-18	TRUE
Hopx	114.942	1.92902	0.130092	14.8281	9.63889e-50	3.323e-48	TRUE
B3gnt8	300.196	-1.35017	0.125825	-10.7306	7.31147e-27	9.14893e-26	TRUE
Fcgr3	601.968	1.21643	0.112826	10.7815	4.2094e-27	5.30659e-26	TRUE
Znhit1	137.879	1.07101	0.116361	9.20422	3.44152e-20	3.01226e-19	TRUE
Uqcr10	292.528	1.48999	0.0755783	19.7146	1.61706e-86	2.16174e-84	TRUE
Calcrl	800.332	-1.18919	0.103246	-11.518	1.07046e-30	1.5913e-29	TRUE
Ndufs8	286.272	1.01557	0.0858715	11.8266	2.84383e-32	4.57128e-31	TRUE
Fdps	223.16	1.23154	0.0906274	13.5891	4.64892e-42	1.15955e-40	TRUE
Eif4a1	4747.92	1.19351	0.0504876	23.6396	1.50905e-123	5.84193e-121	TRUE
Dbp	253.684	-1.6757	0.180415	-9.28806	1.57121e-20	1.40909e-19	TRUE
Psma3	1242.36	1.29633	0.0517826	25.0341	2.59915e-138	1.78879e-135	TRUE
Hist1h4a	1311.3	1.45733	0.412863	3.52982	0.000415837	0.000942788	TRUE
Zfp462	190.868	-1.11787	0.309833	-3.60797	0.000308599	0.000714475	TRUE
Pyroxd2	55.16	-1.44222	0.204088	-7.06667	1.58701e-12	8.51323e-12	TRUE
Ppih	210.304	1.2496	0.128557	9.72023	2.47224e-22	2.45009e-21	TRUE
Pla2g16	663.366	1.7906	0.141614	12.6442	1.20381e-36	2.37214e-35	TRUE
Hist1h4c	3021.4	1.0128	0.293211	3.45415	0.000552036	0.00122293	TRUE
B2m	15649.3	1.08642	0.0580861	18.7037	4.61975e-78	4.42742e-76	TRUE
Ube2s	1011.91	1.37808	0.166763	8.26372	1.41197e-16	9.94591e-16	TRUE
Arl1	608.445	1.05753	0.056985	18.558	7.02468e-77	6.39866e-75	TRUE
Csmd1	288.207	-1.3841	0.152544	-9.07342	1.15338e-19	9.78632e-19	TRUE
Hist1h4h	3629.64	1.02353	0.33913	3.01811	0.00254354	0.00506365	TRUE
Rrs1	295.378	1.1387	0.0806662	14.1162	3.01806e-45	8.60146e-44	TRUE
Sap18b	356.825	1.03606	0.0843022	12.2898	1.02752e-34	1.85553e-33	TRUE
Maml3	315.04	-1.4969	0.091539	-16.3526	4.16738e-60	2.1043e-58	TRUE
Cxcl12	3875.6	-3.04501	0.0976267	-31.1903	1.44073e-213	6.69291e-210	TRUE
Phf5a	284.744	1.04088	0.10246	10.1589	3.02371e-24	3.33649e-23	TRUE
Obscn	130.396	-4.35261	0.284607	-15.2934	8.46194e-53	3.30336e-51	TRUE
Hist1h4d	3182.99	1.1774	0.336509	3.49887	0.000467229	0.00104868	TRUE
Cox5b	705.367	1.29951	0.066032	19.68	3.19793e-86	4.15552e-84	TRUE
C1qtnf7	142.181	-1.14567	0.175236	-6.53784	6.24138e-11	2.92946e-10	TRUE
U2af1	451.902	1.06635	0.0987222	10.8015	3.38647e-27	4.2866e-26	TRUE
Hist1h2ab	1421.07	1.18269	0.47019	2.51534	0.0118918	0.0208682	TRUE
Gdpd1	65.9942	-1.14903	0.225	-5.10681	3.27648e-07	1.10176e-06	TRUE
Tmem91	79.0621	-1.28495	0.196877	-6.52667	6.72493e-11	3.14609e-10	TRUE
Cyp2d22	63.2171	-1.24881	0.179952	-6.93965	3.93064e-12	2.04077e-11	TRUE
Kalrn	372.047	-1.12098	0.13102	-8.55584	1.17013e-17	8.74988e-17	TRUE
Sphk1	147.191	1.39649	0.40201	3.47377	0.000513194	0.00114356	TRUE
Serpina10	40.7025	1.53471	0.230659	6.65358	2.86054e-11	1.381e-10	TRUE
Hist1h2af	701.962	1.14856	0.455252	2.52292	0.0116385	0.0204585	TRUE
Lmtk3	45.9819	-1.34921	0.295499	-4.56586	4.97461e-06	1.47218e-05	TRUE
Pgk1	1440.95	1.90613	0.0603825	31.5676	1.0283e-218	6.36929e-215	TRUE
Cd200r4	45.3934	2.63986	0.23213	11.3723	5.74298e-30	8.27257e-29	TRUE
Cttnbp2nl	347.582	1.13765	0.0983897	11.5627	6.36445e-31	9.57605e-30	TRUE
Cnih4	251.364	1.14407	0.159279	7.18279	6.83029e-13	3.75616e-12	TRUE
Hs6st2	638.788	-1.16659	0.102433	-11.3888	4.75396e-30	6.87457e-29	TRUE
Cks2	209.093	1.60748	0.308835	5.20499	1.94009e-07	6.66618e-07	TRUE
Tubb3	68.9794	4.0415	0.256412	15.7618	5.70255e-56	2.54112e-54	TRUE
Ifit3b	170.113	1.19355	0.209824	5.68832	1.28293e-08	4.94695e-08	TRUE
Nsl1	164.157	1.59184	0.261949	6.07689	1.22536e-09	5.16904e-09	TRUE
Ncr1	168.206	-1.29834	0.165431	-7.84822	4.2197e-15	2.70195e-14	TRUE
Cys1	35.9108	-2.71424	0.308619	-8.7948	1.43299e-18	1.14038e-17	TRUE
Timm17a	409.492	1.78204	0.132935	13.4053	5.62846e-41	1.32558e-39	TRUE
Lilrb4a	403.629	2.72842	0.147161	18.5404	9.74791e-77	8.79299e-75	TRUE
Hist1h2bk	1717.58	1.38958	0.438347	3.17005	0.00152414	0.00315349	TRUE
Kcnc3	56.4384	-1.04616	0.230177	-4.54503	5.49272e-06	1.61881e-05	TRUE
Actg1	11781.9	1.09699	0.0602652	18.2027	4.91529e-74	3.98847e-72	TRUE
Impdh2	1079.44	1.0182	0.0840494	12.1143	8.86778e-34	1.53e-32	TRUE
Gm10123	349.096	1.32953	0.127893	10.3957	2.59388e-25	3.02002e-24	TRUE
Kdr	611.899	-1.39508	0.092145	-15.1401	8.81e-52	3.32739e-50	TRUE
Mrpl42	226.493	1.35041	0.099767	13.5356	9.63389e-42	2.36795e-40	TRUE
Hist1h2ak	772.507	1.02208	0.445038	2.29662	0.0216406	0.0359169	TRUE
Ldha	2710.43	1.72659	0.0509629	33.8793	1.34248e-251	1.2473e-247	TRUE
Ptpmt1	138.564	1.07063	0.212887	5.02909	4.92805e-07	1.62797e-06	TRUE
Parp10	615.605	1.11156	0.0947767	11.7282	9.14023e-32	1.43328e-30	TRUE
Gm8995	11746.3	1.19258	0.0723668	16.4797	5.1379e-61	2.71229e-59	TRUE
Gm10131	215.647	1.6346	0.13289	12.3004	9.01361e-35	1.63087e-33	TRUE
Nmral1	165.86	1.11331	0.236755	4.70235	2.57185e-06	7.87966e-06	TRUE
Ube2d2b	39.8709	-1.04229	0.279487	-3.72931	0.000192006	0.000458947	TRUE
Nhp2l1	817.439	1.18697	0.0580544	20.4457	6.55699e-93	1.10765e-90	TRUE
Eno1	2991.1	1.23036	0.0518397	23.7339	1.6109e-124	6.50732e-122	TRUE
Aox1	59.4099	-1.2603	0.179229	-7.03176	2.0395e-12	1.08342e-11	TRUE
Cycs	650.873	1.57046	0.11771	13.3418	1.32209e-40	3.07474e-39	TRUE
Hspbp1	179.924	1.0663	0.108991	9.78343	1.32641e-22	1.33373e-21	TRUE
Slc24a3	49.7335	-1.02435	0.196718	-5.20721	1.91697e-07	6.58918e-07	TRUE
Hist1h2bh	616.502	1.41616	0.447114	3.16733	0.00153847	0.00317925	TRUE
Hist2h2aa1	2110.5	1.08059	0.379858	2.84472	0.00444502	0.00845592	TRUE
Paqr9	816.485	-1.1326	0.22033	-5.1405	2.74014e-07	9.26612e-07	TRUE
Hist1h4k	1046.7	1.24679	0.420065	2.96808	0.00299664	0.00588912	TRUE
Siva1	95.6423	1.52582	0.151886	10.0458	9.58733e-24	1.02522e-22	TRUE
Sepp1	3285.18	-1.70111	0.108508	-15.6772	2.16434e-55	9.41869e-54	TRUE
Snora28	52.2635	-1.21112	0.222358	-5.44674	5.13007e-08	1.86769e-07	TRUE
Snora21	50.7871	-1.10345	0.219003	-5.03853	4.69131e-07	1.55307e-06	TRUE
Snord15b	346.421	-1.05884	0.148428	-7.13365	9.77403e-13	5.32613e-12	TRUE
Gm22973	150.322	1.63534	0.189633	8.62369	6.48326e-18	4.95566e-17	TRUE
Gm25128	38.8606	-1.07533	0.287409	-3.74147	0.000182945	0.000439039	TRUE
Rnu1b6	40.6653	2.85372	1.02981	2.77111	0.00558648	0.0104429	TRUE
Gm26316	55.9026	1.05359	0.401273	2.62562	0.00864925	0.0155812	TRUE
Cd209b	210.345	-6.79067	0.487587	-13.9271	4.33581e-44	1.19007e-42	TRUE
Dhrs3	194.321	-1.2591	0.139326	-9.03705	1.60964e-19	1.3534e-18	TRUE
Gm1976	44.6	1.11822	0.189896	5.88858	3.89539e-09	1.5794e-08	TRUE
Slc31a1	461.967	1.12581	0.0765547	14.7059	5.90677e-49	1.96702e-47	TRUE
Serpina3f	953.227	5.16149	0.259699	19.8749	6.71316e-88	9.52244e-86	TRUE
Pgk1-rs7	101.02	2.13899	0.817087	2.61783	0.00884921	0.0159158	TRUE
Pilrb2	146.268	-1.07423	0.161065	-6.66955	2.56589e-11	1.24313e-10	TRUE
Zbtb16	145.624	-1.36258	0.25292	-5.38737	7.14968e-08	2.57173e-07	TRUE
Gm10175	259.176	1.14496	0.189021	6.05731	1.38419e-09	5.81527e-09	TRUE
Hmcn1	1652.42	-1.79376	0.140082	-12.8051	1.5359e-37	3.17818e-36	TRUE
Oas1g	66.1986	1.89569	0.283239	6.6929	2.18788e-11	1.06819e-10	TRUE
Gm10184	43.2822	1.5385	0.432361	3.55837	0.000373168	0.00085309	TRUE
Myo1h	59.9254	-1.12928	0.285641	-3.95349	7.70182e-05	0.000194688	TRUE
Eif1ax	621.326	1.16492	0.163196	7.13812	9.46168e-13	5.16046e-12	TRUE
H2-T23	3116.35	1.12916	0.0689888	16.3674	3.27041e-60	1.66495e-58	TRUE
Lyar	325.868	1.47249	0.114329	12.8794	5.87636e-38	1.23944e-36	TRUE
Hist1h4j	1065.03	1.58656	0.409975	3.8699	0.000108879	0.000269974	TRUE
Pi15	68.7799	-2.45877	0.213414	-11.5211	1.03269e-30	1.53638e-29	TRUE
Tcp1	2386.17	1.20544	0.0622495	19.3647	1.53153e-83	1.77868e-81	TRUE
Cenpm	45.2321	2.04138	0.259863	7.8556	3.9786e-15	2.55461e-14	TRUE
Cst7	128.457	1.91651	0.142807	13.4203	4.59815e-41	1.08983e-39	TRUE
Ndufaf2	46.5293	1.09459	0.211165	5.18359	2.1766e-07	7.43462e-07	TRUE
Col8a1	30.5674	2.3272	0.276036	8.43078	3.43382e-17	2.50617e-16	TRUE
Lgals1	754.31	3.01213	0.0967033	31.1481	5.38095e-213	1.99978e-209	TRUE
Il2rb	1144.6	1.69732	0.0929718	18.2563	1.84346e-74	1.50904e-72	TRUE
Phf11d	250.942	2.40203	0.191697	12.5303	5.09588e-36	9.7923e-35	TRUE
Efcc1	34.3097	-2.06886	0.323155	-6.40206	1.53291e-10	6.96273e-10	TRUE
Gm4841	131.786	3.60847	0.227806	15.8401	1.64603e-56	7.47837e-55	TRUE
Celsr2	58.7833	-1.37699	0.359357	-3.83181	0.000127205	0.000312332	TRUE
Cry2	206.942	-1.00253	0.138821	-7.22169	5.13457e-13	2.85233e-12	TRUE
Psrc1	55.2362	1.01037	0.303995	3.32366	0.000888459	0.00190595	TRUE
Psma5	650.081	1.794	0.0940349	19.078	3.84554e-81	4.10677e-79	TRUE
Col28a1	36.1537	1.95472	0.273247	7.15367	8.44879e-13	4.6148e-12	TRUE
Hist2h2ac	1024.62	1.30782	0.355069	3.68329	0.000230244	0.000544602	TRUE
Selenbp1	217.215	-1.01005	0.196056	-5.15182	2.57971e-07	8.74909e-07	TRUE
Gm5641	186.376	1.93065	0.266033	7.2572	3.9518e-13	2.2065e-12	TRUE
Hist1h3a	969.935	1.46452	0.437891	3.34449	0.000824338	0.00177763	TRUE
Hist1h4b	1306.23	1.17436	0.422317	2.78075	0.00542338	0.010161	TRUE
Hist1h3b	1921.97	1.32751	0.4565	2.90802	0.00363721	0.00702929	TRUE
Hist1h2ac	653.916	1.58981	0.346761	4.58474	4.54561e-06	1.35168e-05	TRUE
Hist1h2ae	590.433	1.60441	0.414346	3.87215	0.000107881	0.000267713	TRUE
Hist1h3e	1633	1.54417	0.320447	4.81879	1.44434e-06	4.54662e-06	TRUE
Hist1h4f	1985.97	1.26932	0.44881	2.8282	0.0046811	0.00886509	TRUE
Hist1h2bj	1344.85	1.5744	0.433881	3.62865	0.000284904	0.000663253	TRUE
Hist1h2ag	1009.59	1.31244	0.462822	2.83573	0.00457205	0.00867448	TRUE
Hist1h2ah	257.169	1.53597	0.460787	3.33336	0.000858051	0.00184605	TRUE
Hist1h2br	605.005	1.08152	0.402039	2.69007	0.00714362	0.0130807	TRUE
Hist1h4n	1770.45	1.2886	0.367917	3.50241	0.000461063	0.00103654	TRUE
Hist1h4m	2382.62	1.21494	0.343849	3.53335	0.000410323	0.00093199	TRUE
Hist1h2an	321.921	1.93154	0.417268	4.62902	3.67403e-06	1.10399e-05	TRUE
Hist1h3c	1466.23	1.35637	0.459132	2.95421	0.00313474	0.0061322	TRUE
Lyz1	113.219	1.48751	0.17581	8.46087	2.65392e-17	1.94845e-16	TRUE
Psmb3	674.208	1.53386	0.0723373	21.2043	8.71946e-100	1.92887e-97	TRUE
Wfdc17	79.4979	2.04619	0.165499	12.3638	4.1033e-35	7.54179e-34	TRUE
Slfn9	339.859	2.35896	0.113976	20.6969	3.6902e-95	6.6574e-93	TRUE
Nlrp1a	37.9785	1.52869	0.204816	7.46374	8.41029e-14	4.92376e-13	TRUE
Sco1	165.667	1.09986	0.102845	10.6943	1.08245e-26	1.34453e-25	TRUE
Irgm2	1951.99	2.06711	0.104066	19.8634	8.44448e-88	1.17981e-85	TRUE
Spdl1	158.235	1.76586	0.165377	10.6778	1.29318e-26	1.59667e-25	TRUE
Hba-a2	36614.7	-1.58707	0.487941	-3.25258	0.00114361	0.00241182	TRUE
Hba-a1	23953.9	-1.5471	0.509118	-3.03878	0.00237535	0.00474968	TRUE
Ssbp4	351.055	1.0868	0.139817	7.77302	7.6639e-15	4.81279e-14	TRUE
Sp140	1580.62	1.02895	0.0731812	14.0603	6.6591e-45	1.86918e-43	TRUE
Gmppb	299.999	1.35102	0.164431	8.2163	2.09869e-16	1.46279e-15	TRUE
Rnf213	14434.2	1.29875	0.131075	9.90847	3.82453e-23	3.96582e-22	TRUE
Itgad	1212.25	-2.28214	0.142286	-16.0391	6.80882e-58	3.27776e-56	TRUE
Il18bp	497.574	1.33182	0.0997264	13.3548	1.1113e-40	2.58775e-39	TRUE
Chchd2	850.261	1.13025	0.0677185	16.6904	1.5392e-62	8.53776e-61	TRUE
Rgma	43.6239	-1.97035	0.292726	-6.73105	1.68447e-11	8.27844e-11	TRUE
Rasal2	361.176	-1.10114	0.121854	-9.03653	1.61718e-19	1.35913e-18	TRUE
Mn1	38.5075	-1.49741	0.313384	-4.77818	1.76891e-06	5.5086e-06	TRUE
Sox13	86.6386	-1.05386	0.257851	-4.08709	4.36813e-05	0.000114548	TRUE
Rmdn3	304.252	1.48481	0.132942	11.1688	5.79289e-29	7.97359e-28	TRUE
Pnmal2	42.8172	-2.03192	0.247844	-8.1984	2.43615e-16	1.69165e-15	TRUE
Gm1043	51.0709	-1.38087	0.22819	-6.05142	1.43578e-09	6.02251e-09	TRUE
Skint3	40.0354	-1.94863	0.276395	-7.05014	1.78743e-12	9.54973e-12	TRUE
Gad1	40.8542	-1.29893	0.368147	-3.5283	0.00041823	0.000947635	TRUE
Gm19680	38.9337	1.36051	0.443155	3.07005	0.0021402	0.0043129	TRUE
Ndufb6	152.621	1.31025	0.131022	10.0002	1.52089e-23	1.6094e-22	TRUE
Gm10309	77.6357	-1.00596	0.166113	-6.05591	1.39625e-09	5.86461e-09	TRUE
Zfp827	241.785	-1.51144	0.131878	-11.4609	2.07325e-30	3.04788e-29	TRUE
Ptges3	1625.68	1.00348	0.0670366	14.9691	1.16865e-50	4.258e-49	TRUE
Cecr2	577.145	-1.45514	0.169588	-8.58045	9.44997e-18	7.11505e-17	TRUE
Psmg4	86.7649	1.10384	0.151221	7.29954	2.88763e-13	1.62896e-12	TRUE
Hist1h2ad	756.112	1.31094	0.455751	2.87645	0.0040218	0.00771399	TRUE
Hist1h2ai	349.746	1.23732	0.356478	3.47095	0.000518624	0.00115497	TRUE
Usmg5	208.499	1.22995	0.108179	11.3696	5.92734e-30	8.52491e-29	TRUE
Nt5dc2	69.733	1.27155	0.239251	5.31471	1.0683e-07	3.77254e-07	TRUE
Tigit	60.745	3.0999	0.313151	9.89905	4.20261e-23	4.34091e-22	TRUE
Ppia	6658.33	1.22053	0.0477555	25.5578	4.49943e-144	3.98135e-141	TRUE
Ccnf	333.073	1.08216	0.322585	3.35467	0.000794611	0.00171691	TRUE
Slfn2	2159.86	1.0985	0.0731265	15.0219	5.27389e-51	1.94443e-49	TRUE
Gprasp2	34.0343	-2.54704	0.320734	-7.94127	2.00124e-15	1.30894e-14	TRUE
Oip5	84.0993	1.23019	0.438122	2.80788	0.00498688	0.00939915	TRUE
Srp54a	341.112	1.10819	0.158535	6.9902	2.7449e-12	1.44247e-11	TRUE
Gm14636	94.9432	1.37385	0.133148	10.3182	5.82967e-25	6.64991e-24	TRUE
Lst1	135.246	1.00553	0.115986	8.6694	4.34412e-18	3.36064e-17	TRUE
G6b	39.5952	-1.45375	0.292355	-4.97254	6.60807e-07	2.15025e-06	TRUE
Wdr90	242.05	1.03532	0.155451	6.66015	2.73554e-11	1.32306e-10	TRUE
Ifi204	677.314	2.61493	0.150338	17.3937	9.20567e-68	6.24306e-66	TRUE
AI607873	652.224	1.26358	0.11105	11.3785	5.34904e-30	7.72307e-29	TRUE
Pydc4	1873.9	1.15696	0.128683	8.9908	2.45444e-19	2.04614e-18	TRUE
Gm4951	469.945	2.7475	0.1575	17.4444	3.79418e-68	2.62095e-66	TRUE
3222401L13Rik	30.7353	-1.62372	0.288476	-5.62859	1.8169e-08	6.90562e-08	TRUE
Ecscr	89.3701	1.54807	0.148906	10.3963	2.5782e-25	3.00365e-24	TRUE
Hspe1	1001.11	1.34933	0.109671	12.3034	8.68044e-35	1.57366e-33	TRUE
Apitd1	46.1564	1.34138	0.266317	5.03678	4.73438e-07	1.56677e-06	TRUE
Gm5859	43.9033	-1.95617	0.22631	-8.64375	5.43953e-18	4.17503e-17	TRUE
Gm1966	8906.13	1.10888	0.0671695	16.5087	3.17868e-61	1.69731e-59	TRUE
Mob3b	177.241	-1.30537	0.135293	-9.64849	4.98841e-22	4.85058e-21	TRUE
Hbb-bt	11800.4	-1.4205	0.54717	-2.59609	0.00942913	0.0168603	TRUE
Nlrc5	3656.85	1.31383	0.127639	10.2934	7.54974e-25	8.54901e-24	TRUE
Amy2a5	273.114	6.19881	1.96775	3.1502	0.0016316	0.00335603	TRUE
Ceacam1	633.086	-1.32172	0.0983346	-13.441	3.47727e-41	8.28393e-40	TRUE
I830077J02Rik	480.056	-1.09279	0.0987242	-11.0691	1.77076e-28	2.38609e-27	TRUE
2610203C20Rik	170.329	-1.42837	0.125315	-11.3983	4.26536e-30	6.17282e-29	TRUE
Spc24	115.145	1.98318	0.296483	6.68903	2.24662e-11	1.096e-10	TRUE
Clec4g	98.8642	-4.24753	0.324258	-13.0992	3.32627e-39	7.31465e-38	TRUE
Fat3	60.9651	-1.0752	0.1843	-5.83395	5.41305e-09	2.16359e-08	TRUE
Gm10705	43.1779	1.74998	0.270889	6.46013	1.04614e-10	4.81241e-10	TRUE
Kcng1	34.828	-1.09585	0.288988	-3.79204	0.000149413	0.000363449	TRUE
Eif2s2	1473.34	1.05886	0.0686012	15.435	9.52096e-54	3.88832e-52	TRUE
Thbd	587.402	-2.12138	0.0938473	-22.6046	3.90801e-113	1.13467e-110	TRUE
Itpa	229.078	1.00352	0.118383	8.47695	2.31171e-17	1.70326e-16	TRUE
Gas2l3	178.963	1.29522	0.161571	8.01643	1.08861e-15	7.25296e-15	TRUE
Gm14005	34.4129	1.74857	0.237891	7.35032	1.97731e-13	1.1288e-12	TRUE
Ctla2b	64.0914	1.26807	0.17197	7.37375	1.65894e-13	9.52906e-13	TRUE
Ifit3	714.853	1.69084	0.194235	8.70512	3.17235e-18	2.47372e-17	TRUE
Grem1	80.5689	-1.56876	0.199886	-7.84824	4.21917e-15	2.70195e-14	TRUE
AW112010	1127.6	2.40885	0.0988408	24.371	3.47528e-131	1.74534e-128	TRUE
4930558J22Rik	202.673	1.02128	0.414928	2.46134	0.0138419	0.0239733	TRUE
Hist1h2bb	2009.66	1.30344	0.431674	3.01951	0.00253187	0.00504365	TRUE
Ccdc58	82.5611	1.00488	0.135472	7.41764	1.19227e-13	6.90828e-13	TRUE
Cenpw	39.9958	2.12364	0.272812	7.78427	7.01176e-15	4.41669e-14	TRUE
Carns1	225.735	-1.30096	0.121672	-10.6924	1.10524e-26	1.37192e-25	TRUE
Fign	61.8247	-1.98913	0.446349	-4.45644	8.33314e-06	2.40146e-05	TRUE
Kbtbd6	36.0151	1.04527	0.305765	3.41854	0.000629584	0.00138465	TRUE
Nynrin	120.501	-1.23951	0.146559	-8.45745	2.73289e-17	2.00484e-16	TRUE
Ly6a	3047.12	2.85121	0.125036	22.8032	4.26526e-115	1.2993e-112	TRUE
Msrb1	309.315	1.10748	0.082578	13.4113	5.19099e-41	1.2241e-39	TRUE
Sox4	188.122	-1.59414	0.140775	-11.324	9.97813e-30	1.42175e-28	TRUE
BC100451	35.8807	-1.05038	0.214528	-4.89625	9.76852e-07	3.12693e-06	TRUE
2700094K13Rik	231.472	1.64581	0.0918611	17.9163	8.79369e-72	6.75224e-70	TRUE
Ass1	461.897	2.11007	0.119068	17.7215	2.86084e-70	2.12641e-68	TRUE
Trbv3	49.171	1.60915	0.22984	7.0012	2.53782e-12	1.33667e-11	TRUE
Igkv12-89	112.51	-2.6916	0.867505	-3.10269	0.00191772	0.00390221	TRUE
Igkv4-86	181.593	-1.41291	0.469487	-3.00947	0.00261702	0.00519546	TRUE
Ighg3	673.396	-1.0684	0.48113	-2.2206	0.0263781	0.0428909	TRUE
[truncated: 376 more rows]

## Sheet: sbp.1_vs_naive
List of differentially expressed genes determined through pairwise comparison of mice infected with serially blood passaged (SBP) parasites (day 1 blood cycle post-infection) vs naïve mice.										Key	Description
Gene	baseMean	log2FC	lfcSE	stat	pvalue	FDR	DEG			baseMean	Mean normalised count across all samples
Tmem159	60.3451	-1.78058	0.400405	-4.44694	8.71029e-06	0.0146319	TRUE			log2FC	log2 Fold change
Cebpb	90.4195	1.03742	0.256431	4.0456	5.21889e-05	0.0484887	TRUE			stat	Wald Statistic
Gm24447	40.9941	1.48844	0.203592	7.31091	2.65338e-13	1.6435e-09	TRUE			p-value	Wald test p-value
Amy2a5	273.114	8.04851	1.96753	4.09067	4.30135e-05	0.0444043	TRUE			FDR	BH adjusted p-values
Rn7s1	129522	1.09404	0.0633241	17.2769	7.02239e-67	1.3049e-62	TRUE			DEG	Differentially expressed gene (Log2FC > 1, FDR < 0.05 & baseMean > 30)

## Sheet: sbp.2_vs_naive
List of differentially expressed genes determined through pairwise comparison of mice infected with serially blood passaged (SBP) parasites (day 2 blood cycles post-infection) vs naïve mice.										Key	Description
Gene	baseMean	log2FC	lfcSE	stat	pvalue	FDR	DEG			baseMean	Mean normalised count across all samples
Fam132a	198.377	1.63311	0.460581	3.54576	0.000391482	0.0305035	TRUE			log2FC	log2 Fold change
Tmem159	60.3451	-1.67783	0.398341	-4.21206	2.53058e-05	0.00622129	TRUE			stat	Wald Statistic
Recql4	98.1943	1.17134	0.275168	4.25682	2.07355e-05	0.00584387	TRUE			p-value	Wald test p-value
Pklr	162.217	1.89413	0.511583	3.70248	0.000213501	0.0217451	TRUE			FDR	BH adjusted p-values
mt-Co3	2450.73	1.3904	0.399033	3.48441	0.000493216	0.0341396	TRUE			DEG	Differentially expressed gene (Log2FC > 1, FDR < 0.05 & baseMean > 30)
Gm24447	40.9941	1.69218	0.200973	8.41995	3.7663e-17	1.79012e-13	TRUE
Gm12918	46.5347	1.08017	0.312135	3.46058	0.000539017	0.0360838	TRUE
Cited4	35.3603	1.29603	0.379647	3.41377	0.000640707	0.0400695	TRUE
Gm9385	46.9781	1.04332	0.260349	4.00738	6.13972e-05	0.0105196	TRUE
Gm15931	45.5686	1.17113	0.348614	3.35939	0.000781156	0.044554	TRUE
Igkv5-43	256.84	-2.15555	0.560921	-3.84288	0.000121597	0.0156451	TRUE
Igkv6-17	110.285	-1.55018	0.433635	-3.57486	0.000350421	0.0283901	TRUE
Rn7s1	129522	1.15241	0.0633226	18.199	5.2584e-74	7.49795e-70	TRUE

## Sheet: sbp.3_vs_naive
List of differentially expressed genes determined through pairwise comparison of mice infected with serially blood passaged (SBP) parasites (day 3 blood cycles post-infection) vs naïve mice.										Key	Description
Gene	baseMean	log2FC	lfcSE	stat	pvalue	FDR	DEG			baseMean	Mean normalised count across all samples
Ctrb1	284.84	-22.5312	2.6943	-8.36258	6.13637e-17	6.53953e-13	TRUE			log2FC	log2 Fold change
Ifng	109.341	1.66651	0.418431	3.98274	6.81242e-05	0.033	TRUE			stat	Wald Statistic
Amy2a3	574.224	-23.9184	3.41509	-7.00373	2.49238e-12	6.64033e-09	TRUE			p-value	Wald test p-value
Amy2a2	574.224	-23.9184	3.41509	-7.00373	2.49238e-12	6.64033e-09	TRUE			FDR	BH adjusted p-values
Amy2a4	574.224	-23.9184	3.41509	-7.00373	2.49238e-12	6.64033e-09	TRUE			DEG	Differentially expressed gene (Log2FC > 1, FDR < 0.05 & baseMean > 30)

## Sheet: sbp.4_vs_naive
List of differentially expressed genes determined through pairwise comparison of mice infected with serially blood passaged (SBP) parasites (day 4 blood cycles post-infection) vs naïve mice.										Key	Description
Gene	baseMean	log2FC	lfcSE	stat	pvalue	FDR	DEG			baseMean	Mean normalised count across all samples
Cdc45	215.995	1.14574	0.246789	4.64261	3.44037e-06	3.78502e-05	TRUE			log2FC	log2 Fold change
Slfn4	136.378	1.51089	0.396027	3.81512	0.000136117	0.000959169	TRUE			stat	Wald Statistic
Mx1	283.723	1.67018	0.231448	7.21624	5.3443e-13	2.07323e-11	TRUE			p-value	Wald test p-value
Il12rb1	136.534	2.08448	0.255777	8.14957	3.65208e-16	2.14079e-14	TRUE			FDR	BH adjusted p-values
Gnb1l	35.0053	1.34954	0.372872	3.61932	0.000295375	0.00188226	TRUE			DEG	Differentially expressed gene (Log2FC > 1, FDR < 0.05 & baseMean > 30)
Lgals9	1435.96	1.37731	0.114348	12.0449	2.06291e-33	7.09871e-31	TRUE
Timp1	32.7809	1.30845	0.287782	4.54666	5.45036e-06	5.71227e-05	TRUE
Uhrf1	1007.47	1.00001	0.283924	3.5221	0.000428148	0.00258475	TRUE
Tbx21	224.478	1.00695	0.16144	6.23732	4.45121e-10	1.05638e-08	TRUE
Tubb6	189.545	1.1653	0.137061	8.50201	1.86329e-17	1.35779e-15	TRUE
Gria3	180.678	-1.16438	0.216331	-5.38243	7.34878e-08	1.17215e-06	TRUE
Peg3	85.4678	-1.21572	0.21162	-5.74484	9.20075e-09	1.72173e-07	TRUE
Metrn	54.0315	1.0359	0.219659	4.71594	2.40594e-06	2.75121e-05	TRUE
Daxx	564.41	1.03423	0.139389	7.41977	1.17324e-13	5.02329e-12	TRUE
Chaf1a	300.783	1.11145	0.240989	4.61204	3.98733e-06	4.29522e-05	TRUE
St8sia6	483.698	-1.06993	0.169649	-6.30672	2.85017e-10	7.04279e-09	TRUE
Syce2	87.3107	1.24567	0.327206	3.807	0.000140662	0.000987822	TRUE
Hlf	88.3487	-1.12957	0.306175	-3.68928	0.000224891	0.00149194	TRUE
Abca13	169.812	1.72605	0.307199	5.61868	1.92419e-08	3.38272e-07	TRUE
Ccl24	160.75	2.83466	0.307176	9.22811	2.75437e-20	2.89163e-18	TRUE
Thop1	141.914	1.1604	0.169198	6.85823	6.97193e-12	2.22217e-10	TRUE
Hspb1	94.2287	1.34583	0.322518	4.17289	3.00764e-05	0.000258381	TRUE
Slc1a2	89.2602	-1.02942	0.275908	-3.73104	0.000190692	0.00129939	TRUE
Prlr	31.0949	-1.62415	0.638398	-2.5441	0.0109561	0.0393707	TRUE
Fgfr4	49.3991	-1.12002	0.306135	-3.65857	0.000253629	0.00165076	TRUE
Spo11	43.6475	1.21547	0.285263	4.26088	2.03621e-05	0.000182347	TRUE
Atp5g1	456.029	1.00002	0.133898	7.4685	8.11127e-14	3.56321e-12	TRUE
Srm	282.958	1.24935	0.105392	11.8542	2.0458e-32	6.78841e-30	TRUE
Atp7b	132.436	1.81645	0.588473	3.08671	0.00202384	0.00966265	TRUE
Pole	552.468	1.01117	0.248678	4.06618	4.77896e-05	0.00038277	TRUE
Atp1a2	73.6303	-1.06087	0.250833	-4.22938	2.34335e-05	0.00020637	TRUE
Cd163	782.314	-1.58704	0.281623	-5.63536	1.74695e-08	3.09126e-07	TRUE
Oit3	41.4682	-1.51787	0.278947	-5.44142	5.28575e-08	8.63091e-07	TRUE
Mlkl	164.792	1.48132	0.183923	8.05403	8.01113e-16	4.56635e-14	TRUE
Enkd1	39.3026	1.23162	0.270995	4.54482	5.49824e-06	5.75272e-05	TRUE
Cacybp	943.19	1.08825	0.119586	9.10011	9.02371e-20	8.87188e-18	TRUE
Gzmb	633.093	1.80348	0.214239	8.41807	3.82727e-17	2.63401e-15	TRUE
Hspa8	26646.8	1.08446	0.129325	8.38551	5.05064e-17	3.41276e-15	TRUE
Fcgr1	196.468	1.0139	0.161102	6.29352	3.10345e-10	7.58794e-09	TRUE
Cd274	1286.43	1.46995	0.103509	14.2012	9.00562e-46	5.77043e-43	TRUE
Cd300lg	103.244	-1.15733	0.160582	-7.2071	5.7158e-13	2.21046e-11	TRUE
Cacnb4	64.3075	-1.31835	0.482221	-2.73392	0.00625856	0.024951	TRUE
Dhx58	379.327	1.35777	0.153056	8.8711	7.24273e-19	6.25974e-17	TRUE
Irf1	2769.07	1.84373	0.0909766	20.266	2.56928e-91	2.38712e-87	TRUE
Slfn3	103.958	1.10263	0.174052	6.33506	2.3725e-10	5.98179e-09	TRUE
Ccl9	63.7469	-1.17536	0.423567	-2.77491	0.00552166	0.0225164	TRUE
Pdk4	159.402	-1.71381	0.386294	-4.43656	9.14094e-06	9.0542e-05	TRUE
Pkib	603.136	1.17943	0.117911	10.0028	1.48212e-23	2.33396e-21	TRUE
Dram1	356.768	1.28028	0.127437	10.0464	9.52889e-24	1.62537e-21	TRUE
Mybpc1	39.0721	-2.00006	0.337237	-5.93073	3.01596e-09	6.1994e-08	TRUE
Ppa1	395.02	1.6768	0.159166	10.5349	5.96398e-26	1.17896e-23	TRUE
Nefh	77.9077	1.30141	0.188849	6.89131	5.52798e-12	1.78026e-10	TRUE
Upp1	47.1732	2.74513	0.40602	6.76107	1.36978e-11	4.19328e-10	TRUE
Igfbp3	760.053	-1.88678	0.129711	-14.546	6.19059e-48	4.60134e-45	TRUE
Nampt	1605.23	1.57709	0.0989017	15.946	3.03764e-57	3.32031e-54	TRUE
Cmpk2	424.27	1.28284	0.249386	5.14399	2.68961e-07	3.77766e-06	TRUE
Mthfd1	739.467	1.0703	0.175607	6.09487	1.09523e-09	2.40847e-08	TRUE
Rab15	39.1749	1.19848	0.290584	4.12438	3.71742e-05	0.000308438	TRUE
Serpina3n	411.492	1.4625	0.204009	7.16877	7.56719e-13	2.82925e-11	TRUE
Fbln5	338.057	-1.05476	0.162734	-6.48148	9.08252e-11	2.43889e-09	TRUE
Fos	41.8253	1.14463	0.296276	3.8634	0.000111819	0.000812235	TRUE
Wars	879.028	1.89033	0.141507	13.3586	1.05584e-40	5.30259e-38	TRUE
Hsp90aa1	7865.65	1.33472	0.16764	7.96186	1.69478e-15	9.15479e-14	TRUE
Tnfaip2	908.012	1.00277	0.261345	3.83698	0.000124555	0.00088916	TRUE
Ryr2	63.3796	-1.12197	0.204967	-5.47389	4.40258e-08	7.28483e-07	TRUE
Cenpp	51.6914	1.02314	0.412152	2.48244	0.0130487	0.0453485	TRUE
Vcan	127.138	1.40658	0.392863	3.58033	0.00034316	0.00213836	TRUE
Thbs4	84.3868	1.53566	0.197037	7.79379	6.50264e-15	3.29243e-13	TRUE
Dhfr	232.565	1.01014	0.225376	4.48201	7.3944e-06	7.48789e-05	TRUE
Fam107a	42.0912	-1.19943	0.391919	-3.06041	0.00221036	0.0104035	TRUE
Plau	162.179	1.48041	0.226705	6.53009	6.57296e-11	1.80679e-09	TRUE
Peli2	58.5808	-1.25695	0.203149	-6.18736	6.118e-10	1.41048e-08	TRUE
Pnp	1176.16	1.18476	0.251367	4.71327	2.43777e-06	2.78076e-05	TRUE
Gdf10	91.0115	-1.42848	0.207206	-6.89402	5.42364e-12	1.74969e-10	TRUE
Scara5	39.0895	-1.41259	0.272061	-5.19217	2.07861e-07	2.99881e-06	TRUE
Acod1	69.7628	4.08145	0.477366	8.54993	1.23165e-17	9.22842e-16	TRUE
Psme1	1957.3	1.06877	0.080156	13.3336	1.47598e-40	7.21756e-38	TRUE
Csmd3	193.315	-1.02338	0.247705	-4.13143	3.60514e-05	0.000300541	TRUE
Fbxo32	267.882	-1.23696	0.123383	-10.0254	1.17897e-23	1.97366e-21	TRUE
Has2	47.2676	2.51899	0.233857	10.7715	4.69235e-27	1.05052e-24	TRUE
Endou	45.8508	-1.02087	0.274511	-3.71888	0.000200111	0.00135266	TRUE
Vdr	67.8542	1.91929	0.265332	7.23356	4.70489e-13	1.83669e-11	TRUE
Ly6c2	888.938	1.3119	0.146237	8.97106	2.93673e-19	2.66653e-17	TRUE
Ly6i	118.247	2.76628	0.305948	9.04169	1.54263e-19	1.47001e-17	TRUE
Ece2	62.7875	1.04146	0.190788	5.45876	4.79471e-08	7.87061e-07	TRUE
Parp9	1468.5	1.34259	0.0933827	14.3773	7.18791e-47	4.7702e-44	TRUE
Chaf1b	189.936	1.00511	0.278688	3.60659	0.000310248	0.0019629	TRUE
Cela1	284.253	3.15444	0.998601	3.15886	0.00158385	0.00784912	TRUE
Soat2	32.5615	1.15518	0.242664	4.76041	1.93204e-06	2.24102e-05	TRUE
Cdkn1a	126.041	1.26298	0.143371	8.80917	1.2608e-18	1.06978e-16	TRUE
Mx2	117.742	1.02833	0.262248	3.92119	8.81124e-05	0.00066047	TRUE
Fam132a	198.377	1.68477	0.49631	3.3946	0.000687298	0.00387129	TRUE
Park2	32.9275	-1.31059	0.330118	-3.97006	7.18552e-05	0.000551285	TRUE
Eif2ak2	1046.49	1.15081	0.135146	8.51532	1.66131e-17	1.22017e-15	TRUE
Cdh2	58.4873	-1.13185	0.190194	-5.95104	2.66436e-09	5.53175e-08	TRUE
Tapbp	3296.79	1.01511	0.0880635	11.527	9.64485e-31	2.84477e-28	TRUE
Camk2a	47.108	-1.21625	0.275986	-4.4069	1.04858e-05	0.000101961	TRUE
Psat1	457.743	1.00212	0.106552	9.40499	5.20343e-21	6.23808e-19	TRUE
Ms4a6d	154.86	1.44215	0.250818	5.74978	8.93571e-09	1.6789e-07	TRUE
Tmem132a	97.0983	1.03623	0.164929	6.2829	3.32318e-10	8.06152e-09	TRUE
Il33	265.568	1.55105	0.164232	9.44428	3.5787e-21	4.37497e-19	TRUE
Minpp1	529.632	1.08224	0.267063	4.05237	5.07014e-05	0.000402794	TRUE
Stip1	1655.76	1.0119	0.151623	6.67378	2.49294e-11	7.36469e-10	TRUE
Msr1	151.399	1.17004	0.347544	3.36659	0.000761044	0.00421386	TRUE
Ifitm3	1200.46	1.27236	0.113335	11.2266	3.01851e-29	8.01284e-27	TRUE
Irf7	1259.91	1.68674	0.184458	9.14429	6.00245e-20	6.02906e-18	TRUE
Col7a1	287.737	-1.08387	0.327877	-3.30571	0.000947351	0.00509218	TRUE
Slco3a1	568.692	1.01167	0.110239	9.17705	4.43069e-20	4.57395e-18	TRUE
Homer2	45.2514	1.62038	0.335947	4.82332	1.4119e-06	1.6872e-05	TRUE
Hk3	679.399	1.80964	0.183514	9.86105	6.14029e-23	9.05547e-21	TRUE
Gsta3	163.345	-1.06796	0.143061	-7.46508	8.32494e-14	3.64844e-12	TRUE
Hspd1	2630.62	1.17148	0.118539	9.88263	4.95139e-23	7.36053e-21	TRUE
Il1rl1	157.995	1.62264	0.488548	3.32135	0.000895817	0.00484144	TRUE
Stat1	7622.88	2.07569	0.123587	16.7954	2.63926e-63	3.50305e-60	TRUE
Steap3	202.125	1.33758	0.407801	3.27999	0.00103811	0.00549631	TRUE
Mnda	475.46	2.26283	0.177038	12.7816	2.07725e-37	8.97662e-35	TRUE
Xcl1	42.2536	1.48728	0.218978	6.79192	1.10654e-11	3.42695e-10	TRUE
Atf3	67.6236	2.21372	0.255188	8.67485	4.14084e-18	3.27426e-16	TRUE
Mcm10	318.79	1.26446	0.345726	3.65742	0.000254772	0.00165588	TRUE
Mrc1	2102.73	-1.29773	0.236486	-5.48756	4.07532e-08	6.77349e-07	TRUE
Il2ra	242.385	1.15226	0.183275	6.28704	3.2357e-10	7.86987e-09	TRUE
Tmem141	39.3266	-1.02066	0.274228	-3.72193	0.000197703	0.0013398	TRUE
Sapcd2	54.9142	1.56974	0.337974	4.64456	3.40802e-06	3.7561e-05	TRUE
Il1rn	119.905	1.95266	0.215777	9.04945	1.43685e-19	1.37626e-17	TRUE
Gatm	396.44	1.00808	0.175707	5.73729	9.62029e-09	1.79482e-07	TRUE
Dut	402.445	1.15321	0.177725	6.48876	8.65462e-11	2.33073e-09	TRUE
Hdc	54.6936	1.44008	0.317743	4.5322	5.83715e-06	6.07312e-05	TRUE
Zbp1	1487.27	2.78917	0.166933	16.7084	1.13852e-62	1.4104e-59	TRUE
Edn3	106.611	-1.11761	0.252961	-4.4181	9.95733e-06	9.74853e-05	TRUE
Car1	847.257	1.51617	0.51008	2.97242	0.00295458	0.0133128	TRUE
Procr	193.267	1.65598	0.184595	8.97087	2.94177e-19	2.66653e-17	TRUE
Samhd1	9585.37	1.2045	0.0826494	14.5736	4.13345e-48	3.20033e-45	TRUE
Pex5l	81.5525	-1.27176	0.201176	-6.32163	2.58819e-10	6.48165e-09	TRUE
Il21	69.9732	2.74381	0.621482	4.41494	1.01037e-05	9.86069e-05	TRUE
Slc7a11	661.024	1.0959	0.124746	8.78506	1.56279e-18	1.29642e-16	TRUE
Ccdc109b	41.1573	1.11265	0.25071	4.438	9.07996e-06	8.9986e-05	TRUE
Lrat	119.281	-1.65401	0.180419	-9.16762	4.83582e-20	4.9646e-18	TRUE
Ifi44	235.892	2.1732	0.287916	7.54804	4.41863e-14	2.03439e-12	TRUE
Fmo5	140.837	-1.06264	0.150987	-7.03793	1.9512e-12	6.71428e-11	TRUE
Gbp3	1181.8	1.35346	0.107277	12.6165	1.71359e-36	6.92217e-34	TRUE
Gbp2	3332.18	3.5435	0.192171	18.4393	6.35022e-76	1.68571e-72	TRUE
Tnc	52.956	1.26806	0.28688	4.42018	9.86179e-06	9.68049e-05	TRUE
Txn1	1403.5	1.00628	0.102744	9.79403	1.19434e-22	1.6813e-20	TRUE
Dnaja1	4016.82	1.07122	0.184978	5.79104	6.99501e-09	1.34556e-07	TRUE
Glipr2	502.583	1.0039	0.118667	8.4598	2.67844e-17	1.90693e-15	TRUE
Rad54l	360.99	1.06937	0.27296	3.91768	8.94036e-05	0.000667992	TRUE
Smpdl3b	45.2255	2.04089	0.311734	6.5469	5.87432e-11	1.6292e-09	TRUE
Acot7	219.055	1.00742	0.13981	7.20563	5.77776e-13	2.22743e-11	TRUE
Per3	334.191	-1.04904	0.127038	-8.25767	1.48547e-16	9.29396e-15	TRUE
Tnfrsf9	80.7343	1.0228	0.222287	4.60127	4.19929e-06	4.50007e-05	TRUE
Htra3	82.7521	-1.45122	0.243787	-5.95284	2.63533e-09	5.4776e-08	TRUE
Gbp9	2532.93	1.25402	0.0827405	15.1561	6.90997e-52	5.83641e-49	TRUE
Bmp3	38.9789	-1.34244	0.229272	-5.85522	4.76374e-09	9.41701e-08	TRUE
Cxcl9	2417.4	4.29143	0.331023	12.9641	1.95389e-38	9.30953e-36	TRUE
Ran	2126.92	1.00507	0.134192	7.48978	6.89899e-14	3.05959e-12	TRUE
Oasl2	847.12	2.05685	0.246205	8.35419	6.58806e-17	4.32577e-15	TRUE
Ung	121.912	1.11112	0.165512	6.71322	1.90379e-11	5.71506e-10	TRUE
Hsph1	2005.17	1.28806	0.270892	4.75487	1.98573e-06	2.29756e-05	TRUE
Tfr2	99.4087	1.56243	0.597991	2.61279	0.00898052	0.0334689	TRUE
Asns	200.738	1.53224	0.498737	3.07225	0.00212453	0.0100684	TRUE
Herc6	1528.67	1.18014	0.12497	9.44344	3.60739e-21	4.3812e-19	TRUE
Usp18	312.548	1.38111	0.149921	9.21229	3.19232e-20	3.31395e-18	TRUE
Klra2	149.583	1.16657	0.199679	5.84223	5.15066e-09	1.01602e-07	TRUE
Bcl2l14	77.0638	1.53941	0.203355	7.57008	3.72985e-14	1.73705e-12	TRUE
Bcat1	48.8786	1.28001	0.408231	3.13549	0.00171564	0.00840498	TRUE
Ift122	81.2996	-1.13053	0.229459	-4.92696	8.35179e-07	1.05934e-05	TRUE
Rad51ap1	162.658	1.01194	0.373429	2.70986	0.0067312	0.0264047	TRUE
Sult1a1	172.171	-1.14037	0.168528	-6.76663	1.31815e-11	4.04856e-10	TRUE
Tmem159	60.3451	-1.94161	0.431283	-4.50194	6.73355e-06	6.90142e-05	TRUE
Gp2	42.4592	2.85803	1.09607	2.60753	0.00911972	0.033879	TRUE
Trim21	593.48	1.02236	0.0951424	10.7455	6.21961e-27	1.35968e-24	TRUE
Adgrg2	84.4253	-1.06171	0.192703	-5.50958	3.59687e-08	6.05407e-07	TRUE
Gabrq	145.041	-1.06937	0.21622	-4.94575	7.58523e-07	9.70054e-06	TRUE
Mcf2l	94.8388	-1.09637	0.238576	-4.59547	4.31774e-06	4.61901e-05	TRUE
Gpt2	58.7127	1.28659	0.316257	4.06817	4.73846e-05	0.000380226	TRUE
Gnao1	56.7067	-1.20701	0.314466	-3.83827	0.000123902	0.000885516	TRUE
Mt2	100.113	2.3334	0.501554	4.65235	3.2818e-06	3.62128e-05	TRUE
Mt1	99.3165	1.29867	0.245914	5.281	1.28482e-07	1.94418e-06	TRUE
Ctrl	110.704	3.83048	1.14869	3.33464	0.000854084	0.0046446	TRUE
Psmb10	773.176	1.37722	0.0991653	13.8882	7.47206e-44	4.20745e-41	TRUE
Chek1	147.182	1.15797	0.244745	4.73132	2.23065e-06	2.56743e-05	TRUE
Mns1	404.152	1.18249	0.41554	2.84567	0.00443187	0.0187294	TRUE
Stra6	44.476	1.6135	0.263865	6.11487	9.66349e-10	2.14536e-08	TRUE
Mb21d1	140.293	1.08132	0.158983	6.8015	1.03532e-11	3.22249e-10	TRUE
Ptgs2	121.839	3.66292	0.471417	7.77001	7.84811e-15	3.94145e-13	TRUE
Oas3	659.46	1.63783	0.318968	5.13479	2.82458e-07	3.95229e-06	TRUE
Oas2	534.471	1.61676	0.281608	5.74118	9.40182e-09	1.75583e-07	TRUE
Noc4l	258.148	1.16839	0.12903	9.05518	1.36347e-19	1.31958e-17	TRUE
Mif	525.131	1.1604	0.0895459	12.9587	2.09701e-38	9.74167e-36	TRUE
Rtp4	438.285	1.53872	0.170971	8.99985	2.26024e-19	2.11054e-17	TRUE
Apol6	54.3207	4.45912	0.486904	9.1581	5.28178e-20	5.39264e-18	TRUE
Recql4	98.1943	1.62669	0.290625	5.59719	2.17854e-08	3.78687e-07	TRUE
Pla2g4c	52.2641	1.46031	0.440066	3.31838	0.000905414	0.00488655	TRUE
Tmem132c	36.1298	-1.14682	0.340145	-3.37155	0.000747473	0.00415606	TRUE
Lif	32.7149	2.66052	0.362949	7.33029	2.29659e-13	9.35862e-12	TRUE
Parp14	5387.18	1.27044	0.111718	11.3718	5.77674e-30	1.65144e-27	TRUE
Gbp8	1212.87	1.24403	0.0993771	12.5182	5.93307e-36	2.34571e-33	TRUE
Ifit1	397.195	1.91465	0.212913	8.99264	2.41366e-19	2.24253e-17	TRUE
Cxcl10	1018.94	2.73172	0.169034	16.1608	9.53911e-59	1.10785e-55	TRUE
Ubd	386.219	3.00928	0.218187	13.7922	2.84021e-43	1.50791e-40	TRUE
Ccl2	38.3924	4.02611	0.491848	8.18569	2.70759e-16	1.60231e-14	TRUE
Isg15	331.282	1.76496	0.357252	4.94037	7.7975e-07	9.93099e-06	TRUE
P2ry12	184.907	-1.22291	0.131101	-9.328	1.07891e-20	1.2005e-18	TRUE
Npy1r	74.5531	-1.73437	0.216645	-8.00555	1.18934e-15	6.59383e-14	TRUE
Tmem255a	78.4869	-1.17455	0.201177	-5.83841	5.27001e-09	1.03847e-07	TRUE
Ccdc148	72.0786	-1.39199	0.247287	-5.62906	1.81199e-08	3.19454e-07	TRUE
Pml	2507.93	1.07152	0.091965	11.6513	2.25892e-31	6.88119e-29	TRUE
Asap3	53.1345	1.04431	0.23469	4.44976	8.59675e-06	8.58843e-05	TRUE
Tap1	3268.93	1.25429	0.0907632	13.8193	1.94877e-43	1.06506e-40	TRUE
Dtl	562.51	1.0938	0.364351	3.00204	0.00268179	0.0122862	TRUE
Nme1	504.183	1.1892	0.236899	5.01986	5.1709e-07	6.85347e-06	TRUE
Fam13a	94.3892	-1.61643	0.218074	-7.41232	1.24107e-13	5.27724e-12	TRUE
Limch1	444.055	-1.26962	0.14047	-9.03834	1.59066e-19	1.50804e-17	TRUE
Tgm2	2231.9	1.53291	0.173374	8.84165	9.43179e-19	8.07657e-17	TRUE
Gm4955	1434.44	1.11163	0.127773	8.70003	3.31792e-18	2.64607e-16	TRUE
Rmi2	154.006	1.99115	0.142581	13.9651	2.54635e-44	1.52633e-41	TRUE
Socs1	240.71	3.21734	0.223583	14.3899	5.98771e-47	4.27937e-44	TRUE
Sult6b1	30.4047	1.16387	0.244788	4.75461	1.9883e-06	2.2991e-05	TRUE
Parp12	456.432	1.20473	0.137253	8.77748	1.67176e-18	1.37454e-16	TRUE
Fanci	212.091	1.17321	0.258953	4.53059	5.88197e-06	6.10949e-05	TRUE
Tnfsf10	333.509	1.08707	0.132178	8.2243	1.96331e-16	1.19223e-14	TRUE
Lap3	700.843	1.03662	0.122887	8.43558	3.29568e-17	2.31095e-15	TRUE
Sdk1	54.1634	-1.04364	0.403323	-2.5876	0.0096648	0.0355415	TRUE
Tspan10	39.1278	-1.18401	0.278115	-4.25728	2.06929e-05	0.000184863	TRUE
Batf2	114.044	2.68622	0.287973	9.32805	1.07834e-20	1.2005e-18	TRUE
Il22ra2	30.5686	-1.67147	0.316474	-5.28153	1.28106e-07	1.94096e-06	TRUE
Stat2	1506.88	1.31352	0.112151	11.7121	1.10547e-31	3.54171e-29	TRUE
Gbp7	2424.08	2.29022	0.115939	19.7536	7.47508e-87	4.63006e-83	TRUE
Gbp2b	327.046	3.50081	0.411509	8.50724	1.7812e-17	1.30308e-15	TRUE
Mrps28	90.6126	1.0844	0.161572	6.71156	1.92559e-11	5.77119e-10	TRUE
Btnl9	63.3401	-1.7937	0.269451	-6.65687	2.79728e-11	8.17282e-10	TRUE
Olfr56	89.5414	2.651	0.283833	9.34	9.63303e-21	1.09147e-18	TRUE
Il7	97.7346	-1.46855	0.169268	-8.67589	4.10319e-18	3.25835e-16	TRUE
Xaf1	559.519	1.40399	0.160944	8.72346	2.69817e-18	2.17045e-16	TRUE
Adam22	299.206	-1.11909	0.164557	-6.80062	1.04172e-11	3.23701e-10	TRUE
Pla2g2d	881.998	-1.00147	0.104879	-9.54876	1.31256e-21	1.63691e-19	TRUE
Pklr	162.217	1.44169	0.551577	2.61375	0.00895539	0.0334088	TRUE
Arhgap32	253.171	-1.12204	0.304727	-3.68212	0.000231307	0.00152796	TRUE
Serpina3g	3708.39	2.60493	0.167005	15.5979	7.52471e-55	6.99121e-52	TRUE
Prelp	302.618	-1.44218	0.150111	-9.60744	7.43768e-22	9.73289e-20	TRUE
Kctd12b	221.7	-1.03587	0.146534	-7.06916	1.55879e-12	5.46518e-11	TRUE
1810011H11Rik	49.1217	-1.01521	0.215317	-4.71496	2.41762e-06	2.76116e-05	TRUE
Coro2b	32.731	-1.22288	0.370476	-3.30084	0.000963951	0.00516349	TRUE
Abca9	479.642	-1.56142	0.208056	-7.50481	6.15171e-14	2.75448e-12	TRUE
Oasl1	217.932	1.40041	0.204425	6.85047	7.36052e-12	2.338e-10	TRUE
Abca8a	174.113	-2.12606	0.45497	-4.67296	2.96895e-06	3.30552e-05	TRUE
Mcm3	1059.48	1.00113	0.17466	5.73187	9.93313e-09	1.84393e-07	TRUE
Bag2	74.8689	1.10238	0.339697	3.24518	0.00117376	0.00608728	TRUE
Cilp	148.105	-1.51561	0.152587	-9.93273	2.99933e-23	4.53118e-21	TRUE
Ago4	165.944	-1.08533	0.163894	-6.62214	3.54044e-11	1.02315e-09	TRUE
Maff	51.6004	1.35085	0.207443	6.51188	7.4215e-11	2.01913e-09	TRUE
Nrep	51.6997	-1.24909	0.232842	-5.36455	8.11511e-08	1.27901e-06	TRUE
Tril	34.1088	-1.08167	0.261084	-4.14299	3.42807e-05	0.000288629	TRUE
Mmp3	47.1476	2.20838	0.421631	5.23771	1.62584e-07	2.40154e-06	TRUE
Mab21l3	42.1794	1.04136	0.234531	4.44019	8.9878e-06	8.93109e-05	TRUE
Shisa2	76.4455	-1.07779	0.202137	-5.33196	9.71577e-08	1.50952e-06	TRUE
Phf11a	94.3839	1.31553	0.181574	7.24517	4.31894e-13	1.70031e-11	TRUE
Cenph	82.6171	1.14324	0.368102	3.10577	0.00189785	0.00916232	TRUE
Ifitm10	32.7563	-1.10101	0.287642	-3.82771	0.000129339	0.000918372	TRUE
Gvin1	12828.3	1.68587	0.113446	14.8606	5.93856e-50	4.79784e-47	TRUE
Ifit2	794.242	1.77847	0.156658	11.3526	7.19818e-30	2.02662e-27	TRUE
Fam26f	273.973	1.83612	0.143473	12.7976	1.69014e-37	7.47768e-35	TRUE
AI464131	44.095	-1.06709	0.24571	-4.34289	1.40622e-05	0.000132038	TRUE
Olfml2a	113.907	-1.36657	0.184229	-7.41781	1.19069e-13	5.08632e-12	TRUE
Bst2	533.867	1.46489	0.143463	10.2109	1.77166e-24	3.19622e-22	TRUE
Irgm1	2647.96	2.32655	0.109268	21.2922	1.34216e-100	2.494e-96	TRUE
Kcne4	100.652	1.95873	0.232295	8.43205	3.39647e-17	2.37268e-15	TRUE
Rnf150	374.735	-1.07717	0.119836	-8.98863	2.50326e-19	2.30485e-17	TRUE
Sned1	884.384	-1.18734	0.201612	-5.88923	3.87988e-09	7.76896e-08	TRUE
Coa7	133.539	1.05308	0.271785	3.87467	0.000106767	0.000778021	TRUE
Gm12185	410.49	3.27174	0.326624	10.0169	1.28526e-23	2.09498e-21	TRUE
Zg16	45.6502	3.6184	1.27007	2.84897	0.00438604	0.0185526	TRUE
Dtx3l	2375.64	1.20539	0.0887468	13.5824	5.09556e-42	2.63016e-39	TRUE
Mmp12	33.5572	-1.12071	0.357751	-3.13266	0.00173229	0.00847535	TRUE
Apol10b	88.7575	1.47106	0.206055	7.13917	9.38936e-13	3.44808e-11	TRUE
Agmo	33.8115	-1.23102	0.281853	-4.36761	1.25615e-05	0.000119824	TRUE
Gja4	68.0505	1.11445	0.200729	5.55202	2.82394e-08	4.82303e-07	TRUE
Lgals3	1002.22	1.02886	0.138382	7.43489	1.04656e-13	4.51212e-12	TRUE
Mmp13	84.6537	3.79237	0.523005	7.25111	4.13382e-13	1.63088e-11	TRUE
Kcnj16	278.237	-1.4754	0.153152	-9.63356	5.76974e-22	7.60378e-20	TRUE
Akr1b7	30.2609	-1.26881	0.339487	-3.73744	0.000185902	0.00126908	TRUE
Fpr2	77.1827	1.35258	0.282995	4.77953	1.75703e-06	2.04954e-05	TRUE
Mpp3	32.9698	-1.16472	0.334543	-3.48154	0.000498538	0.0029381	TRUE
Epha3	70.3247	-1.16076	0.284794	-4.07579	4.58588e-05	0.000370339	TRUE
Dlg2	301.774	-1.21152	0.194496	-6.22901	4.69396e-10	1.10864e-08	TRUE
Jun	445.922	1.10871	0.134346	8.25266	1.54905e-16	9.62691e-15	TRUE
Oas1a	337.155	1.44025	0.191254	7.53056	5.05233e-14	2.30104e-12	TRUE
Prkg1	49.2921	-1.10217	0.2039	-5.40544	6.46479e-08	1.04188e-06	TRUE
Sv2b	34.4986	-1.04965	0.29042	-3.61425	0.000301222	0.00191426	TRUE
Aph1c	72.0315	-1.74667	0.340007	-5.13716	2.78929e-07	3.90879e-06	TRUE
Socs3	493.104	1.4311	0.136741	10.4657	1.24127e-25	2.35359e-23	TRUE
Slamf8	485.377	1.46108	0.140711	10.3836	2.94535e-25	5.52832e-23	TRUE
Iigp1	3388.87	3.17555	0.187169	16.9662	1.4603e-64	2.08734e-61	TRUE
Ifi205	601.667	1.27185	0.138998	9.15013	5.68668e-20	5.77431e-18	TRUE
Ifng	109.341	3.94996	0.394376	10.0157	1.30014e-23	2.1008e-21	TRUE
Fam72a	34.0035	1.10976	0.278995	3.97769	6.95871e-05	0.000534767	TRUE
Timd4	565.179	-1.18971	0.120889	-9.84139	7.46707e-23	1.09254e-20	TRUE
Abcd2	113.642	-1.06448	0.173043	-6.15155	7.67286e-10	1.74727e-08	TRUE
Nod2	121.587	1.00749	0.174715	5.76645	8.09592e-09	1.53665e-07	TRUE
Col8a2	102.761	-1.06393	0.212073	-5.0168	5.25398e-07	6.95367e-06	TRUE
Cebpb	90.4195	1.72288	0.265865	6.48029	9.15472e-11	2.4512e-09	TRUE
Scn3a	45.1422	-1.22727	0.454166	-2.70226	0.00688695	0.0268908	TRUE
Ryr3	109.41	-1.05617	0.334111	-3.16113	0.00157157	0.007802	TRUE
Lepr	402.609	-1.09946	0.187543	-5.86244	4.56111e-09	9.05497e-08	TRUE
Gm5431	150.565	1.32943	0.181398	7.32876	2.32297e-13	9.426e-12	TRUE
Fcgr4	463.28	1.76886	0.180012	9.82634	8.67173e-23	1.25889e-20	TRUE
Dbp	253.684	-1.04145	0.19124	-5.44577	5.15822e-08	8.44494e-07	TRUE
Zfp462	190.868	-1.0444	0.334289	-3.12425	0.00178257	0.00869159	TRUE
Pla2g16	663.366	1.21416	0.15325	7.92271	2.32391e-15	1.22331e-13	TRUE
Obscn	130.396	-1.858	0.250491	-7.41745	1.19397e-13	5.08862e-12	TRUE
Sphk1	147.191	1.17111	0.43432	2.69642	0.00700885	0.0273266	TRUE
Serpina10	40.7025	1.55731	0.24077	6.46805	9.92782e-11	2.64675e-09	TRUE
Tubb3	68.9794	2.33884	0.277708	8.42194	3.70297e-17	2.5771e-15	TRUE
Ifit3b	170.113	1.60269	0.224612	7.13538	9.65208e-13	3.53061e-11	TRUE
Lilrb4a	403.629	1.1849	0.160817	7.36803	1.73165e-13	7.1825e-12	TRUE
Parp10	615.605	1.19005	0.101985	11.6688	1.83942e-31	5.69668e-29	TRUE
Gm8995	11746.3	1.10428	0.0781474	14.1307	2.45626e-45	1.52141e-42	TRUE
Sepp1	3285.18	-1.17362	0.116898	-10.0397	1.02018e-23	1.72336e-21	TRUE
Serpina3f	953.227	3.89152	0.279549	13.9207	4.74076e-44	2.7529e-41	TRUE
Pydc3	971.467	1.07458	0.130312	8.24622	1.6349e-16	1.00929e-14	TRUE
A430093F15Rik	56.4922	-1.07202	0.25822	-4.1516	3.30165e-05	0.000279024	TRUE
Cenpm	45.2321	1.1851	0.285906	4.14505	3.39734e-05	0.000286172	TRUE
Phf11d	250.942	1.66323	0.207349	8.02141	1.04534e-15	5.88621e-14	TRUE
Gm4841	131.786	2.20454	0.246481	8.94405	3.75152e-19	3.35147e-17	TRUE
Hist1h2an	321.921	1.14105	0.45112	2.52936	0.011427	0.0408027	TRUE
Slfn9	339.859	1.13705	0.12562	9.05149	1.41027e-19	1.3578e-17	TRUE
Irgm2	1951.99	1.95744	0.112181	17.449	3.50418e-68	5.91951e-65	TRUE
Rnf213	14434.2	1.51739	0.141546	10.7201	8.18906e-27	1.72919e-24	TRUE
Cited4	35.3603	1.62773	0.40075	4.06172	4.87135e-05	0.000389163	TRUE
Ccl19	431.685	1.32777	0.136578	9.72175	2.43562e-22	3.27961e-20	TRUE
G6b	39.5952	-1.02532	0.310597	-3.30114	0.000962912	0.00515941	TRUE
Ifi204	677.314	1.40025	0.163034	8.58869	8.79632e-18	6.72647e-16	TRUE
Pydc4	1873.9	1.48839	0.138708	10.7303	7.33344e-27	1.56632e-24	TRUE
Gm4951	469.945	1.72484	0.170517	10.1154	4.72282e-24	8.43841e-22	TRUE
Hspe1	1001.11	1.04167	0.118554	8.78646	1.54346e-18	1.28612e-16	TRUE
Gm5859	43.9033	-1.23734	0.224973	-5.49993	3.79946e-08	6.35477e-07	TRUE
Gm1966	8906.13	1.28488	0.0724738	17.7289	2.51054e-70	5.18344e-67	TRUE
Nlrc5	3656.85	1.46558	0.137757	10.6389	1.96475e-26	4.05655e-24	TRUE
Amy2a5	273.114	7.97058	2.11968	3.76028	0.000169725	0.00116808	TRUE
Gm14005	34.4129	1.06711	0.263934	4.04309	5.27515e-05	0.000418008	TRUE
Ifit3	714.853	1.7924	0.209431	8.55842	1.14426e-17	8.71416e-16	TRUE
Grem1	80.5689	-2.06389	0.236221	-8.7371	2.39178e-18	1.93235e-16	TRUE
AW112010	1127.6	1.21285	0.107448	11.2878	1.50799e-29	4.12081e-27	TRUE
Cenpw	39.9958	1.04821	0.303046	3.45891	0.000542359	0.0031573	TRUE
Ly6a	3047.12	1.45493	0.135265	10.7561	5.54384e-27	1.22638e-24	TRUE
Igkv13-84	31.6082	-1.0364	0.398701	-2.59944	0.00933757	0.0345501	TRUE
Igkv4-70	53.8589	-1.64438	0.62079	-2.64885	0.0080767	0.0306413	TRUE
Ighg3	673.396	-1.28389	0.520038	-2.46883	0.0135555	0.0467934	TRUE
Ighv3-6	215.654	-1.58186	0.61524	-2.57113	0.0101366	0.0369767	TRUE
Aunip	52.8004	1.39629	0.383242	3.64336	0.000269107	0.0017357	TRUE
Gm4070	7896.85	1.93619	0.125293	15.4533	7.16582e-54	6.34073e-51	TRUE
Trim30c	89.9825	1.25485	0.219999	5.70391	1.17089e-08	2.14149e-07	TRUE
Slfn1	555.003	1.05822	0.164283	6.44148	1.18316e-10	3.1185e-09	TRUE
Igtp	1969.94	2.80236	0.144764	19.3582	1.74019e-83	6.46725e-80	TRUE
Ifi47	1936.4	2.15041	0.110749	19.4169	5.54901e-84	2.57779e-80	TRUE
Tgtp2	3195.91	2.90195	0.168701	17.2017	2.57649e-66	3.9897e-63	TRUE
Tgtp1	1738.79	3.33905	0.212835	15.6884	1.815e-55	1.87369e-52	TRUE
Ly6c1	735.306	1.158	0.1544	7.50001	6.38114e-14	2.83671e-12	TRUE
Ifit1bl1	355.658	1.56506	0.149344	10.4796	1.07226e-25	2.07549e-23	TRUE
Gm43302	350.773	4.29632	0.689733	6.22896	4.69538e-10	1.10864e-08	TRUE
Gbp4	4217.45	2.72621	0.147268	18.5119	1.65658e-76	5.13043e-73	TRUE
Gm15931	45.5686	2.31227	0.334799	6.90646	4.96893e-12	1.62272e-10	TRUE
Gm12216	74.5144	1.32196	0.177612	7.44295	9.84603e-14	4.26478e-12	TRUE
Gm12250	684.041	2.8101	0.152567	18.4188	9.28654e-76	2.15703e-72	TRUE
Gm15387	109.207	1.22217	0.323203	3.78144	0.000155926	0.00108233	TRUE
Ctsf	58.908	-1.57687	0.267936	-5.88524	3.9748e-09	7.95046e-08	TRUE
Gm12504	30.0357	-1.47684	0.52275	-2.82513	0.00472609	0.0197972	TRUE
C230037L18Rik	46.7161	-1.01842	0.281	-3.62426	0.000289791	0.00185175	TRUE
Gm15411	104.34	-1.02715	0.200374	-5.12614	2.9575e-07	4.12585e-06	TRUE
Gm5970	126.499	2.23529	0.240338	9.3006	1.39658e-20	1.50007e-18	TRUE
Gm15408	30.4356	-1.09586	0.259261	-4.22687	2.3696e-05	0.000208485	TRUE
Gm12503	32.0157	-1.18579	0.252944	-4.68795	2.75956e-06	3.0965e-05	TRUE
Gm13710	32.7114	-1.77235	0.318939	-5.557	2.74446e-08	4.69159e-07	TRUE
Lilr4b	180.5	1.10389	0.201771	5.47101	4.47478e-08	7.38457e-07	TRUE
Cfb	2202.6	1.54577	0.134555	11.488	1.51521e-30	4.39933e-28	TRUE
Hspa1b	233.878	2.42043	0.430884	5.61736	1.93902e-08	3.40445e-07	TRUE
F830016B08Rik	435.933	1.53839	0.152835	10.0658	7.8285e-24	1.38542e-21	TRUE
Phf11c	278.862	1.01298	0.127009	7.97564	1.5159e-15	8.26055e-14	TRUE
Gm17334	165.99	1.80123	0.153723	11.7174	1.03858e-31	3.38576e-29	TRUE
Gm20390	300.874	1.2212	0.189211	6.45414	1.08833e-10	2.88493e-09	TRUE
Gm17167	122.389	-1.04922	0.182269	-5.75643	8.59123e-09	1.62073e-07	TRUE
Gm6548	165.35	1.11134	0.158571	7.00846	2.4096e-12	8.15579e-11	TRUE
Phf11b	406.824	1.35336	0.121368	11.1509	7.08672e-29	1.77953e-26	TRUE
Gm2564	270.369	1.17697	0.133782	8.7977	1.39644e-18	1.17948e-16	TRUE
Hspa1a	123.998	1.74691	0.508918	3.4326	0.000597815	0.00344252	TRUE
Gbp11	39.0361	3.90081	0.398123	9.79801	1.14823e-22	1.62874e-20	TRUE
Ighv2-3	67.6244	2.49762	0.658251	3.79434	0.000148038	0.00103299	TRUE
Ighv5-16	59.9271	-1.32905	0.530259	-2.50642	0.012196	0.0430322	TRUE
Ighv1-50	68.4711	-1.29084	0.382236	-3.37707	0.000732628	0.00408697	TRUE
Igkv5-43	256.84	-1.90848	0.605334	-3.15277	0.00161729	0.0079942	TRUE
Gal3st2	67.6161	-1.15051	0.279684	-4.11362	3.89508e-05	0.000321253	TRUE
Ccl21a	1374.12	-1.4148	0.134718	-10.5019	8.46249e-26	1.65526e-23	TRUE
Ighv1-39	65.3657	-1.53866	0.542236	-2.83763	0.00454504	0.0191206	TRUE
Igkv6-17	110.285	-1.50952	0.468046	-3.22516	0.00125902	0.00645945	TRUE
Psmb9	1307.15	1.19449	0.103349	11.5578	6.74115e-31	2.02039e-28	TRUE
Gm13301	51.3421	-1.10404	0.222514	-4.96165	6.98963e-07	8.99455e-06	TRUE
Gdap10	703.634	1.31469	0.101666	12.9315	2.98932e-38	1.35482e-35	TRUE
9330175E14Rik	491.425	1.4202	0.0987478	14.3821	6.70517e-47	4.61465e-44	TRUE
Gm26735	31.5578	-1.38829	0.55677	-2.49347	0.0126503	0.0442704	TRUE
Gm26584	38.8382	-1.03157	0.279777	-3.68711	0.000226811	0.00150293	TRUE
Gm4258	50.0588	-1.09332	0.216314	-5.05431	4.31942e-07	5.82887e-06	TRUE
Gm18853	2097.58	1.79334	0.145351	12.338	5.65439e-35	2.18896e-32	TRUE
Rnu3b1	474.993	1.0803	0.259517	4.16272	3.14483e-05	0.000267692	TRUE
Gm18852	1300.1	2.27028	0.185386	12.2462	1.76021e-34	6.54165e-32	TRUE
Rnu3b3	474.993	1.0803	0.259517	4.16272	3.14483e-05	0.000267692	TRUE
Hist1h3g	432.017	1.31299	0.425189	3.08801	0.00201499	0.00963774	TRUE
Gm18301	212.327	1.8705	0.153178	12.2113	2.70577e-34	9.66896e-32	TRUE
Gm15459	129.332	1.31206	0.526852	2.49038	0.0127606	0.0445458	TRUE
Gm28720	39.8163	-1.04798	0.210613	-4.97585	6.4961e-07	8.4354e-06	TRUE
Gm21955	214.272	-1.31852	0.154482	-8.53506	1.40086e-17	1.04123e-15	TRUE
Gm37697	36.3109	1.42973	0.274923	5.2005	1.98755e-07	2.87413e-06	TRUE
Gm37060	32.0034	-1.09771	0.24415	-4.49604	6.92302e-06	7.0761e-05	TRUE
Gbp6	1920.26	2.94082	0.187859	15.6544	3.10163e-55	3.03339e-52	TRUE
Rnu3b4	474.993	1.0803	0.259517	4.16272	3.14483e-05	0.000267692	TRUE
Gm43023	35.3128	-1.03596	0.238464	-4.3443	1.39719e-05	0.000131323	TRUE
Gbp10	495.381	3.7833	0.392153	9.64752	5.03597e-22	6.73226e-20	TRUE
Rnu3b2	474.993	1.0803	0.259517	4.16272	3.14483e-05	0.000267692	TRUE
Gm43802	66.9612	2.48207	0.260733	9.51959	1.73863e-21	2.13955e-19	TRUE
Gbp5	1972.16	2.45985	0.140751	17.4766	2.16e-68	4.01372e-65	TRUE
Gm43189	35.1929	-1.15007	0.34806	-3.30424	0.000952332	0.00511452	TRUE
Gm42679	36.2262	-1.14152	0.265197	-4.30442	1.67422e-05	0.000153783	TRUE
Gm43422	50.4472	-1.13428	0.226287	-5.01257	5.3708e-07	7.09312e-06	TRUE
Dancr	40.2353	1.24143	0.294655	4.21317	2.51813e-05	0.00021999	TRUE
4931431B13Rik	110.086	-1.10791	0.216166	-5.12527	2.97106e-07	4.14165e-06	TRUE
Gm44850	34.169	-1.14933	0.280604	-4.09594	4.20463e-05	0.000343129	TRUE
Gm44536	33.307	-1.06606	0.386454	-2.75858	0.0058053	0.0234572	TRUE
Gm44935	452.459	1.25514	0.149362	8.40335	4.33905e-17	2.96427e-15	TRUE
Gm45073	44.0134	-1.14121	0.234711	-4.8622	1.16087e-06	1.42197e-05	TRUE
RP23-466C10.2	95.4384	-1.08759	0.166669	-6.52545	6.77998e-11	1.85273e-09	TRUE
RP24-286J21.7	1528.15	1.18225	0.458418	2.57898	0.0099092	0.0362966	TRUE

## Sheet: sbp.6_vs_naive
List of differentially expressed genes determined through pairwise comparison of mice infected with serially blood passaged (SBP) parasites (day 6 blood cycles post-infection) vs naïve mice.										Key	Description
Gene	baseMean	log2FC	lfcSE	stat	pvalue	FDR	DEG			baseMean	Mean normalised count across all samples
Cdc45	215.995	2.11266	0.227321	9.29373	1.48968e-20	1.72576e-19	TRUE			log2FC	log2 Fold change
Cox5a	490.47	1.27694	0.0755557	16.9006	4.45173e-64	4.47146e-62	TRUE			stat	Wald Statistic
Sdhd	555.624	1.39027	0.0765971	18.1504	1.27367e-73	1.82057e-71	TRUE			p-value	Wald test p-value
Slfn4	136.378	2.00668	0.366893	5.4694	4.51551e-08	1.89193e-07	TRUE			FDR	BH adjusted p-values
Arvcf	326.701	-1.3928	0.127633	-10.9126	1.00383e-27	1.71129e-26	TRUE			DEG	Differentially expressed gene (Log2FC > 1, FDR < 0.05 & baseMean > 30)
Rem1	58.153	-1.59803	0.208708	-7.65678	1.90655e-14	1.4188e-13	TRUE
Mx1	283.723	1.77377	0.215261	8.24012	1.72044e-16	1.4911e-15	TRUE
Itga5	187.261	1.24846	0.140341	8.89589	5.7955e-19	6.02978e-18	TRUE
Hk2	334.036	1.16347	0.205551	5.66025	1.51153e-08	6.63218e-08	TRUE
Il12rb1	136.534	2.65693	0.237793	11.1733	5.50867e-29	1.00061e-27	TRUE
Gnb1l	35.0053	1.44324	0.347234	4.1564	3.23301e-05	9.63216e-05	TRUE
Mmp11	33.7894	-1.38487	0.378564	-3.65822	0.000253976	0.000660145	TRUE
Vpreb3	119.068	-1.09605	0.154592	-7.08993	1.34177e-12	8.55035e-12	TRUE
Mmp14	474.876	1.18177	0.0859103	13.7558	4.69963e-43	1.78952e-41	TRUE
S100a6	348.279	1.10253	0.0946828	11.6445	2.44849e-31	4.99428e-30	TRUE
Nhp2	312.647	1.41316	0.105172	13.4366	3.68875e-41	1.28843e-39	TRUE
Lgals9	1435.96	1.90165	0.105896	17.9576	4.18347e-72	5.55266e-70	TRUE
Timp1	32.7809	2.03474	0.264948	7.67976	1.59388e-14	1.19233e-13	TRUE
Uhrf1	1007.47	1.85525	0.262689	7.06252	1.63512e-12	1.03487e-11	TRUE
Hpn	59.7511	1.35031	0.310121	4.35414	1.33593e-05	4.20171e-05	TRUE
Efnb2	197.182	-1.62598	0.126384	-12.8653	7.05469e-38	2.13155e-36	TRUE
Hars	565.223	1.07	0.140923	7.59283	3.12982e-14	2.28789e-13	TRUE
Ube2c	459.144	1.17983	0.442916	2.66378	0.00772686	0.0152243	TRUE
Tbx21	224.478	2.14486	0.147296	14.5616	4.93113e-48	2.30227e-46	TRUE
Tubb6	189.545	1.69053	0.126727	13.34	1.35482e-40	4.61931e-39	TRUE
Def8	226.271	1.09957	0.128218	8.57582	9.83804e-18	9.38452e-17	TRUE
Col1a1	840.063	1.17392	0.144625	8.11703	4.77714e-16	4.00762e-15	TRUE
Foxm1	346.109	1.74371	0.161892	10.7708	4.72744e-27	7.8644e-26	TRUE
Tubb5	7075.29	1.17777	0.0774511	15.2067	3.19454e-52	1.87258e-50	TRUE
Eef1e1	191.355	1.29512	0.145859	8.87923	6.73236e-19	6.97328e-18	TRUE
Rin2	166.175	-1.31776	0.203083	-6.48877	8.65374e-11	4.6827e-10	TRUE
Gria3	180.678	-1.45944	0.206151	-7.07949	1.44682e-12	9.19142e-12	TRUE
Ltbp2	245.184	-1.08176	0.206855	-5.22957	1.69908e-07	6.73759e-07	TRUE
Spag5	373.789	1.25091	0.403982	3.09644	0.00195857	0.00434764	TRUE
Ccne1	264.665	1.25005	0.272824	4.5819	4.6077e-06	1.53882e-05	TRUE
Rhoc	135.819	1.18944	0.125161	9.50323	2.03475e-21	2.48095e-20	TRUE
Peg3	85.4678	-2.09445	0.213928	-9.79045	1.23741e-22	1.61245e-21	TRUE
Metrn	54.0315	1.6539	0.202287	8.17598	2.93481e-16	2.50159e-15	TRUE
Dbf4	489.352	1.16369	0.157901	7.36977	1.70928e-13	1.17724e-12	TRUE
Daxx	564.41	1.11975	0.129447	8.65029	5.1367e-18	4.99216e-17	TRUE
Cd320	33.3633	1.19869	0.255279	4.6956	2.65831e-06	9.14414e-06	TRUE
Snrpd1	378.995	1.75771	0.11036	15.9271	4.1096e-57	2.98299e-55	TRUE
Slc9a3r2	252.27	-1.40066	0.11028	-12.701	5.83807e-37	1.68977e-35	TRUE
Gtf2f1	446.611	1.13142	0.0962493	11.7551	6.64719e-32	1.39097e-30	TRUE
Naa20	321.824	1.1326	0.0770941	14.6912	7.34477e-49	3.55418e-47	TRUE
Chaf1a	300.783	1.95085	0.222536	8.76645	1.84389e-18	1.84907e-17	TRUE
Mcm2	1119.05	1.3763	0.255904	5.37821	7.52302e-08	3.09003e-07	TRUE
Tomm40	410.571	1.12197	0.0729699	15.3758	2.37716e-53	1.49231e-51	TRUE
Apoe	5839	-2.3081	0.0663088	-34.8083	1.82247e-265	3.38651e-261	TRUE
Hmgn2	1585.32	1.3846	0.0966526	14.3255	1.5156e-46	6.67368e-45	TRUE
Timm50	205.952	1.05418	0.118786	8.87459	7.01941e-19	7.26656e-18	TRUE
Kif20a	393.532	1.82324	0.278241	6.55274	5.64899e-11	3.12038e-10	TRUE
Syce2	87.3107	2.15038	0.300927	7.14585	8.94401e-13	5.80502e-12	TRUE
Il7r	1079.05	-1.00515	0.135338	-7.42695	1.11134e-13	7.75181e-13	TRUE
Hlf	88.3487	-1.84886	0.304407	-6.07364	1.25045e-09	6.09068e-09	TRUE
Dnmt1	1985.12	1.17273	0.09661	12.1388	6.58086e-34	1.56375e-32	TRUE
Cacna1e	1787.36	-1.09384	0.0866373	-12.6255	1.52777e-36	4.26261e-35	TRUE
Etv1	66.2753	-1.11427	0.328296	-3.39411	0.000688529	0.00165493	TRUE
Kifc2	57.9325	-1.31437	0.203621	-6.45496	1.08244e-10	5.79818e-10	TRUE
Phb2	962.761	1.00614	0.0765368	13.1458	1.79874e-39	5.86389e-38	TRUE
Hif3a	57.307	1.04424	0.441821	2.3635	0.0181033	0.032707	TRUE
Ndrg2	93.2782	-1.88836	0.172957	-10.9181	9.44981e-28	1.61691e-26	TRUE
Cd33	448.497	-1.45306	0.134811	-10.7785	4.3495e-27	7.24436e-26	TRUE
Nkg7	349.593	1.67011	0.116755	14.3045	2.05216e-46	8.93052e-45	TRUE
Abca13	169.812	3.62914	0.283158	12.8167	1.32252e-37	3.95098e-36	TRUE
Adgre1	1054.68	-1.24976	0.105027	-11.8994	1.19197e-32	2.60579e-31	TRUE
Ccl24	160.75	4.45805	0.285286	15.6266	4.79868e-55	3.19602e-53	TRUE
Ap1s1	215.647	1.5645	0.125276	12.4884	8.64056e-36	2.28716e-34	TRUE
Hdgf	1440.98	1.08771	0.134572	8.08272	6.33357e-16	5.27051e-15	TRUE
Thop1	141.914	1.7917	0.15566	11.5104	1.16997e-30	2.31281e-29	TRUE
Cstb	281.168	1.76573	0.0938118	18.8221	4.98011e-79	9.16242e-77	TRUE
Slc1a2	89.2602	-1.02844	0.259856	-3.95771	7.5671e-05	0.000214315	TRUE
Spc25	186.049	1.56211	0.329545	4.74021	2.13499e-06	7.43207e-06	TRUE
Dnah2	30.3195	-2.11484	0.738591	-2.86334	0.00419197	0.00873166	TRUE
Prlr	31.0949	-1.98402	0.599501	-3.30946	0.000934774	0.00219651	TRUE
Fgfr4	49.3991	-1.27893	0.307607	-4.15766	3.21528e-05	9.58856e-05	TRUE
Cadm3	168.434	-1.4093	0.271118	-5.19811	2.01328e-07	7.92097e-07	TRUE
Il5ra	170.519	-1.19141	0.142191	-8.37893	5.34129e-17	4.84628e-16	TRUE
Mcm5	1236.95	1.63295	0.209084	7.80999	5.71909e-15	4.44437e-14	TRUE
Asf1b	267.119	1.36301	0.289339	4.71079	2.46755e-06	8.52573e-06	TRUE
Ddx39	935.591	1.16237	0.0597608	19.4504	2.89247e-84	6.0391e-82	TRUE
Fcer2a	1670.45	-1.65296	0.0918505	-17.9962	2.08805e-72	2.83213e-70	TRUE
Mthfd2	298.064	1.06632	0.109494	9.73867	2.0624e-22	2.65767e-21	TRUE
Sh2d1a	94.3119	1.47016	0.169243	8.68668	3.73186e-18	3.67296e-17	TRUE
Ranbp1	720.388	1.66	0.0847645	19.5837	2.12917e-85	4.94553e-83	TRUE
Psmb4	857.473	1.33488	0.071644	18.6321	1.76532e-77	3.12411e-75	TRUE
Gata6	49.3115	-1.62809	0.246916	-6.59369	4.29013e-11	2.40263e-10	TRUE
Rsl1d1	849.596	1.08422	0.0632922	17.1304	8.81083e-66	9.30243e-64	TRUE
Spo11	43.6475	1.60708	0.265655	6.04949	1.45301e-09	7.04403e-09	TRUE
Rcn1	408.911	1.07871	0.0857214	12.584	2.5876e-36	7.12337e-35	TRUE
Atp5g1	456.029	1.52929	0.123821	12.3508	4.82517e-35	1.22488e-33	TRUE
Zbtb32	70.0404	1.9441	0.205865	9.44357	3.60302e-21	4.32502e-20	TRUE
Ggt1	37.8971	1.79055	0.279773	6.4	1.55374e-10	8.20448e-10	TRUE
Tek	185.073	-1.19922	0.132212	-9.07042	1.18563e-19	1.29597e-18	TRUE
Cdc20	265.642	2.0274	0.281	7.21492	5.39656e-13	3.56865e-12	TRUE
Srm	282.958	1.5812	0.0982587	16.0922	2.89412e-58	2.2596e-56	TRUE
Atp7b	132.436	2.2924	0.545326	4.20372	2.62564e-05	7.92813e-05	TRUE
Slc4a3	46.355	-1.19862	0.355809	-3.36873	0.000755157	0.00180341	TRUE
Cdt1	388.147	1.20349	0.146247	8.2292	1.88473e-16	1.62818e-15	TRUE
Aprt	239.174	1.19228	0.093268	12.7834	2.03053e-37	5.9796e-36	TRUE
Hfe	371.275	-1.55893	0.105123	-14.8295	9.44035e-50	4.77985e-48	TRUE
Pola1	927.873	1.26626	0.186281	6.79758	1.06389e-11	6.26004e-11	TRUE
Gmnn	180.456	1.77258	0.253782	6.98466	2.85552e-12	1.77344e-11	TRUE
Cdk4	1102.11	1.07755	0.0914599	11.7816	4.85397e-32	1.02496e-30	TRUE
Sulf2	287.769	-1.12532	0.14275	-7.88311	3.19337e-15	2.52185e-14	TRUE
Sod2	776.459	1.2549	0.0834002	15.0467	3.62824e-51	1.98879e-49	TRUE
Lsm2	175.388	1.30914	0.133191	9.82908	8.43892e-23	1.11293e-21	TRUE
Pole	552.468	1.71726	0.230038	7.46512	8.32216e-14	5.84438e-13	TRUE
Atp1a2	73.6303	-1.6224	0.244982	-6.62252	3.53115e-11	1.99017e-10	TRUE
Id3	312.813	-1.25513	0.104124	-12.0543	1.84156e-33	4.24038e-32	TRUE
Ap2s1	424.399	1.14909	0.0773029	14.8648	5.57588e-50	2.87808e-48	TRUE
Nutf2	386.038	1.23263	0.133206	9.25357	2.17107e-20	2.48264e-19	TRUE
Cd163	782.314	-4.61921	0.276877	-16.6833	1.7349e-62	1.61999e-60	TRUE
Rarres2	377.671	1.36477	0.100961	13.5178	1.22763e-41	4.39534e-40	TRUE
Oit3	41.4682	-2.49395	0.30151	-8.27152	1.3226e-16	1.15818e-15	TRUE
Sdhb	612.574	1.0946	0.0600542	18.2268	3.1602e-74	4.73571e-72	TRUE
Prox1	192.363	-1.18318	0.115955	-10.2037	1.90773e-24	2.78472e-23	TRUE
Mrpl52	222.254	1.12217	0.117754	9.52983	1.57538e-21	1.93481e-20	TRUE
Cpb1	179.341	-6.01935	2.21538	-2.71708	0.00658606	0.0131594	TRUE
Pgam1	909.782	1.32461	0.0826551	16.0258	8.44013e-58	6.32397e-56	TRUE
Ehf	99.3833	-2.07803	0.201658	-10.3047	6.70701e-25	1.00751e-23	TRUE
Kif11	1161.33	1.71866	0.354633	4.84631	1.25777e-06	4.50153e-06	TRUE
Rpa3	148.669	1.19886	0.129214	9.27805	1.7261e-20	1.98973e-19	TRUE
Mlkl	164.792	2.30657	0.169887	13.577	5.47952e-42	1.9848e-40	TRUE
Podnl1	153.103	1.51141	0.112085	13.4844	1.93164e-41	6.82387e-40	TRUE
Enkd1	39.3026	1.85543	0.248345	7.47117	7.94874e-14	5.59271e-13	TRUE
Cad	853.83	1.02906	0.127788	8.05291	8.08509e-16	6.67127e-15	TRUE
Timm23	600.731	1.25491	0.0854707	14.6823	8.36505e-49	4.02692e-47	TRUE
Elof1	233.959	1.00687	0.0851818	11.8203	3.06668e-32	6.51257e-31	TRUE
Trpv4	34.9344	-1.22018	0.281109	-4.3406	1.42092e-05	4.45404e-05	TRUE
Cacybp	943.19	1.16661	0.111125	10.4981	8.81084e-26	1.38866e-24	TRUE
Pam16	78.0516	1.04788	0.173838	6.02792	1.66078e-09	8.00329e-09	TRUE
Kif1a	38.2133	1.62694	0.381508	4.2645	2.0035e-05	6.15558e-05	TRUE
Cmc2	91.3681	1.61265	0.223771	7.20668	5.73319e-13	3.78049e-12	TRUE
Dll1	455.681	-1.26724	0.122133	-10.3759	3.19297e-25	4.86725e-24	TRUE
Slc25a13	72.3691	1.33608	0.207529	6.43803	1.21035e-10	6.45357e-10	TRUE
Hmgb3	348.352	1.30085	0.364872	3.56523	0.000363543	0.000920097	TRUE
Abca1	2537.12	-1.76615	0.0848355	-20.8185	2.9395e-96	9.75389e-94	TRUE
Gadd45b	178.056	1.04478	0.117345	8.90352	5.41028e-19	5.65114e-18	TRUE
Pcolce2	88.7163	-2.08811	0.244498	-8.54039	1.33764e-17	1.26494e-16	TRUE
Gzmb	633.093	5.47642	0.195168	28.06	3.01607e-173	9.34078e-170	TRUE
Lpl	515.379	1.25379	0.1556	8.05777	7.76996e-16	6.41981e-15	TRUE
Steap2	41.8342	1.26997	0.236731	5.36463	8.11151e-08	3.32236e-07	TRUE
Psma2	803.227	1.44408	0.0682447	21.1603	2.21625e-99	8.40455e-97	TRUE
Anp32e	1504.15	1.12122	0.130377	8.59978	7.98694e-18	7.66202e-17	TRUE
Ncapg	559.875	1.82929	0.318982	5.73477	9.76471e-09	4.38492e-08	TRUE
Fcgr1	196.468	1.73739	0.147678	11.7647	5.93389e-32	1.24733e-30	TRUE
Il17rb	51.9551	-1.19437	0.209335	-5.70554	1.15972e-08	5.15054e-08	TRUE
Chdh	59.3324	-1.90355	0.287856	-6.61284	3.77014e-11	2.11716e-10	TRUE
Slmo2	413.688	1.28844	0.0899449	14.3248	1.53128e-46	6.72679e-45	TRUE
Slc25a5	2457.2	1.29519	0.0529769	24.4483	5.24968e-132	6.96783e-129	TRUE
Cd274	1286.43	1.90601	0.0959786	19.8587	9.27283e-88	2.32848e-85	TRUE
Pdcd1lg2	75.1916	1.13464	0.158335	7.1661	7.71625e-13	5.02956e-12	TRUE
Ttll12	321.034	1.12628	0.191392	5.88466	3.98861e-09	1.85755e-08	TRUE
Scube1	120.739	-1.61684	0.167621	-9.64577	5.12232e-22	6.45308e-21	TRUE
Mrps18c	167.909	1.14665	0.13951	8.21909	2.05061e-16	1.76492e-15	TRUE
Slpi	357.137	-1.58093	0.154664	-10.2217	1.58477e-24	2.3316e-23	TRUE
Brca1	571.624	1.26554	0.368694	3.43249	0.000598056	0.00145535	TRUE
Cntnap1	45.4483	-1.14275	0.239628	-4.76882	1.85304e-06	6.50554e-06	TRUE
Psmd3	785.821	1.13743	0.0717998	15.8417	1.60367e-56	1.12876e-54	TRUE
Cd300lg	103.244	-1.86368	0.16863	-11.0519	2.14693e-28	3.78862e-27	TRUE
Cdc6	416.851	1.5778	0.463913	3.40107	0.000671225	0.0016171	TRUE
Atad5	603.346	1.39365	0.248341	5.61185	2.00173e-08	8.6988e-08	TRUE
Rhbdl3	56.0806	-1.13219	0.233554	-4.84765	1.24934e-06	4.47478e-06	TRUE
Birc5	475.847	1.78113	0.441471	4.03454	5.47082e-05	0.000157978	TRUE
Cox7c	648.441	1.06737	0.068112	15.6709	2.3927e-55	1.61677e-53	TRUE
Dhx58	379.327	1.3737	0.142353	9.64992	4.91921e-22	6.21828e-21	TRUE
Mybl2	298.11	1.71654	0.369459	4.64609	3.38288e-06	1.14856e-05	TRUE
Ptgis	80.7827	-1.21516	0.221524	-5.48544	4.12445e-08	1.73513e-07	TRUE
Hist1h2bc	1026.82	1.21588	0.315246	3.85694	0.000114817	0.000315517	TRUE
Vmp1	1271.79	1.61532	0.0865627	18.6607	1.03339e-77	1.84639e-75	TRUE
Uchl5	331.379	1.11401	0.123181	9.04366	1.51507e-19	1.64541e-18	TRUE
Psmb6	595.052	1.1167	0.0551567	20.246	3.85516e-91	1.03821e-88	TRUE
Gpx3	894.434	-1.0648	0.129912	-8.19631	2.47874e-16	2.12257e-15	TRUE
Il12rb2	221.931	2.54803	0.166591	15.2951	8.24443e-53	5.02288e-51	TRUE
Kpna2	1200.27	1.84671	0.192339	9.60131	7.89363e-22	9.85087e-21	TRUE
Cuedc1	116.945	-1.24513	0.155556	-8.00444	1.20016e-15	9.78557e-15	TRUE
Mapt	57.0848	-2.08896	0.318762	-6.55333	5.62676e-11	3.10902e-10	TRUE
Ypel2	179.175	-1.23679	0.116651	-10.6024	2.90312e-26	4.67467e-25	TRUE
C1qbp	584.251	1.41382	0.0968457	14.5987	2.86458e-48	1.35101e-46	TRUE
Elp5	223.921	1.05852	0.119782	8.83705	9.82788e-19	1.00563e-17	TRUE
Slc25a35	114.395	-1.05715	0.175799	-6.01338	1.81693e-09	8.72185e-09	TRUE
Zbtb4	1349.46	-1.11552	0.0724237	-15.4026	1.5713e-53	9.89758e-52	TRUE
Atp5g3	808.065	1.19261	0.0691682	17.2421	1.28212e-66	1.38514e-64	TRUE
Abca5	69.1222	-1.11132	0.258614	-4.2972	1.72969e-05	5.36401e-05	TRUE
Rars	710.023	1.16743	0.0670967	17.3992	8.36264e-68	9.77324e-66	TRUE
Irf1	2769.07	1.8881	0.0845104	22.3416	1.45616e-110	9.33049e-108	TRUE
Slfn3	103.958	1.99906	0.158573	12.6066	1.94272e-36	5.35604e-35	TRUE
Chtf18	145.064	1.5557	0.332915	4.67296	2.96893e-06	1.01525e-05	TRUE
Psmc3ip	64.2661	1.3992	0.187231	7.47311	7.83216e-14	5.51695e-13	TRUE
Gdpd2	1172.59	-1.86996	0.138507	-13.5008	1.54587e-41	5.48193e-40	TRUE
Pdk4	159.402	-2.8635	0.377808	-7.57925	3.47562e-14	2.52973e-13	TRUE
Mydgf	281.292	1.05534	0.0878259	12.0163	2.91888e-33	6.63876e-32	TRUE
Sema6a	207.067	-1.6924	0.124341	-13.611	3.44585e-42	1.26543e-40	TRUE
Fbxo5	304.984	1.18433	0.328031	3.61043	0.000305687	0.000783919	TRUE
Tube1	49.6891	1.52187	0.186068	8.17913	2.85912e-16	2.43819e-15	TRUE
Dcn	374.613	1.08942	0.203467	5.3543	8.58878e-08	3.50685e-07	TRUE
Cdk1	432.25	1.9382	0.40496	4.78615	1.70014e-06	5.99809e-06	TRUE
Mtfr2	85.6278	2.51963	0.339618	7.41901	1.18e-13	8.21839e-13	TRUE
Vnn3	33.8356	-2.24241	0.335061	-6.69254	2.19333e-11	1.25908e-10	TRUE
Snrpf	356.288	1.15543	0.0998888	11.5672	6.04459e-31	1.21296e-29	TRUE
Ndufa12	256.448	1.27694	0.100864	12.6601	9.8381e-37	2.78242e-35	TRUE
Tmcc3	408.97	-1.00806	0.154954	-6.50558	7.73966e-11	4.20644e-10	TRUE
Nuak1	198.201	-1.1021	0.128066	-8.60565	7.58848e-18	7.28729e-17	TRUE
Tcp11l2	717.717	-1.13525	0.131057	-8.66225	4.62559e-18	4.53098e-17	TRUE
Timp3	1688.37	-1.22035	0.0829954	-14.7038	6.0963e-49	2.95774e-47	TRUE
Dram1	356.768	1.77834	0.118004	15.0701	2.54688e-51	1.40852e-49	TRUE
Mybpc1	39.0721	-3.40246	0.417444	-8.15069	3.61839e-16	3.07721e-15	TRUE
Ppa1	395.02	2.24064	0.147669	15.1734	5.3016e-52	3.06898e-50	TRUE
Pno1	292.127	1.35884	0.0858752	15.8234	2.14674e-56	1.49404e-54	TRUE
Ptprb	1797.89	-1.95001	0.0698256	-27.9269	1.25884e-171	3.34169e-168	TRUE
Meis1	259.988	-1.01898	0.100393	-10.1499	3.3172e-24	4.76354e-23	TRUE
Uqcr11	297.047	1.02833	0.112947	9.10454	8.66329e-20	9.55946e-19	TRUE
Snrpd3	499.165	1.06002	0.102154	10.3767	3.1657e-25	4.83361e-24	TRUE
Nav3	111.396	-1.34502	0.268261	-5.01385	5.33503e-07	1.99951e-06	TRUE
E2f7	125.266	1.85702	0.298086	6.22979	4.6706e-10	2.3674e-09	TRUE
Txnrd1	788.239	1.14361	0.0618598	18.4872	2.61786e-76	4.30487e-74	TRUE
Adarb1	100.919	-1.04214	0.224725	-4.63742	3.52785e-06	1.19647e-05	TRUE
Slc36a2	59.5158	-2.47936	0.244212	-10.1525	3.22939e-24	4.64822e-23	TRUE
Hint1	710.65	1.26717	0.0698004	18.1541	1.19128e-73	1.72223e-71	TRUE
Il9r	347.67	-1.18957	0.16319	-7.28945	3.11213e-13	2.09908e-12	TRUE
Cdc34	378.055	1.17255	0.0916407	12.7951	1.74683e-37	5.16052e-36	TRUE
Nudcd2	192.702	1.24982	0.149632	8.3526	6.67754e-17	6.02048e-16	TRUE
Hmmr	494.456	1.74869	0.415513	4.20852	2.57049e-05	7.77676e-05	TRUE
Acsl6	37.9555	1.85977	0.506884	3.66903	0.000243468	0.000635144	TRUE
Hnrnpab	3171.72	1.45065	0.0683399	21.227	5.37582e-100	2.1716e-97	TRUE
Sar1b	265.14	1.05187	0.0745855	14.1029	3.64383e-45	1.54236e-43	TRUE
Nefh	77.9077	1.47275	0.177551	8.2948	1.08765e-16	9.60585e-16	TRUE
Upp1	47.1732	4.79117	0.376022	12.7417	3.46678e-37	1.01769e-35	TRUE
Igfbp3	760.053	-3.26067	0.130478	-24.9903	7.80158e-138	1.3179e-134	TRUE
Adcy1	138.831	-1.32587	0.220504	-6.01292	1.82207e-09	8.74424e-09	TRUE
Tcn2	580.142	-1.18076	0.0898517	-13.1412	1.91232e-39	6.21237e-38	TRUE
Pold2	206.217	1.34554	0.141769	9.49106	2.28697e-21	2.77754e-20	TRUE
Ska2	221.712	1.16777	0.236352	4.94082	7.77935e-07	2.86235e-06	TRUE
Prr11	243.616	2.03086	0.292434	6.94468	3.79327e-12	2.33013e-11	TRUE
Znhit3	68.4158	1.09564	0.168795	6.49094	8.52997e-11	4.61976e-10	TRUE
Pdia6	1753.29	1.02219	0.0805602	12.6886	6.84349e-37	1.96851e-35	TRUE
Nampt	1605.23	2.19229	0.0916217	23.9276	1.58117e-126	1.72831e-123	TRUE
Fam84a	31.4517	-1.18844	0.27383	-4.34006	1.42444e-05	4.46431e-05	TRUE
Abca8b	51.5835	-1.52965	0.213041	-7.1801	6.96584e-13	4.55611e-12	TRUE
Cmpk2	424.27	1.23526	0.231473	5.33654	9.47373e-08	3.85126e-07	TRUE
Rrm2	1159.09	1.53094	0.435139	3.51827	0.000434362	0.00108705	TRUE
Bcap29	246.932	1.09148	0.0895039	12.1948	3.313e-34	7.94351e-33	TRUE
Ace	287.202	-1.40056	0.275536	-5.08306	3.71399e-07	1.41857e-06	TRUE
Psmc5	566.713	1.00835	0.0602242	16.7432	6.3437e-63	6.04506e-61	TRUE
Psmd12	584.629	1.19899	0.0694227	17.2709	7.79179e-67	8.51689e-65	TRUE
Itgb4	45.6759	-1.35764	0.345063	-3.93447	8.3379e-05	0.000234643	TRUE
Galk1	108.151	1.52485	0.151993	10.0324	1.09856e-23	1.53255e-22	TRUE
Camkk1	58.4108	1.20065	0.187798	6.3933	1.62344e-10	8.55793e-10	TRUE
Spns3	147.337	-1.17466	0.137402	-8.54906	1.24092e-17	1.17527e-16	TRUE
Txndc17	321.94	1.40928	0.0821214	17.1609	5.20555e-66	5.55917e-64	TRUE
Fam64a	37.0097	2.61302	0.237864	10.9854	4.49446e-28	7.79796e-27	TRUE
Slc6a4	53.5716	-1.01793	0.243402	-4.18208	2.88853e-05	8.66698e-05	TRUE
Timm22	187.606	1.07835	0.180949	5.9594	2.53167e-09	1.19978e-08	TRUE
Nme2	1012.39	1.10687	0.0690596	16.0278	8.17448e-58	6.14972e-56	TRUE
Abcc3	684.226	-2.10141	0.124094	-16.934	2.52762e-64	2.58068e-62	TRUE
Lrrc59	921.113	1.35869	0.0775985	17.5092	1.21867e-68	1.48009e-66	TRUE
Nr1d1	141.129	-1.38997	0.195919	-7.09459	1.29732e-12	8.2898e-12	TRUE
Aurkb	286.774	1.65279	0.22638	7.30093	2.85778e-13	1.93455e-12	TRUE
Top2a	4026.6	1.90895	0.312611	6.10646	1.01864e-09	5.00089e-09	TRUE
Coch	7164.83	-1.58645	0.0879804	-18.0319	1.09558e-72	1.49692e-70	TRUE
Pole2	126.117	1.43888	0.179769	8.00403	1.20414e-15	9.80941e-15	TRUE
Polr2h	123.062	1.14425	0.135039	8.47352	2.38093e-17	2.21989e-16	TRUE
Psma6	795.448	1.13293	0.0538161	21.0519	2.19901e-98	8.01217e-96	TRUE
Slirp	320.103	1.07725	0.122778	8.77394	1.72514e-18	1.73278e-17	TRUE
Mthfd1	739.467	1.32318	0.162758	8.12975	4.30161e-16	3.63165e-15	TRUE
Akap5	168.657	-1.07371	0.138925	-7.72869	1.08661e-14	8.28196e-14	TRUE
Rab15	39.1749	1.82728	0.266762	6.84985	7.39278e-12	4.42139e-11	TRUE
Atl1	34.1543	-1.12113	0.288149	-3.89078	9.99228e-05	0.00027684	TRUE
Rtn1	136.508	-1.21953	0.130321	-9.35791	8.13326e-21	9.58353e-20	TRUE
Hif1a	1857.9	1.06775	0.0708385	15.073	2.43678e-51	1.35165e-49	TRUE
Eif2s1	963.534	1.28995	0.0710561	18.1539	1.19561e-73	1.72223e-71	TRUE
Erh	386.508	1.71166	0.129644	13.2028	8.45874e-40	2.7968e-38	TRUE
Cdca7l	209.033	1.05192	0.140052	7.51089	5.87275e-14	4.17313e-13	TRUE
Psmc1	802.323	1.13871	0.0826242	13.7818	3.27992e-43	1.26185e-41	TRUE
Fbln5	338.057	-2.03478	0.158301	-12.8539	8.1761e-38	2.46237e-36	TRUE
Pfkp	1191.57	1.65181	0.108902	15.1679	5.77366e-52	3.33187e-50	TRUE
Tshz3	89.4186	-1.03138	0.303736	-3.39565	0.000684662	0.00164627	TRUE
Fos	41.8253	1.45234	0.274997	5.2813	1.28267e-07	5.14786e-07	TRUE
Wars	879.028	1.95521	0.131571	14.8606	5.94137e-50	3.05824e-48	TRUE
Hsp90aa1	7865.65	1.38659	0.155248	8.93145	4.20446e-19	4.42898e-18	TRUE
Tnfaip2	908.012	1.30147	0.241881	5.38063	7.42274e-08	3.04951e-07	TRUE
Ryr2	63.3796	-1.8589	0.212807	-8.73516	2.43316e-18	2.4178e-17	TRUE
Aoah	101.582	1.36335	0.192283	7.09035	1.3377e-12	8.52731e-12	TRUE
Tbc1d7	36.9149	1.09238	0.191383	5.70779	1.14455e-08	5.08804e-08	TRUE
Id4	56.129	-1.6778	0.218117	-7.69223	1.44598e-14	1.08694e-13	TRUE
Cenpp	51.6914	1.75242	0.379984	4.61183	3.99138e-06	1.34435e-05	TRUE
Rpp40	87.6637	1.32503	0.444791	2.979	0.00289195	0.00620676	TRUE
Gadd45g	50.6745	1.6739	0.20595	8.12773	4.37406e-16	3.68946e-15	TRUE
Sfxn1	517.476	1.20988	0.0966851	12.5136	6.28848e-36	1.68862e-34	TRUE
Mxd3	92.4696	1.03503	0.335061	3.08907	0.00200782	0.00444158	TRUE
Prelid1	979.662	1.12611	0.0462918	24.3262	1.03493e-130	1.28208e-127	TRUE
Dapk1	217.038	-1.11571	0.134606	-8.28875	1.14442e-16	1.0088e-15	TRUE
Trip13	105.7	2.20372	0.193172	11.4081	3.80899e-30	7.32698e-29	TRUE
Tppp	117.949	-1.27592	0.192064	-6.64317	3.07001e-11	1.74189e-10	TRUE
Glrx	362.175	2.07276	0.0878642	23.5905	4.82867e-123	4.72244e-120	TRUE
Mctp1	177.8	-1.08507	0.115895	-9.36249	7.78783e-21	9.18816e-20	TRUE
Ndufs6	201.977	1.06304	0.100714	10.555	4.81613e-26	7.67524e-25	TRUE
Vcan	127.138	1.77854	0.364364	4.88122	1.05432e-06	3.81972e-06	TRUE
Naip1	85.8649	-1.16898	0.156012	-7.49287	6.73846e-14	4.76825e-13	TRUE
Thbs4	84.3868	1.26727	0.18711	6.77287	1.2625e-11	7.38193e-11	TRUE
Dhfr	232.565	2.01213	0.207404	9.70153	2.97014e-22	3.80366e-21	TRUE
Cenpk	77.9075	1.69989	0.349196	4.86801	1.12727e-06	4.07054e-06	TRUE
Rgs7bp	39.1971	-1.22818	0.223874	-5.48605	4.11027e-08	1.72955e-07	TRUE
Fam107a	42.0912	-3.15513	0.431698	-7.30864	2.69851e-13	1.83475e-12	TRUE
Nr1d2	803.8	-1.10842	0.0806478	-13.7439	5.53825e-43	2.10024e-41	TRUE
Plau	162.179	2.83565	0.20813	13.6244	2.8663e-42	1.05469e-40	TRUE
Psmc6	648.848	1.04644	0.0877348	11.9273	8.53463e-33	1.8835e-31	TRUE
Samd4	150.488	-1.60639	0.207643	-7.73628	1.02365e-14	7.80847e-14	TRUE
Peli2	58.5808	-1.71396	0.203543	-8.42062	3.74509e-17	3.43321e-16	TRUE
Pnp	1176.16	1.77186	0.232665	7.61548	2.62715e-14	1.93108e-13	TRUE
Kpna3	924.473	1.17166	0.0774826	15.1216	1.16761e-51	6.5747e-50	TRUE
Rnaseh2b	333.983	1.46204	0.151125	9.67438	3.8743e-22	4.93097e-21	TRUE
Gdf10	91.0115	-2.79754	0.231914	-12.0628	1.65963e-33	3.83572e-32	TRUE
Ska3	92.7328	1.71852	0.231743	7.41562	1.21054e-13	8.41854e-13	TRUE
Esd	575.605	1.01104	0.0910997	11.0981	1.28117e-28	2.28472e-27	TRUE
Tsc22d1	1175.39	-1.23613	0.0588794	-20.9942	7.40846e-98	2.59743e-95	TRUE
Dnajc15	201.103	1.34135	0.0956651	14.0213	1.15494e-44	4.72713e-43	TRUE
Diaph3	447.446	1.16502	0.381259	3.05573	0.00224516	0.00492149	TRUE
Mtrf1	44.2177	1.05402	0.176505	5.97163	2.34896e-09	1.1169e-08	TRUE
Scara5	39.0895	-2.22883	0.286661	-7.77512	7.53739e-15	5.80679e-14	TRUE
Pbk	145.509	1.87618	0.339504	5.52623	3.27179e-08	1.39027e-07	TRUE
Esco2	249.567	1.18264	0.438712	2.6957	0.00702401	0.0139683	TRUE
Ccdc25	317.152	1.17663	0.0853939	13.7788	3.41841e-43	1.31242e-41	TRUE
Adamdec1	437.168	-1.60845	0.114241	-14.0794	5.0807e-45	2.13114e-43	TRUE
Bora	180.755	1.1217	0.138012	8.12755	4.38051e-16	3.69322e-15	TRUE
Dok2	245.464	1.04695	0.179966	5.81747	5.97457e-09	2.73987e-08	TRUE
Gfra2	600.47	-1.15338	0.0995977	-11.5804	5.18089e-31	1.04303e-29	TRUE
Ednrb	56.8308	-1.24857	0.197078	-6.33541	2.36716e-10	1.22662e-09	TRUE
Acod1	69.7628	5.73174	0.45653	12.555	3.73102e-36	1.01806e-34	TRUE
Dab2	191.893	-1.36172	0.196791	-6.91962	4.52873e-12	2.76182e-11	TRUE
Haus4	166.762	1.1453	0.147575	7.7608	8.43971e-15	6.47509e-14	TRUE
C6	461.158	-1.57307	0.134672	-11.6808	1.59848e-31	3.293e-30	TRUE
Psmb5	451.973	1.18384	0.0734112	16.1262	1.67035e-58	1.32078e-56	TRUE
Slc22a17	32.4565	-1.44102	0.266297	-5.41134	6.2555e-08	2.58886e-07	TRUE
Sub1	1032.38	1.09241	0.0645786	16.916	3.42974e-64	3.48259e-62	TRUE
Psme1	1957.3	1.2907	0.0743915	17.3501	1.96887e-67	2.25837e-65	TRUE
Ripk3	296.67	1.09297	0.0909977	12.011	3.11074e-33	7.05785e-32	TRUE
Sema5a	534.45	-1.55923	0.10334	-15.0883	1.93268e-51	1.07847e-49	TRUE
Ctnnd2	64.5383	-1.09719	0.184762	-5.93839	2.8783e-09	1.35782e-08	TRUE
Tars	649.031	1.10158	0.0730263	15.0847	2.04329e-51	1.13678e-49	TRUE
Csmd3	193.315	-2.67775	0.241543	-11.086	1.46719e-28	2.60644e-27	TRUE
Shcbp1	209.701	2.30205	0.306243	7.51708	5.60123e-14	3.98629e-13	TRUE
Pop1	193.447	1.05805	0.192779	5.48839	4.05618e-08	1.70757e-07	TRUE
Sqle	195.269	1.13431	0.124936	9.07915	1.09427e-19	1.19822e-18	TRUE
Ndufb9	353.996	1.03538	0.0996438	10.3908	2.72976e-25	4.18173e-24	TRUE
Fbxo32	267.882	-1.80527	0.121359	-14.8754	4.75912e-50	2.46334e-48	TRUE
Atad2	1400.02	1.21651	0.14691	8.2806	1.22552e-16	1.07723e-15	TRUE
Has2	47.2676	2.57517	0.225809	11.4042	3.98479e-30	7.64932e-29	TRUE
Mtbp	220.601	1.29302	0.175594	7.36373	1.78847e-13	1.2295e-12	TRUE
Mrpl13	350.497	1.2896	0.101601	12.6927	6.48934e-37	1.87244e-35	TRUE
Col14a1	1868.74	-1.46747	0.0996096	-14.7323	4.00078e-49	1.95125e-47	TRUE
Gtse1	131.122	1.90464	0.300832	6.33124	2.43202e-10	1.25953e-09	TRUE
Tef	785.301	-1.42457	0.0786823	-18.1054	2.89115e-73	4.06995e-71	TRUE
Cacna1i	816.923	-1.00296	0.12351	-8.12047	4.64392e-16	3.89938e-15	TRUE
Deptor	259.67	-1.00197	0.116098	-8.63039	6.11421e-18	5.91125e-17	TRUE
Dscc1	62.0232	1.8077	0.259834	6.95715	3.4723e-12	2.14075e-11	TRUE
Sept3	48.6992	1.10061	0.18256	6.02876	1.65227e-09	7.96433e-09	TRUE
Pmm1	114.924	1.21083	0.181544	6.6696	2.56505e-11	1.46568e-10	TRUE
Vdr	67.8542	2.08471	0.247759	8.41429	3.95274e-17	3.61821e-16	TRUE
Litaf	479.677	1.07425	0.130136	8.25478	1.52176e-16	1.32509e-15	TRUE
Tmem44	49.8605	-1.46311	0.21651	-6.75769	1.40207e-11	8.18e-11	TRUE
Cyc1	462.357	1.15358	0.0806965	14.2953	2.3415e-46	1.01658e-44	TRUE
Tsta3	159.409	1.01119	0.107379	9.41701	4.64098e-21	5.53521e-20	TRUE
Pycrl	119.115	1.10005	0.122218	9.00072	2.24236e-19	2.40158e-18	TRUE
Ly6c2	888.938	2.71995	0.134777	20.1812	1.43169e-90	3.80053e-88	TRUE
Ly6i	118.247	4.5261	0.283783	15.9492	2.88657e-57	2.11174e-55	TRUE
Retnlg	46.5123	1.01418	0.381111	2.66111	0.00778829	0.0153368	TRUE
Ccdc80	514.913	-1.30341	0.193526	-6.73506	1.63864e-11	9.51242e-11	TRUE
Mcm4	1168.68	1.37447	0.175965	7.81104	5.6718e-15	4.40977e-14	TRUE
Mrpl40	173.167	1.31466	0.100935	13.0248	8.84152e-39	2.78463e-37	TRUE
Zbtb20	3828.29	-1.09549	0.0894068	-12.2528	1.62217e-34	3.95062e-33	TRUE
Sdf2l1	426.433	1.41804	0.114076	12.4306	1.78201e-35	4.63124e-34	TRUE
Umps	436.539	1.10516	0.103324	10.6961	1.06154e-26	1.73947e-25	TRUE
Muc13	38.3169	1.23659	0.249212	4.962	6.97694e-07	2.58413e-06	TRUE
Adcy5	130.571	-1.26694	0.135886	-9.32351	1.12555e-20	1.31623e-19	TRUE
Ece2	62.7875	1.25253	0.178211	7.02832	2.09035e-12	1.31359e-11	TRUE
Cxadr	84.8133	-1.00036	0.187245	-5.34252	9.16633e-08	3.72956e-07	TRUE
Rfc4	190.731	1.67931	0.202072	8.31043	9.53561e-17	8.47397e-16	TRUE
Parp9	1468.5	1.57562	0.0866524	18.1832	7.0081e-74	1.02539e-71	TRUE
Psmg1	113.743	1.41846	0.141917	9.99505	1.602e-23	2.21162e-22	TRUE
Chaf1b	189.936	1.74929	0.257129	6.80316	1.02348e-11	6.04329e-11	TRUE
Atp5o	664.698	1.19716	0.0821615	14.5708	4.30664e-48	2.02597e-46	TRUE
1110004E09Rik	81.811	1.09847	0.152011	7.2262	4.96684e-13	3.29503e-12	TRUE
Mis18a	221.688	1.21616	0.100014	12.1599	5.07966e-34	1.21324e-32	TRUE
Tuba1b	5785.97	1.60068	0.133549	11.9857	4.22194e-33	9.52089e-32	TRUE
Racgap1	616.812	1.60537	0.17029	9.42726	4.20934e-21	5.02686e-20	TRUE
Gpd1	53.5787	-1.45469	0.240862	-6.0395	1.54596e-09	7.47322e-09	TRUE
Soat2	32.5615	1.78503	0.222708	8.01511	1.10037e-15	8.99564e-15	TRUE
Calcoco1	396.382	-1.00068	0.0882272	-11.3421	8.1193e-30	1.53482e-28	TRUE
Cdkn1a	126.041	2.22196	0.130805	16.9868	1.02782e-64	1.06698e-62	TRUE
Ndufa5	185.277	1.26982	0.124439	10.2043	1.8965e-24	2.7705e-23	TRUE
Denr	426.682	1.02892	0.0879786	11.6952	1.34941e-31	2.78608e-30	TRUE
Gzma	574.649	2.17704	0.182047	11.9587	5.84876e-33	1.30314e-31	TRUE
Il15ra	251.432	1.11071	0.164091	6.76883	1.29832e-11	7.58662e-11	TRUE
Creld2	401.099	1.28337	0.188701	6.80107	1.03842e-11	6.1179e-11	TRUE
Ache	178.312	-1.05944	0.445618	-2.37746	0.0174321	0.0316116	TRUE
Poc1a	71.845	1.77282	0.220212	8.05051	8.2453e-16	6.79744e-15	TRUE
Nfatc4	52.8828	-1.31993	0.199077	-6.63025	3.35112e-11	1.89445e-10	TRUE
Tpi1	856.17	1.64062	0.0774724	21.1769	1.56055e-99	6.0413e-97	TRUE
Cdca3	364.825	1.51975	0.452588	3.35791	0.000785342	0.00186973	TRUE
Fam132a	198.377	1.79831	0.460289	3.90691	9.34849e-05	0.000260949	TRUE
Mrps23	284.59	1.02812	0.156778	6.5578	5.46085e-11	3.02455e-10	TRUE
Park2	32.9275	-1.51968	0.302691	-5.02057	5.15175e-07	1.93355e-06	TRUE
Pkmyt1	164.237	1.35328	0.119015	11.3706	5.85552e-30	1.11483e-28	TRUE
Paqr4	102.701	1.30388	0.162112	8.04304	8.76396e-16	7.20903e-15	TRUE
Slc25a27	37.9085	-1.8476	0.27537	-6.7095	1.95295e-11	1.12631e-10	TRUE
Sgol1	231.299	1.39216	0.358285	3.88563	0.000102067	0.000282317	TRUE
Clic5	1027.64	-1.02696	0.0818202	-12.5514	3.9046e-36	1.06386e-34	TRUE
Cyp39a1	109.117	-1.09841	0.161635	-6.7956	1.07864e-11	6.33679e-11	TRUE
Treml1	38.4215	-1.46498	0.322255	-4.54602	5.46699e-06	1.81019e-05	TRUE
Ppil1	242.995	1.07542	0.109878	9.78741	1.27519e-22	1.65935e-21	TRUE
Pim1	885.555	1.50749	0.107568	14.0144	1.27359e-44	5.18987e-43	TRUE
Myom1	94.685	-1.31491	0.159714	-8.23295	1.82659e-16	1.58015e-15	TRUE
Cyp4f13	177.363	-1.00901	0.115305	-8.75076	2.11916e-18	2.11598e-17	TRUE
Ndc80	233.645	1.64516	0.214757	7.66055	1.85135e-14	1.37883e-13	TRUE
Xdh	821.597	1.12936	0.146403	7.71405	1.21887e-14	9.22947e-14	TRUE
Dpy30	176.349	1.12216	0.123097	9.11609	7.78865e-20	8.63536e-19	TRUE
Eif2ak2	1046.49	1.18951	0.125345	9.48989	2.3128e-21	2.80709e-20	TRUE
Ndufv2	541.543	1.0372	0.0805329	12.8792	5.892e-38	1.78897e-36	TRUE
Nrxn1	48.1214	-1.38153	0.40449	-3.41548	0.000636703	0.00154193	TRUE
Epas1	1538.63	-1.12142	0.0704003	-15.9292	3.97282e-57	2.89502e-55	TRUE
Pigf	67.6338	1.1738	0.166312	7.05782	1.69135e-12	1.06864e-11	TRUE
Hn1l	553.954	1.22749	0.0732047	16.7679	4.18816e-63	4.05335e-61	TRUE
Tmem204	236.043	-1.29646	0.103859	-12.4829	9.2581e-36	2.44714e-34	TRUE
Phf1	516.789	-1.00723	0.0798186	-12.619	1.65912e-36	4.60145e-35	TRUE
Uqcc2	144.384	1.12407	0.119787	9.38385	6.36055e-21	7.54255e-20	TRUE
Snrpc	368.174	1.27711	0.102256	12.4894	8.53005e-36	2.26113e-34	TRUE
Clps	39.419	-20.2506	2.9743	-6.80852	9.86065e-12	5.83351e-11	TRUE
Bambi	73.7313	-1.12174	0.181438	-6.18249	6.30994e-10	3.15361e-09	TRUE
Tapbp	3296.79	1.07145	0.0816467	13.123	2.43052e-39	7.85458e-38	TRUE
Psmb8	2023.93	1.40457	0.0781655	17.9692	3.39469e-72	4.53814e-70	TRUE
Pfdn1	175.882	1.15687	0.103423	11.1858	4.7873e-29	8.73848e-28	TRUE
Spata24	31.296	1.9462	0.248543	7.83042	4.86232e-15	3.80108e-14	TRUE
Etf1	1699.25	1.09695	0.0816112	13.4411	3.47117e-41	1.21471e-39	TRUE
Lims2	30.4607	-1.48602	0.261551	-5.68156	1.33472e-08	5.88836e-08	TRUE
Aif1	381.949	1.31618	0.110236	11.9396	7.35412e-33	1.62878e-31	TRUE
Tnf	225.031	1.08803	0.11568	9.40553	5.17704e-21	6.16271e-20	TRUE
Mrpl27	107.224	1.31507	0.126365	10.4069	2.30525e-25	3.54898e-24	TRUE
Zfp521	246.998	-1.63677	0.107552	-15.2184	2.66807e-52	1.57391e-50	TRUE
Ttc39c	44.3499	1.71902	0.343132	5.0098	5.44861e-07	2.04043e-06	TRUE
Gabbr1	625.329	-1.10735	0.0900249	-12.3005	9.00137e-35	2.24515e-33	TRUE
Impa2	71.2595	1.31165	0.162958	8.04905	8.34424e-16	6.87595e-15	TRUE
Txnl1	554.48	1.19295	0.129101	9.24048	2.45384e-20	2.80081e-19	TRUE
Lmnb1	957.932	1.89276	0.153879	12.3003	9.02335e-35	2.24761e-33	TRUE
Slc12a2	736.337	-1.12924	0.0899926	-12.5482	4.0685e-36	1.10528e-34	TRUE
Camk2a	47.108	-1.21374	0.256536	-4.73127	2.23124e-06	7.74536e-06	TRUE
Csf1r	5182.02	-1.27145	0.0744566	-17.0764	2.22453e-65	2.33538e-63	TRUE
Psat1	457.743	2.12998	0.097307	21.8893	3.28595e-106	1.79587e-103	TRUE
Cndp2	846.057	1.48961	0.0818473	18.1999	5.17349e-74	7.62967e-72	TRUE
Incenp	652.705	1.41304	0.199282	7.09067	1.33466e-12	8.51085e-12	TRUE
Ms4a4c	998.319	1.10812	0.104563	10.5976	3.05683e-26	4.91793e-25	TRUE
Ms4a6b	2040.66	1.02142	0.0991148	10.3054	6.66013e-25	1.00128e-23	TRUE
Ms4a6d	154.86	3.22329	0.229065	14.0715	5.68255e-45	2.37823e-43	TRUE
Pcsk5	87.3041	-2.41886	0.199868	-12.1023	1.02701e-33	2.40654e-32	TRUE
Ccdc86	231.069	1.15495	0.110553	10.4471	1.51099e-25	2.35745e-24	TRUE
Slc15a3	486.666	1.09425	0.107217	10.206	1.86437e-24	2.72571e-23	TRUE
Fen1	567.931	1.55543	0.257835	6.03267	1.61271e-09	7.78171e-09	TRUE
Tmem2	505.626	1.29385	0.0747427	17.3107	3.9037e-67	4.39628e-65	TRUE
Cdca5	135.628	1.72035	0.292962	5.87226	4.2989e-09	1.99556e-08	TRUE
Kif20b	600.084	1.438	0.117803	12.2069	2.85684e-34	6.86751e-33	TRUE
Rpp30	90.034	1.04215	0.136213	7.65087	1.99617e-14	1.48134e-13	TRUE
Il33	265.568	1.76325	0.153126	11.515	1.10836e-30	2.19803e-29	TRUE
Banf1	471.696	1.20226	0.0938488	12.8106	1.42951e-37	4.25692e-36	TRUE
Minpp1	529.632	1.20522	0.247555	4.86848	1.12459e-06	4.06242e-06	TRUE
Vldlr	52.1258	-1.13726	0.254007	-4.47729	7.55957e-06	2.4558e-05	TRUE
Ltbp3	131.104	-1.24322	0.164936	-7.53758	4.78789e-14	3.43508e-13	TRUE
Prdx5	633.687	1.64944	0.0894828	18.433	7.13746e-76	1.16341e-73	TRUE
Pdcd4	1834.94	-1.07037	0.075681	-14.1431	2.05933e-45	8.7767e-44	TRUE
Acsl5	1516.79	1.21799	0.0700563	17.3859	1.05449e-67	1.22465e-65	TRUE
Cep55	149.097	2.48951	0.136006	18.3044	7.63563e-75	1.17261e-72	TRUE
Plce1	309.739	-1.7077	0.147886	-11.5475	7.60354e-31	1.51435e-29	TRUE
Hells	639.101	1.91655	0.172241	11.1271	9.25638e-29	1.66507e-27	TRUE
Msr1	151.399	3.4564	0.318952	10.8367	2.30554e-27	3.89468e-26	TRUE
Gk	187.518	1.40882	0.150748	9.34552	9.14378e-21	1.0747e-19	TRUE
Casp7	267.46	1.23558	0.0816395	15.1346	9.57118e-52	5.43889e-50	TRUE
Hspa12a	95.9744	-1.23154	0.15957	-7.71787	1.18286e-14	8.97137e-14	TRUE
Alyref	675.06	1.39972	0.153221	9.13533	6.521e-20	7.26894e-19	TRUE
Got1	248.764	1.00762	0.125532	8.02675	1.00085e-15	8.20011e-15	TRUE
Ndufb8	502.48	1.08289	0.0898577	12.0512	1.91115e-33	4.38975e-32	TRUE
Kazald1	196.422	-1.23335	0.152291	-8.09866	5.55665e-16	4.63229e-15	TRUE
Alas2	2187	-1.19666	0.48817	-2.45132	0.0142333	0.0264088	TRUE
Prdx4	182.737	1.17279	0.145788	8.04452	8.6583e-16	7.12526e-15	TRUE
Atp10a	232.604	1.45494	0.121402	11.9845	4.28542e-33	9.65232e-32	TRUE
Mmp19	100.515	1.30747	0.144484	9.04925	1.43951e-19	1.5661e-18	TRUE
Pa2g4	1519.2	1.22039	0.0848416	14.3843	6.49005e-47	2.89204e-45	TRUE
Atp5b	4983.82	1.12411	0.069035	16.2832	1.29822e-59	1.06271e-57	TRUE
Prim1	324.541	1.50319	0.201968	7.44273	9.86248e-14	6.90262e-13	TRUE
Shmt2	543.682	1.14094	0.0819339	13.9251	4.45609e-44	1.77309e-42	TRUE
Gli1	49.016	-1.26419	0.221314	-5.71221	1.11517e-08	4.96339e-08	TRUE
Hdhd2	229.834	1.06686	0.168582	6.32841	2.47694e-10	1.28208e-09	TRUE
Psmd13	555.384	1.07157	0.0765161	14.0045	1.46248e-44	5.94656e-43	TRUE
Ifitm3	1200.46	1.50646	0.105156	14.326	1.50476e-46	6.6417e-45	TRUE
Irf7	1259.91	1.93161	0.170947	11.2994	1.32066e-29	2.48135e-28	TRUE
Hras	206.766	1.02589	0.179799	5.70577	1.15816e-08	5.14543e-08	TRUE
Pidd1	158.991	1.11619	0.171237	6.51841	7.10567e-11	3.88117e-10	TRUE
Podxl	188.918	-1.12764	0.116825	-9.6524	4.80205e-22	6.07431e-21	TRUE
Hprt	662.109	1.23233	0.0798161	15.4397	8.85594e-54	5.63566e-52	TRUE
Col7a1	287.737	-1.12187	0.306545	-3.65973	0.000252484	0.00065668	TRUE
Tyms	402.794	1.77232	0.313191	5.65891	1.52337e-08	6.68253e-08	TRUE
Plk4	439.108	1.44898	0.252041	5.749	8.97732e-09	4.04502e-08	TRUE
Crispld1	243.848	-1.64862	0.130619	-12.6216	1.6052e-36	4.45857e-35	TRUE
Slco3a1	568.692	1.1664	0.102336	11.3978	4.28718e-30	8.21283e-29	TRUE
Itgb1	3832.36	1.03144	0.0527724	19.545	4.54919e-85	1.01847e-82	TRUE
Pard3	106.593	-1.30699	0.21474	-6.0864	1.15481e-09	5.64109e-09	TRUE
Nudt5	614.432	1.19477	0.114485	10.4361	1.69626e-25	2.63324e-24	TRUE
Prkar1b	55.4698	-1.32039	0.303663	-4.3482	1.3726e-05	4.30838e-05	TRUE
Get4	321.905	1.09984	0.118907	9.24957	2.25408e-20	2.57439e-19	TRUE
Hk3	679.399	2.39676	0.170126	14.0881	4.49311e-45	1.88893e-43	TRUE
Casp1	411.766	1.15735	0.0855532	13.5278	1.0712e-41	3.85756e-40	TRUE
Snca	558.315	-1.19374	0.528619	-2.25821	0.0239324	0.042073	TRUE
Sox17	56.9015	-2.37651	0.242536	-9.79858	1.14175e-22	1.49409e-21	TRUE
Mybl1	96.0039	1.01548	0.329989	3.07733	0.00208867	0.00460837	TRUE
Cops5	524.066	1.0168	0.0805259	12.627	1.49824e-36	4.1865e-35	TRUE
Gsta3	163.345	-2.29343	0.155612	-14.7381	3.66893e-49	1.79884e-47	TRUE
Gm4956	154.71	-2.57401	0.176672	-14.5694	4.39688e-48	2.0632e-46	TRUE
Adam23	782.96	-2.26417	0.116333	-19.4628	2.27089e-84	4.79519e-82	TRUE
Hspd1	2630.62	1.30398	0.109877	11.8676	1.74417e-32	3.76424e-31	TRUE
Slc40a1	6406.19	-1.07279	0.112898	-9.50226	2.0539e-21	2.50102e-20	TRUE
Icos	543.721	2.56195	0.121935	21.0108	5.22971e-98	1.86882e-95	TRUE
Ctla4	127.16	2.33479	0.131299	17.7823	9.69801e-71	1.22591e-68	TRUE
Nop58	1081.67	1.42332	0.0965258	14.7455	3.28889e-49	1.61677e-47	TRUE
Sgol2a	236.52	1.87183	0.290635	6.44049	1.1909e-10	6.35899e-10	TRUE
Tex30	142.535	1.10639	0.124537	8.88406	6.44663e-19	6.68851e-18	TRUE
Il18rap	423.327	1.27454	0.111476	11.4333	2.84925e-30	5.53816e-29	TRUE
Il1rl1	157.995	2.01616	0.452476	4.45582	8.35712e-06	2.69604e-05	TRUE
Il18r1	370.999	1.43306	0.116894	12.2595	1.49396e-34	3.65754e-33	TRUE
Stat1	7622.88	1.65817	0.114543	14.4764	1.70786e-47	7.85529e-46	TRUE
Zap70	357.182	1.02959	0.106399	9.67666	3.78891e-22	4.8256e-21	TRUE
Cyp27a1	258.995	-1.50667	0.135739	-11.0998	1.2577e-28	2.24501e-27	TRUE
Cxcr2	167.616	-1.11577	0.164235	-6.79377	1.09242e-11	6.40761e-11	TRUE
Igfbp5	384.374	-2.09354	0.242955	-8.61698	6.8742e-18	6.61846e-17	TRUE
Bard1	367.176	1.63207	0.263747	6.18799	6.09381e-10	3.04887e-09	TRUE
Psmd1	1208.61	1.09499	0.0757891	14.4479	2.58578e-47	1.17767e-45	TRUE
Ncl	7814.97	1.07248	0.0640132	16.754	5.29221e-63	5.09533e-61	TRUE
Ptma	9609.04	1.16628	0.054001	21.5974	1.9018e-103	8.41409e-101	TRUE
Serpine2	79.2109	-1.28423	0.19668	-6.52952	6.59814e-11	3.61565e-10	TRUE
Efhd1	155.189	-1.65564	0.141287	-11.7183	1.02751e-31	2.13332e-30	TRUE
Pdcd1	49.9768	1.96276	0.288663	6.79947	1.05004e-11	6.18248e-11	TRUE
Scly	431.619	1.03848	0.0917542	11.3181	1.06783e-29	2.00835e-28	TRUE
Mcm6	1724.48	1.63896	0.205854	7.96175	1.69619e-15	1.36621e-14	TRUE
Rgs1	589.994	1.81299	0.151915	11.9342	7.84748e-33	1.73391e-31	TRUE
Dbi	260.729	1.25033	0.101856	12.2755	1.22648e-34	3.03467e-33	TRUE
Steap3	202.125	1.25817	0.378532	3.32381	0.000887978	0.00209449	TRUE
Marco	1379.3	-2.64676	0.104328	-25.3695	5.47011e-142	1.1294e-138	TRUE
Cd55	2990.37	-1.25412	0.0788912	-15.8968	6.66897e-57	4.81116e-55	TRUE
Fcamr	75.3339	-1.61398	0.253599	-6.3643	1.96176e-10	1.02599e-09	TRUE
Ube2t	127.525	1.31614	0.20975	6.27481	3.50051e-10	1.79191e-09	TRUE
Glul	1959.15	-1.2187	0.0748087	-16.2909	1.14522e-59	9.41617e-58	TRUE
Coq8a	254.559	-1.21997	0.1871	-6.52043	7.01046e-11	3.83341e-10	TRUE
Desi2	633.386	1.06483	0.105873	10.0577	8.49959e-24	1.1947e-22	TRUE
Mnda	475.46	3.33033	0.164224	20.2792	1.96306e-91	5.36435e-89	TRUE
Tagln2	1559.74	1.24924	0.0776693	16.0841	3.29689e-58	2.54202e-56	TRUE
Slamf9	47.7675	1.12674	0.180441	6.24436	4.25537e-10	2.16698e-09	TRUE
Uck2	601.6	1.46187	0.127899	11.4299	2.96605e-30	5.75315e-29	TRUE
Mpzl1	171.667	-1.37156	0.152548	-8.99097	2.45056e-19	2.61854e-18	TRUE
Xcl1	42.2536	1.15457	0.212708	5.42794	5.70079e-08	2.36984e-07	TRUE
Dpt	122.705	-1.23573	0.15628	-7.90712	2.63404e-15	2.09081e-14	TRUE
Atp1b1	281.287	-1.11164	0.136786	-8.12684	4.40617e-16	3.71318e-15	TRUE
Ptpn14	589.271	-1.14446	0.114721	-9.97602	1.94094e-23	2.65781e-22	TRUE
Cenpf	1208.85	1.14408	0.418992	2.73055	0.00632278	0.012681	TRUE
Cr2	6477.74	-1.3373	0.0996096	-13.4255	4.28942e-41	1.49262e-39	TRUE
Nek2	256.318	1.59514	0.333909	4.77716	1.7779e-06	6.25938e-06	TRUE
Atf3	67.6236	3.05775	0.238779	12.8058	1.52246e-37	4.52646e-36	TRUE
Batf3	87.5808	1.08763	0.17583	6.1857	6.18287e-10	3.0926e-09	TRUE
Mcm10	318.79	2.06291	0.319817	6.45028	1.11646e-10	5.97351e-10	TRUE
Nuf2	299.3	1.70116	0.376594	4.51724	6.26515e-06	2.05942e-05	TRUE
Mrc1	2102.73	-1.71821	0.219295	-7.83519	4.68128e-15	3.66881e-14	TRUE
Vim	3952.78	1.5061	0.0854352	17.6285	1.48824e-69	1.81937e-67	TRUE
Plxdc2	157.011	-1.19165	0.163848	-7.2729	3.51843e-13	2.36027e-12	TRUE
Psmb7	775.451	1.4979	0.082788	18.0932	3.60503e-73	5.03674e-71	TRUE
Itga8	318.708	-1.21157	0.218123	-5.55451	2.78384e-08	1.19109e-07	TRUE
Il2ra	242.385	1.22318	0.171095	7.14912	8.73353e-13	5.67832e-12	TRUE
Mastl	168.474	1.58047	0.218791	7.22364	5.0615e-13	3.35663e-12	TRUE
Stxbp1	177.855	1.1068	0.110226	10.0412	1.00474e-23	1.40588e-22	TRUE
Cel	252.433	-5.3338	1.87605	-2.8431	0.00446765	0.00923961	TRUE
Lcn2	86.5246	-1.08613	0.400384	-2.71272	0.00667342	0.0133196	TRUE
Dnm1	70.2674	-1.14961	0.249233	-4.61258	3.97708e-06	1.33978e-05	TRUE
Phf19	140.238	1.19463	0.195859	6.09946	1.0643e-09	5.21267e-09	TRUE
Ndufa8	290.29	1.02344	0.0752813	13.5949	4.29378e-42	1.56752e-40	TRUE
Ifih1	865.327	1.23929	0.0968002	12.8025	1.58666e-37	4.69481e-36	TRUE
Psmd14	683.192	1.17145	0.0763903	15.335	4.4603e-53	2.79062e-51	TRUE
Fcna	1354.52	-2.31112	0.112236	-20.5917	3.25944e-94	9.31799e-92	TRUE
Nmi	317.277	1.05406	0.104721	10.0654	7.85639e-24	1.10764e-22	TRUE
Sapcd2	54.9142	3.13852	0.306533	10.2388	1.32938e-24	1.96052e-23	TRUE
Zmynd19	269.686	1.31177	0.168431	7.78813	6.80056e-15	5.25439e-14	TRUE
Il1rn	119.905	2.85494	0.198992	14.347	1.11315e-46	4.93664e-45	TRUE
Cybrd1	76.0591	-1.23916	0.162641	-7.61897	2.55705e-14	1.88179e-13	TRUE
Hat1	581.972	1.67595	0.130891	12.8042	1.55408e-37	4.60573e-36	TRUE
Prg3	43.0899	-2.26806	0.28243	-8.03055	9.70404e-16	7.96117e-15	TRUE
Prg2	81.1186	-1.71988	0.414953	-4.14476	3.40174e-05	0.000100928	TRUE
Timm10	79.1071	1.21602	0.164286	7.40187	1.34283e-13	9.30712e-13	TRUE
Ola1	531.139	1.00012	0.0714901	13.9896	1.805e-44	7.3073e-43	TRUE
Kif18a	282.305	1.00804	0.353103	2.8548	0.00430635	0.00894485	TRUE
Ccdc34	152.472	1.20838	0.271767	4.44636	8.73361e-06	2.81213e-05	TRUE
Gatm	396.44	1.67902	0.162271	10.347	4.31767e-25	6.53346e-24	TRUE
Sema6d	1333.04	-1.91273	0.0774696	-24.6901	1.36716e-134	1.9542e-131	TRUE
Dut	402.445	2.03526	0.164033	12.4076	2.37732e-35	6.12696e-34	TRUE
Meis2	132.207	-1.13631	0.189374	-6.00036	1.9688e-09	9.41436e-09	TRUE
Tspan18	205.258	-1.28314	0.124968	-10.2678	9.8436e-25	1.46097e-23	TRUE
Wdr76	494.595	1.02546	0.118888	8.62546	6.38347e-18	6.16195e-17	TRUE
Pdia3	3957.87	1.07475	0.0647816	16.5903	8.18592e-62	7.49314e-60	TRUE
Jag1	345.802	-1.71605	0.116231	-14.7641	2.49602e-49	1.23683e-47	TRUE
Nusap1	616.472	1.11335	0.40288	2.76347	0.00571909	0.0115904	TRUE
Spint1	90.2425	1.19857	0.226405	5.29389	1.19738e-07	4.82537e-07	TRUE
Adam33	100.653	-1.95221	0.195555	-9.98288	1.81136e-23	2.48588e-22	TRUE
Siglec1	1081.53	-1.20313	0.114322	-10.5241	6.69327e-26	1.05851e-24	TRUE
Rad51	268.105	1.80206	0.290596	6.20126	5.60127e-10	2.81457e-09	TRUE
Casc5	1205.38	1.46812	0.398349	3.68552	0.000228237	0.000598276	TRUE
Knstrn	260.823	1.76499	0.214343	8.23442	1.80437e-16	1.56166e-15	TRUE
Adra1d	31.1257	-1.85868	0.273249	-6.80214	1.0308e-11	6.08073e-11	TRUE
Pcna	1898.23	1.57654	0.208835	7.5492	4.37929e-14	3.15167e-13	TRUE
Mcm8	93.6079	1.44458	0.159841	9.03765	1.60079e-19	1.73648e-18	TRUE
Bmp2	127.219	-1.6171	0.202613	-7.98122	1.44895e-15	1.17522e-14	TRUE
Hdc	54.6936	1.47484	0.298119	4.94716	7.53032e-07	2.77636e-06	TRUE
Mal	41.6035	-1.18654	0.22503	-5.27281	1.34351e-07	5.37924e-07	TRUE
Bub1	314.627	1.95622	0.265916	7.35655	1.8872e-13	1.29641e-12	TRUE
Il1a	108.608	1.33646	0.159529	8.37749	5.40688e-17	4.89862e-16	TRUE
Nop56	1758.62	1.00898	0.0867868	11.626	3.04023e-31	6.16742e-30	TRUE
Cpxm1	375.885	1.02932	0.155344	6.62607	3.4474e-11	1.94592e-10	TRUE
Gins1	75.6684	1.76963	0.253727	6.97457	3.06798e-12	1.90221e-11	TRUE
Tpx2	683.464	1.57827	0.352776	4.47387	7.68148e-06	2.49236e-05	TRUE
Ccm2l	58.7507	-1.20513	0.258418	-4.66348	3.10902e-06	1.06101e-05	TRUE
Snta1	82.3156	-1.387	0.167357	-8.28768	1.15478e-16	1.01746e-15	TRUE
E2f1	189.403	1.48208	0.169629	8.73719	2.38979e-18	2.37725e-17	TRUE
Aurka	258.403	1.73899	0.389933	4.45971	8.20699e-06	2.65181e-05	TRUE
Zbp1	1487.27	3.22263	0.155023	20.788	5.55719e-96	1.78041e-93	TRUE
Edn3	106.611	-2.81491	0.268504	-10.4837	1.02686e-25	1.61705e-24	TRUE
Fabp5	331.395	1.6786	0.10703	15.6834	1.96572e-55	1.34291e-53	TRUE
Ptpn1	1885.22	1.07969	0.104274	10.3543	3.99908e-25	6.07115e-24	TRUE
Car13	69.1772	1.58383	0.159627	9.9221	3.33655e-23	4.50253e-22	TRUE
Car1	847.257	1.59087	0.472407	3.36758	0.000758301	0.00181069	TRUE
Psma7	1001.53	1.27336	0.072745	17.5044	1.3264e-68	1.60047e-66	TRUE
Ahcy	735.362	1.47289	0.0791213	18.6155	2.40452e-77	4.13711e-75	TRUE
Procr	193.267	2.53341	0.170592	14.8507	6.88631e-50	3.51542e-48	TRUE
Eif6	481.826	1.17352	0.120931	9.704	2.89896e-22	3.71507e-21	TRUE
Dsn1	158.69	1.16372	0.156022	7.45869	8.73859e-14	6.13219e-13	TRUE
1110008F13Rik	445.433	1.07315	0.0749344	14.3212	1.61255e-46	7.05043e-45	TRUE
Samhd1	9585.37	1.15869	0.0765979	15.1268	1.0773e-51	6.10319e-50	TRUE
Rbl1	912.228	1.01509	0.10092	10.0584	8.43841e-24	1.187e-22	TRUE
Fam83d	54.6598	1.69112	0.280128	6.03695	1.57056e-09	7.58817e-09	TRUE
Pex5l	81.5525	-2.40806	0.215366	-11.1812	5.03859e-29	9.18813e-28	TRUE
Mecom	65.1689	-1.02022	0.300867	-3.39093	0.000696559	0.00167233	TRUE
Ect2	355.613	1.22258	0.301034	4.06128	4.88051e-05	0.000141614	TRUE
Ccna2	1158.72	1.54827	0.454291	3.40811	0.000654155	0.0015809	TRUE
Il21	69.9732	6.06291	0.576371	10.5191	7.05474e-26	1.11377e-24	TRUE
Slc7a11	661.024	1.06119	0.11619	9.13327	6.6463e-20	7.40417e-19	TRUE
Exosc8	524.308	1.05981	0.109934	9.64041	5.39737e-22	6.78578e-21	TRUE
Dclk1	483.839	-1.07089	0.129373	-8.2775	1.25786e-16	1.10461e-15	TRUE
4930579G24Rik	61.8872	1.37445	0.200685	6.84878	7.44828e-12	4.45029e-11	TRUE
Hmgcs2	359.79	-2.20942	0.163434	-13.5187	1.21271e-41	4.35032e-40	TRUE
Gstm4	32.1592	1.03626	0.250478	4.13715	3.51653e-05	0.000104134	TRUE
Npr1	163.004	-1.3001	0.178672	-7.27648	3.42651e-13	2.30276e-12	TRUE
Cyp2u1	31.0244	-1.16446	0.291572	-3.99375	6.50372e-05	0.000185869	TRUE
Ccdc109b	41.1573	2.09194	0.225148	9.29136	1.52324e-20	1.76245e-19	TRUE
Pla2g12a	115.962	1.06044	0.300341	3.53079	0.000414318	0.00103898	TRUE
Lrat	119.281	-1.84186	0.172142	-10.6997	1.02137e-26	1.67511e-25	TRUE
Snx7	56.2277	1.04112	0.214791	4.84711	1.25273e-06	4.4852e-06	TRUE
Gar1	167.948	1.01962	0.147829	6.8973	5.29994e-12	3.20271e-11	TRUE
Pdgfc	69.4429	1.4154	0.195517	7.23929	4.5105e-13	2.99765e-12	TRUE
Ifi44	235.892	2.48868	0.267307	9.31021	1.27576e-20	1.48815e-19	TRUE
Cks1b	228.803	1.95619	0.195776	9.99196	1.65273e-23	2.27827e-22	TRUE
Pmf1	320.465	1.05596	0.140226	7.53041	5.05816e-14	3.61364e-13	TRUE
Iqgap3	154.47	1.82104	0.239605	7.60016	2.95764e-14	2.16544e-13	TRUE
Gpatch4	229.969	1.00852	0.0973666	10.358	3.8512e-25	5.85622e-24	TRUE
Fmo5	140.837	-1.53361	0.147494	-10.3978	2.53855e-25	3.89846e-24	TRUE
Eif4e	853.843	1.1914	0.137695	8.65249	5.03861e-18	4.90197e-17	TRUE
Depdc1a	173.392	1.59254	0.445051	3.57833	0.000345802	0.000879268	TRUE
Ccne2	352.47	1.58917	0.424748	3.74143	0.000182973	0.000487386	TRUE
Gem	138.795	1.00824	0.109619	9.19767	3.65782e-20	4.1344e-19	TRUE
Mmp16	112.177	-1.33618	0.193705	-6.89803	5.27286e-12	3.18739e-11	TRUE
Gbp3	1181.8	1.97017	0.0992911	19.8424	1.28236e-87	3.17717e-85	TRUE
Gbp2	3332.18	3.95537	0.178224	22.1932	3.99217e-109	2.47275e-106	TRUE
Smc2	1347.81	1.53783	0.262937	5.84866	4.95552e-09	2.28665e-08	TRUE
Stra6l	223.245	-1.12757	0.123232	-9.14998	5.69442e-20	6.37048e-19	TRUE
Nans	451.18	1.0693	0.0949521	11.2614	2.03451e-29	3.77674e-28	TRUE
Tnc	52.956	2.00252	0.264159	7.58076	3.43534e-14	2.50237e-13	TRUE
Txn1	1403.5	1.9838	0.0946974	20.9489	1.92077e-97	6.60958e-95	TRUE
Svep1	1279.67	-1.19889	0.0787333	-15.2272	2.33361e-52	1.38099e-50	TRUE
Astn2	122.701	-1.72438	0.139428	-12.3675	3.91867e-35	1.00299e-33	TRUE
Pole3	285.938	1.25852	0.140027	8.98764	2.52585e-19	2.69433e-18	TRUE
Nudt2	41.8123	1.36271	0.186905	7.29095	3.07785e-13	2.07746e-12	TRUE
Cntfr	42.803	-1.32731	0.256413	-5.17644	2.26163e-07	8.84376e-07	TRUE
Unc13b	57.0908	-1.38609	0.277898	-4.98778	6.10777e-07	2.2749e-06	TRUE
Npr2	106.414	-1.40882	0.205122	-6.86819	6.50229e-12	3.90515e-11	TRUE
Reck	165.573	-1.614	0.136513	-11.8231	2.96649e-32	6.30703e-31	TRUE
Glipr2	502.583	1.80053	0.109104	16.5029	3.49449e-61	3.07747e-59	TRUE
Plin2	578.981	1.02286	0.110422	9.26319	1.98405e-20	2.27438e-19	TRUE
Sgip1	57.6899	-1.44405	0.345146	-4.18388	2.8658e-05	8.60156e-05	TRUE
Usp1	1093.76	1.13468	0.101092	11.2243	3.09976e-29	5.71426e-28	TRUE
Orc1	152.384	1.07694	0.388033	2.77539	0.00551359	0.0112167	TRUE
Podn	40.8671	-1.00447	0.3266	-3.07553	0.00210131	0.00463294	TRUE
Magoh	300.277	1.13055	0.0864439	13.0785	4.37227e-39	1.39837e-37	TRUE
Ndc1	318.198	1.35332	0.145577	9.29626	1.45469e-20	1.68627e-19	TRUE
Tceanc2	434.401	1.16908	0.316863	3.68953	0.000224668	0.000589743	TRUE
Ctps	366.839	1.27293	0.122448	10.3957	2.59379e-25	3.97671e-24	TRUE
Ybx1	2856.74	1.07372	0.0459856	23.349	1.40944e-120	1.30951e-117	TRUE
Macf1	34926.3	-1.01196	0.0529092	-19.1263	1.525e-81	2.95182e-79	TRUE
Gale	73.3079	1.1304	0.160074	7.06175	1.64414e-12	1.04023e-11	TRUE
Kif2c	202.712	1.94443	0.223769	8.68947	3.64143e-18	3.58586e-17	TRUE
Plk3	97.3757	1.11506	0.137122	8.13191	4.22591e-16	3.56935e-15	TRUE
Prdx1	2333.46	1.67012	0.0771788	21.6396	7.61041e-104	3.44919e-101	TRUE
Nasp	866.511	1.42712	0.0948428	15.0472	3.60164e-51	1.98005e-49	TRUE
Rad54l	360.99	1.71819	0.252098	6.81557	9.38884e-12	5.56857e-11	TRUE
Cyp4b1	100.955	-2.42417	0.238382	-10.1692	2.72008e-24	3.92426e-23	TRUE
Stil	268.994	1.64064	0.403882	4.06218	4.86167e-05	0.000141089	TRUE
Ebna1bp2	516.6	1.05178	0.0708858	14.8376	8.36723e-50	4.25972e-48	TRUE
Mrto4	254.364	1.16101	0.109931	10.5612	4.50941e-26	7.19878e-25	TRUE
Adgrb2	49.2419	-2.21708	0.372408	-5.95336	2.62695e-09	1.24303e-08	TRUE
Ak2	725.844	1.24424	0.0670847	18.5473	8.57779e-77	1.43597e-74	TRUE
Rnf19b	897.858	1.14991	0.0971021	11.8423	2.36016e-32	5.05259e-31	TRUE
Stmn1	776.476	1.86168	0.175881	10.5849	3.50235e-26	5.62009e-25	TRUE
Psmb2	547.548	1.47781	0.0779769	18.9519	4.26038e-80	7.9966e-78	TRUE
Extl1	151.913	-1.32192	0.165	-8.01163	1.132e-15	9.24203e-15	TRUE
Cdca8	306.692	1.59956	0.336699	4.75072	2.02696e-06	7.0799e-06	TRUE
Rpa2	310.582	1.22125	0.137145	8.90481	5.34761e-19	5.59197e-18	TRUE
Smpdl3b	45.2255	3.35282	0.287697	11.654	2.18963e-31	4.48102e-30	TRUE
Rcc1	415.764	1.20565	0.133466	9.03339	1.66429e-19	1.80116e-18	TRUE
Kcnab2	751.353	1.01161	0.0918218	11.0171	3.16239e-28	5.52289e-27	TRUE
Psmc2	795.235	1.00032	0.080861	12.3709	3.75802e-35	9.64524e-34	TRUE
Acot7	219.055	1.36	0.129835	10.4748	1.12745e-25	1.76647e-24	TRUE
Per3	334.191	-1.63593	0.123462	-13.2505	4.47952e-40	1.49979e-38	TRUE
Tnfrsf9	80.7343	1.43021	0.205824	6.94869	3.68691e-12	2.2678e-11	TRUE
Mad2l2	81.9571	1.28076	0.144751	8.84804	8.90731e-19	9.14451e-18	TRUE
Draxin	48.7838	-1.46371	0.210706	-6.94667	3.74012e-12	2.29977e-11	TRUE
Mrpl20	235.55	1.2852	0.1011	12.7121	5.0625e-37	1.47217e-35	TRUE
Tnfrsf4	70.4583	1.19278	0.17409	6.8515	7.30775e-12	4.37476e-11	TRUE
Htra3	82.7521	-2.78062	0.260861	-10.6594	1.57641e-26	2.56955e-25	TRUE
Evc	67.0215	-1.13107	0.215278	-5.25399	1.48841e-07	5.93129e-07	TRUE
Cenpa	835.21	1.22032	0.202456	6.02758	1.66436e-09	8.01843e-09	TRUE
Apbb2	267.265	-1.3072	0.157561	-8.29649	1.07237e-16	9.47991e-16	TRUE
Pdgfra	770.787	-1.41047	0.147066	-9.59071	8.74827e-22	1.08809e-20	TRUE
Ppat	585.612	1.03728	0.0870189	11.9202	9.28612e-33	2.04449e-31	TRUE
Gfi1	88.2426	1.09299	0.200442	5.4529	4.95546e-08	2.06973e-07	TRUE
Tgfbr3	915.852	-1.33772	0.101385	-13.1944	9.45145e-40	3.11395e-38	TRUE
Gbp9	2532.93	1.01267	0.0770034	13.151	1.67928e-39	5.48408e-38	TRUE
Sparcl1	778.952	-1.68116	0.0964889	-17.4233	5.48985e-68	6.45648e-66	TRUE
Plac8	2126.86	1.56174	0.0874965	17.8492	2.93221e-71	3.78377e-69	TRUE
Bmp3	38.9789	-2.77461	0.283331	-9.79282	1.20877e-22	1.57734e-21	TRUE
Nos1	71.9451	-1.35273	0.270569	-4.99957	5.74574e-07	2.14651e-06	TRUE
Rfc5	425.828	1.33438	0.121983	10.9391	7.49655e-28	1.29102e-26	TRUE
Shroom3	355.378	-1.29842	0.150288	-8.63953	5.64423e-18	5.47682e-17	TRUE
Kntc1	449.593	1.39062	0.399382	3.48191	0.000497844	0.00123149	TRUE
Cxcl9	2417.4	4.52686	0.306836	14.7533	2.9278e-49	1.44692e-47	TRUE
Ran	2126.92	1.62853	0.124081	13.1247	2.378e-39	7.69827e-38	TRUE
Cct6a	1774.99	1.12901	0.0836066	13.5038	1.48506e-41	5.27638e-40	TRUE
Fam216a	70.3069	1.2122	0.162213	7.47289	7.84509e-14	5.52397e-13	TRUE
Cit	644.851	1.34703	0.320151	4.2075	2.58214e-05	7.80565e-05	TRUE
Ccr9	304.002	-1.13457	0.123643	-9.17614	4.46819e-20	5.01982e-19	TRUE
Psmg3	108.755	1.02244	0.162485	6.29251	3.12373e-10	1.60346e-09	TRUE
Oasl2	847.12	2.28924	0.228238	10.0301	1.12442e-23	1.56626e-22	TRUE
Ung	121.912	1.61304	0.153229	10.527	6.48617e-26	1.0275e-24	TRUE
Flt1	415.817	-1.00355	0.116374	-8.62343	6.49783e-18	6.26583e-17	TRUE
Pomp	951.361	1.52024	0.108199	14.0503	7.66862e-45	3.15961e-43	TRUE
Slc46a3	481.079	-1.07149	0.0889055	-12.052	1.89247e-33	4.3522e-32	TRUE
Auts2	81.1744	-1.60056	0.401689	-3.98457	6.76017e-05	0.000192635	TRUE
Ezh2	904.4	1.18177	0.163325	7.23574	4.63009e-13	3.07492e-12	TRUE
Tfr2	99.4087	1.55572	0.554967	2.80327	0.0050588	0.0103699	TRUE
Mcm7	1305.14	1.04607	0.202375	5.16897	2.35382e-07	9.18882e-07	TRUE
Asns	200.738	1.67968	0.462718	3.63003	0.000283389	0.000731582	TRUE
Gars	776.71	1.1752	0.0700562	16.775	3.71648e-63	3.61569e-61	TRUE
Zyx	1359.44	1.14053	0.0915662	12.4558	1.30013e-35	3.40747e-34	TRUE
2210010C04Rik	163.878	-7.16691	2.61101	-2.74488	0.00605336	0.0121935	TRUE
Mad2l1	556.628	1.81583	0.157018	11.5645	6.23594e-31	1.25001e-29	TRUE
Clec5a	60.496	1.64849	0.247574	6.6586	2.76453e-11	1.5753e-10	TRUE
Anxa4	464.971	1.81741	0.121124	15.0046	6.85264e-51	3.69089e-49	TRUE
Cct7	1574.8	1.02545	0.0838325	12.2321	2.09407e-34	5.06667e-33	TRUE
Prickle2	118.978	-1.5881	0.159142	-9.97911	1.88155e-23	2.58029e-22	TRUE
Mrpl19	329.062	1.04465	0.258489	4.04138	5.31386e-05	0.000153589	TRUE
Gm20696	1094.17	-1.15556	0.067391	-17.1471	6.61098e-66	7.01973e-64	TRUE
Ruvbl1	338.363	1.00747	0.100864	9.98837	1.71377e-23	2.35716e-22	TRUE
Chchd6	40.5839	1.23495	0.226569	5.45066	5.01821e-08	2.095e-07	TRUE
Klf15	47.4593	-2.27576	0.281614	-8.08113	6.4169e-16	5.33507e-15	TRUE
Usp18	312.548	1.26145	0.139938	9.01435	1.9805e-19	2.12972e-18	TRUE
Klrg1	40.9023	2.40153	0.331457	7.24538	4.31214e-13	2.87198e-12	TRUE
Lag3	151.24	1.62553	0.153675	10.5777	3.7826e-26	6.06456e-25	TRUE
Clec4e	59.2815	3.21002	0.320695	10.0096	1.38339e-23	1.91552e-22	TRUE
Klra2	149.583	1.66479	0.184867	9.00535	2.1497e-19	2.30767e-18	TRUE
Magohb	74.4923	1.48106	0.186607	7.93677	2.07516e-15	1.66282e-14	TRUE
Ybx3	827.457	1.29951	0.191219	6.79592	1.07626e-11	6.32484e-11	TRUE
Bcl2l14	77.0638	1.23196	0.194821	6.32355	2.55619e-10	1.32162e-09	TRUE
Emp1	251.066	2.27853	0.116692	19.5261	6.59318e-85	1.45851e-82	TRUE
Art4	112.71	-1.47838	0.465855	-3.17347	0.00150626	0.00341833	TRUE
Mgp	55.0144	-2.06524	0.232434	-8.88527	6.37644e-19	6.61938e-18	TRUE
Erp27	47.2663	-1.54074	0.314111	-4.9051	9.33812e-07	3.40638e-06	TRUE
Strap	866.755	1.12412	0.0581231	19.3403	2.45864e-83	5.07626e-81	TRUE
Kcnj8	126.264	-1.09213	0.165257	-6.60865	3.87837e-11	2.17617e-10	TRUE
Sspn	146.035	-1.31089	0.125736	-10.4257	1.89202e-25	2.93224e-24	TRUE
Srgap3	296.998	-1.14908	0.174539	-6.5835	4.59513e-11	2.56725e-10	TRUE
Bcat1	48.8786	2.48118	0.376866	6.58373	4.58797e-11	2.56402e-10	TRUE
Klrb1c	152.405	-1.18896	0.148397	-8.01199	1.12869e-15	9.21902e-15	TRUE
Mrpl51	389.736	1.03465	0.125558	8.24039	1.71648e-16	1.48906e-15	TRUE
Rad51ap1	162.658	1.69052	0.344397	4.90864	9.17105e-07	3.34741e-06	TRUE
Dmpk	455.882	-1.3473	0.096445	-13.9696	2.3896e-44	9.61115e-43	TRUE
Nova2	82.335	-1.50016	0.1787	-8.39485	4.66484e-17	4.2512e-16	TRUE
Siglecg	2618.74	-1.0037	0.0725032	-13.8435	1.39327e-43	5.45047e-42	TRUE
Siglece	307.873	-1.08141	0.1333	-8.11257	4.95596e-16	4.14641e-15	TRUE
Gas2	32.3487	1.0761	0.396001	2.71741	0.00657957	0.0131492	TRUE
Pcsk6	34.4491	-1.32282	0.303155	-4.36352	1.27986e-05	4.03363e-05	TRUE
Nr2f2	706.919	-1.21706	0.101235	-12.0222	2.71638e-33	6.18575e-32	TRUE
Synm	192.643	-1.55837	0.13088	-11.9069	1.08946e-32	2.39013e-31	TRUE
Ttc23	53.5368	-1.32711	0.341046	-3.8913	9.97066e-05	0.000276365	TRUE
Ctsc	4112.78	1.23046	0.0729656	16.8636	8.34086e-64	8.24415e-62	TRUE
Mrpl46	111.205	1.15772	0.117901	9.81942	9.28754e-23	1.22311e-21	TRUE
Sytl2	189.354	1.15476	0.163146	7.07806	1.46187e-12	9.28382e-12	TRUE
Ddias	117.863	1.70051	0.2863	5.93962	2.85685e-09	1.34805e-08	TRUE
Anapc15	189.478	1.54574	0.155129	9.96428	2.18461e-23	2.98269e-22	TRUE
Coq7	78.8947	1.6768	0.170882	9.81263	9.93417e-23	1.30365e-21	TRUE
Pde2a	119.012	-9.58053	2.39059	-4.0076	6.1339e-05	0.000175868	TRUE
Ipo5	1591	1.11	0.0739521	15.0097	6.34814e-51	3.4391e-49	TRUE
Kif22	404.999	1.14786	0.27343	4.19803	2.69253e-05	8.1169e-05	TRUE
Aldoa	2528.06	1.02405	0.0550242	18.6109	2.6234e-77	4.4723e-75	TRUE
Tbx6	62.0392	-1.10398	0.193868	-5.69451	1.2373e-08	5.47547e-08	TRUE
Sult1a1	172.171	-2.79774	0.184837	-15.1363	9.33713e-52	5.33854e-50	TRUE
Slco2b1	736.048	-1.43739	0.0921014	-15.6066	6.56441e-55	4.31024e-53	TRUE
Psma1	861.025	1.27365	0.0613169	20.7716	7.81379e-96	2.46095e-93	TRUE
Pycard	666.549	1.83848	0.163792	11.2245	3.09182e-29	5.70529e-28	TRUE
Plk1	298.413	2.04021	0.340113	5.99863	1.98991e-09	9.51259e-09	TRUE
Ndufab1	568.755	1.11284	0.08962	12.4173	2.10638e-35	5.45135e-34	TRUE
Mrpl17	348.993	1.0874	0.179664	6.05239	1.42709e-09	6.92022e-09	TRUE
Tmem159	60.3451	-1.78113	0.399454	-4.45893	8.23716e-06	2.66058e-05	TRUE
Trim30a	2505.75	1.05736	0.102881	10.2775	8.90148e-25	1.32538e-23	TRUE
Chst15	1692.41	-1.28528	0.0724737	-17.7344	2.27561e-70	2.85712e-68	TRUE
Gp2	42.4592	-4.07803	1.24379	-3.27872	0.00104279	0.00243278	TRUE
Rrm1	1982.17	1.50142	0.283608	5.29399	1.19674e-07	4.82382e-07	TRUE
Ano1	102.191	-1.57618	0.301022	-5.2361	1.64009e-07	6.5134e-07	TRUE
Rbmx2	84.5342	1.08918	0.208329	5.22816	1.71206e-07	6.7847e-07	TRUE
Cd40lg	57.9195	1.03919	0.197686	5.25678	1.46603e-07	5.84993e-07	TRUE
Rbm3	3171.68	1.39356	0.0762534	18.2754	1.30012e-74	1.96413e-72	TRUE
Ophn1	72.9057	-1.27667	0.264403	-4.82848	1.37577e-06	4.90588e-06	TRUE
Cox7b	609.208	1.05242	0.0788871	13.3408	1.33961e-40	4.57587e-39	TRUE
Hmgn5	228.172	1.10536	0.122398	9.03087	1.70318e-19	1.84217e-18	TRUE
Xkrx	171.729	-1.35601	0.160147	-8.46731	2.51123e-17	2.33436e-16	TRUE
Cenpi	144.214	1.89779	0.263013	7.21557	5.37082e-13	3.55288e-12	TRUE
Gla	101.155	1.6081	0.132659	12.122	8.07462e-34	1.90894e-32	TRUE
Col4a5	60.192	-1.41081	0.198263	-7.11588	1.11199e-12	7.15232e-12	TRUE
Adgrg2	84.4253	-1.78319	0.194229	-9.18088	4.27577e-20	4.81372e-19	TRUE
Gabrq	145.041	-3.77123	0.257818	-14.6275	1.87584e-48	8.89203e-47	TRUE
Haus7	88.1595	1.148	0.184707	6.21524	5.12449e-10	2.58548e-09	TRUE
Car5b	56.8589	2.52571	0.198265	12.739	3.58786e-37	1.04827e-35	TRUE
Tsc22d3	1876.45	-1.17851	0.148669	-7.92707	2.24371e-15	1.79323e-14	TRUE
Prps1	328.754	1.11531	0.110655	10.0791	6.8348e-24	9.6802e-23	TRUE
Mcf2l	94.8388	-1.85453	0.241543	-7.67787	1.61759e-14	1.20909e-13	TRUE
F10	71.0677	2.48172	0.258127	9.6143	6.9578e-22	8.71813e-21	TRUE
Gas6	379.342	-2.12306	0.153731	-13.8102	2.21082e-43	8.52311e-42	TRUE
Thsd1	56.4769	-1.77632	0.227188	-7.81872	5.33651e-15	4.16127e-14	TRUE
Cd209a	69.8405	-5.3163	0.49992	-10.6343	2.06363e-26	3.3461e-25	TRUE
Tnfsf13b	106.421	-1.10319	0.224415	-4.91584	8.84038e-07	3.23243e-06	TRUE
Col4a1	2170.38	1.18811	0.142951	8.31131	9.46474e-17	8.41905e-16	TRUE
Col4a2	1581.48	1.03367	0.134313	7.69597	1.40427e-14	1.05706e-13	TRUE
Rab20	141.646	1.088	0.139881	7.77802	7.36684e-15	5.68247e-14	TRUE
Ptpn7	742.234	1.11303	0.0597901	18.6156	2.40285e-77	4.13711e-75	TRUE
Dlc1	469.551	-1.52251	0.11158	-13.6451	2.16011e-42	7.99585e-41	TRUE
Sfrp1	452.724	1.00916	0.105729	9.54476	1.36423e-21	1.68439e-20	TRUE
Dctd	63.1956	1.20734	0.174204	6.93065	4.18902e-12	2.56222e-11	TRUE
Fgfr1	204.65	-1.29982	0.161097	-8.06854	7.11433e-16	5.89119e-15	TRUE
Star	1071.75	-1.32452	0.127937	-10.3529	4.05832e-25	6.14602e-24	TRUE
Slc7a2	656.768	-1.21062	0.121252	-9.98436	1.78442e-23	2.45071e-22	TRUE
Hpgd	829.575	-1.43884	0.0958183	-15.0163	5.74121e-51	3.12854e-49	TRUE
Ednra	67.6973	-1.34692	0.172289	-7.81782	5.37472e-15	4.18931e-14	TRUE
Nr3c2	109.159	-1.61662	0.207939	-7.77452	7.57365e-15	5.83231e-14	TRUE
Casp3	622.874	1.352	0.0938907	14.3997	5.19497e-47	2.3261e-45	TRUE
Pdlim3	59.1349	-1.19266	0.234183	-5.09288	3.52673e-07	1.34926e-06	TRUE
Got2	938.062	1.07114	0.0599103	17.8791	1.71714e-71	2.23132e-69	TRUE
Lsm6	461.132	1.02733	0.111245	9.23491	2.5851e-20	2.9452e-19	TRUE
Orc6	233.67	1.32787	0.187137	7.0957	1.28697e-12	8.22934e-12	TRUE
Mylk3	232.47	-1.36192	0.388008	-3.51004	0.000448038	0.00111811	TRUE
Gpt2	58.7127	1.51518	0.291473	5.19835	2.01067e-07	7.91407e-07	TRUE
Gnao1	56.7067	-1.6131	0.312098	-5.16856	2.35905e-07	9.20726e-07	TRUE
Cenpn	113.43	1.73968	0.240726	7.2268	4.94519e-13	3.28184e-12	TRUE
Mt2	100.113	3.10209	0.465412	6.66525	2.64224e-11	1.507e-10	TRUE
Mt1	99.3165	1.73884	0.228198	7.61989	2.53899e-14	1.86998e-13	TRUE
Slc12a3	36.0838	-1.24879	0.282407	-4.42193	9.78235e-06	3.13029e-05	TRUE
Slc27a1	141.52	-1.29121	0.177588	-7.27082	3.57306e-13	2.39433e-12	TRUE
Emc8	397.945	1.24015	0.171746	7.22082	5.16746e-13	3.42446e-12	TRUE
Gins2	300.78	1.25211	0.16469	7.60283	2.89733e-14	2.1238e-13	TRUE
6430548M08Rik	457.746	-1.12019	0.126776	-8.83601	9.9202e-19	1.01396e-17	TRUE
Ifi30	1626.14	1.06218	0.0572998	18.5372	1.03477e-76	1.7168e-74	TRUE
Lsm4	330.875	1.21091	0.0982012	12.3309	6.176e-35	1.55084e-33	TRUE
Psmb10	773.176	1.59012	0.0922667	17.234	1.47623e-66	1.58563e-64	TRUE
Nip7	331.611	1.01002	0.104686	9.6481	5.00773e-22	6.32157e-21	TRUE
Gpr83	36.065	-1.05548	0.280142	-3.76764	0.000164797	0.000442716	TRUE
Kars	1071.16	1.27216	0.0729418	17.4407	4.04951e-68	4.82359e-66	TRUE
Ctrb1	284.84	-22.474	2.6943	-8.34134	7.34535e-17	6.60016e-16	TRUE
Bmper	43.3911	-1.49254	0.300129	-4.97301	6.59204e-07	2.4484e-06	TRUE
Trpc6	37.034	-1.22027	0.266129	-4.58525	4.5344e-06	1.51543e-05	TRUE
Crtam	48.3152	1.15463	0.211066	5.47047	4.48852e-08	1.88105e-07	TRUE
Fdx1	42.4262	1.01641	0.192445	5.28159	1.28065e-07	5.14198e-07	TRUE
Tagln	854.416	1.38469	0.110475	12.5339	4.86942e-36	1.31517e-34	TRUE
Chek1	147.182	1.73602	0.225985	7.68202	1.56595e-14	1.17332e-13	TRUE
Tmod2	72.0641	-1.03081	0.242186	-4.25628	2.07853e-05	6.37241e-05	TRUE
Dock6	330.056	-1.29656	0.10821	-11.9819	4.4218e-33	9.93542e-32	TRUE
Ccnb2	340.612	1.58568	0.429903	3.68847	0.000225609	0.000592044	TRUE
Mns1	404.152	1.66022	0.384604	4.3167	1.58383e-05	4.9372e-05	TRUE
Anxa2	910.116	1.8399	0.0848417	21.6862	2.76658e-104	1.28521e-101	TRUE
Cgnl1	445.507	-1.12623	0.121444	-9.2737	1.79797e-20	2.06872e-19	TRUE
Kif23	418.811	1.26431	0.255352	4.95123	7.3745e-07	2.72215e-06	TRUE
Idh3a	431.925	1.47492	0.0932721	15.813	2.52977e-56	1.75404e-54	TRUE
Pkm	3588.13	1.60268	0.0703788	22.7722	8.65322e-115	6.69976e-112	TRUE
Psma4	958.323	1.44443	0.0578573	24.9655	1.4509e-137	2.24672e-134	TRUE
Cox7a2	460.672	1.29607	0.0793767	16.3282	6.224e-60	5.25702e-58	TRUE
Mb21d1	140.293	1.71835	0.146427	11.7352	8.41606e-32	1.75322e-30	TRUE
Gsta4	30.4669	-1.29699	0.343092	-3.78031	0.000156634	0.000422436	TRUE
Hcrtr2	42.5012	-1.25274	0.243032	-5.15463	2.54138e-07	9.8857e-07	TRUE
Plscr1	133.01	1.26009	0.130304	9.67038	4.02873e-22	5.12051e-21	TRUE
Aph1b	114.199	-1.03345	0.137835	-7.49773	6.49329e-14	4.60001e-13	TRUE
Plscr4	172.69	-1.11236	0.118969	-9.34998	8.76635e-21	1.0323e-19	TRUE
Fam96a	377.865	1.03204	0.0889247	11.6058	3.85065e-31	7.78594e-30	TRUE
Tipin	243.728	1.57788	0.243935	6.46845	9.90121e-11	5.32054e-10	TRUE
Zwilch	192.941	1.6757	0.303283	5.52521	3.29096e-08	1.39751e-07	TRUE
Tfdp2	1221.58	-1.04398	0.446199	-2.33971	0.0192987	0.0346448	TRUE
Mrps22	170.482	1.29207	0.12173	10.6142	2.55931e-26	4.12822e-25	TRUE
Cdc25a	390.671	1.02291	0.112865	9.06316	1.26722e-19	1.38352e-18	TRUE
Ngp	246.683	-1.12479	0.446978	-2.51643	0.011855	0.0223918	TRUE
Ptgs2	121.839	6.07323	0.443597	13.6909	1.15124e-42	4.31297e-41	TRUE
Myd88	542.534	1.20587	0.0820914	14.6894	7.54313e-49	3.64069e-47	TRUE
Scn5a	60.3155	-1.1549	0.26126	-4.42051	9.84701e-06	3.14886e-05	TRUE
Vipr1	161.239	-1.38019	0.186368	-7.40573	1.30434e-13	9.05391e-13	TRUE
Rab6b	214.894	-1.63012	0.142481	-11.4409	2.61019e-30	5.0788e-29	TRUE
Trf	1848.11	-2.15286	0.137939	-15.6073	6.49387e-55	4.27905e-53	TRUE
Nphp3	72.4543	-1.03388	0.352369	-2.9341	0.00334516	0.00710153	TRUE
Mrpl3	416.111	1.09098	0.0794834	13.7259	7.10236e-43	2.68244e-41	TRUE
Manf	909.34	1.22339	0.0968275	12.6347	1.35938e-36	3.81572e-35	TRUE
Traip	118.093	2.05792	0.234416	8.77895	1.65012e-18	1.66103e-17	TRUE
Amt	46.7268	-1.19004	0.22115	-5.38113	7.40188e-08	3.04161e-07	TRUE
Klhdc8b	98.6441	-1.15179	0.17132	-6.72307	1.77939e-11	1.02973e-10	TRUE
Thsd7a	51.2501	-1.03005	0.439657	-2.34284	0.0191376	0.0343955	TRUE
Crebl2	490.976	-1.10807	0.0937662	-11.8173	3.17623e-32	6.73752e-31	TRUE
Oas3	659.46	1.84576	0.29553	6.24557	4.22257e-10	2.15087e-09	TRUE
Oas2	534.471	1.63002	0.261141	6.24191	4.32273e-10	2.19887e-09	TRUE
Nlrp3	188.369	1.05238	0.167076	6.29884	2.99883e-10	1.5419e-09	TRUE
Heyl	33.0174	-1.4863	0.270669	-5.49122	3.99168e-08	1.68155e-07	TRUE
Troap	54.1783	1.64098	0.312533	5.25057	1.51631e-07	6.04119e-07	TRUE
Ppp1r9a	166.182	-1.46919	0.155388	-9.45496	3.23159e-21	3.89426e-20	TRUE
Rims3	280.595	-1.5077	0.155786	-9.67806	3.73745e-22	4.76332e-21	TRUE
Rangrf	50.3622	1.20524	0.232878	5.17541	2.27417e-07	8.88719e-07	TRUE
Adgre4	895.723	-2.11694	0.112776	-18.7712	1.29865e-78	2.36583e-76	TRUE
Polr2f	166.066	1.16915	0.10839	10.7864	3.98957e-27	6.65478e-26	TRUE
C330027C09Rik	365.423	1.97562	0.249419	7.92089	2.35821e-15	1.88232e-14	TRUE
Lmo7	61.7625	-2.03876	0.310559	-6.56481	5.2098e-11	2.89413e-10	TRUE
Phldb2	418.085	-1.09744	0.148066	-7.41184	1.24562e-13	8.65602e-13	TRUE
Tie1	328.08	-1.16987	0.0936146	-12.4967	7.78314e-36	2.07498e-34	TRUE
Ttc28	467.368	-1.00384	0.180408	-5.56429	2.63226e-08	1.13041e-07	TRUE
Ptprm	452.952	-1.32077	0.0863259	-15.2998	7.66413e-53	4.70016e-51	TRUE
Noc4l	258.148	1.43726	0.1198	11.9971	3.67748e-33	8.31325e-32	TRUE
Mif	525.131	1.77717	0.0826331	21.5067	1.34759e-102	5.69113e-100	TRUE
Tnxb	2004.16	-2.23371	0.142435	-15.6823	1.99811e-55	1.36003e-53	TRUE
Chst2	130.204	1.49073	0.156422	9.53013	1.57092e-21	1.93061e-20	TRUE
Rtp4	438.285	1.59796	0.159115	10.0428	9.88232e-24	1.38382e-22	TRUE
Prrg3	54.0872	-1.13843	0.246741	-4.61388	3.95229e-06	1.33167e-05	TRUE
Cysltr2	47.5956	1.02213	0.208541	4.90133	9.51894e-07	3.46757e-06	TRUE
Casp4	300.976	1.49163	0.138916	10.7376	6.77648e-27	1.12129e-25	TRUE
Apol6	54.3207	5.58733	0.468996	11.9134	1.00817e-32	2.2144e-31	TRUE
Tmem35a	122.085	-1.39673	0.140487	-9.94206	2.73133e-23	3.70735e-22	TRUE
Reep4	200.982	1.02266	0.117387	8.71184	2.98993e-18	2.95683e-17	TRUE
BC034090	48.8266	-1.3302	0.293535	-4.53168	5.85169e-06	1.92931e-05	TRUE
St18	40.5996	-3.84309	0.696722	-5.51595	3.46896e-08	1.46968e-07	TRUE
Recql4	98.1943	2.12775	0.269916	7.883	3.19614e-15	2.52297e-14	TRUE
Mtss1l	301.209	-1.16147	0.11771	-9.86719	5.77585e-23	7.68816e-22	TRUE
Pla2g4c	52.2641	1.7621	0.408433	4.31429	1.60119e-05	4.98797e-05	TRUE
Klf9	240.594	-1.30889	0.135741	-9.64256	5.28526e-22	6.65385e-21	TRUE
Lgals3bp	1784.97	1.08242	0.105812	10.2297	1.4598e-24	2.14945e-23	TRUE
Gucy1a3	537.494	-1.84757	0.141526	-13.0547	5.97582e-39	1.89493e-37	TRUE
Ndufb7	454.235	1.04364	0.0861637	12.1123	9.09586e-34	2.1422e-32	TRUE
Aspm	875.084	1.23737	0.365021	3.38985	0.000699299	0.00167821	TRUE
Rfc3	214.569	1.5796	0.16571	9.53232	1.53812e-21	1.89406e-20	TRUE
Fancd2	248.819	1.61713	0.342862	4.71655	2.39876e-06	8.30515e-06	TRUE
Fgd5	411.741	-1.03589	0.1427	-7.2592	3.894e-13	2.60282e-12	TRUE
Emid1	94.8097	-1.04472	0.164176	-6.36342	1.97304e-10	1.03102e-09	TRUE
Lsm3	275.487	1.23892	0.100794	12.2915	1.00594e-34	2.49564e-33	TRUE
Polq	473.34	1.59857	0.268623	5.95098	2.66544e-09	1.26028e-08	TRUE
Slc25a37	4198.47	-1.22398	0.464616	-2.63439	0.00842892	0.0164679	TRUE
Batf	160.598	1.74216	0.159328	10.9344	7.89207e-28	1.35662e-26	TRUE
Fhod3	119.524	-1.11146	0.146385	-7.59272	3.13254e-14	2.28899e-13	TRUE
Kif4	425.012	1.82676	0.375624	4.86327	1.15464e-06	4.15645e-06	TRUE
Tmem132c	36.1298	-2.11536	0.361235	-5.85589	4.74456e-09	2.19476e-08	TRUE
Brip1	252.188	1.98821	0.190051	10.4614	1.29877e-25	2.03317e-24	TRUE
Ramp1	71.123	-1.02301	0.180324	-5.67317	1.40178e-08	6.17249e-08	TRUE
Lif	32.7149	2.53975	0.344751	7.36691	1.74624e-13	1.20136e-12	TRUE
Parp14	5387.18	1.1763	0.10355	11.3597	6.63599e-30	1.25698e-28	TRUE
Gcsh	100.053	1.08045	0.142997	7.55573	4.16531e-14	3.01166e-13	TRUE
Gbp8	1212.87	1.47424	0.0922668	15.978	1.81816e-57	1.34602e-55	TRUE
Ifit1	397.195	1.86861	0.198018	9.43654	3.8528e-21	4.61293e-20	TRUE
Zfp395	221.686	-1.04237	0.104572	-9.968	2.10432e-23	2.87519e-22	TRUE
Fras1	217.342	-1.1474	0.315436	-3.63749	0.000275309	0.000711809	TRUE
Mast4	1693.59	-1.03221	0.0640948	-16.1044	2.37473e-58	1.86191e-56	TRUE
Dusp5	194.703	1.02537	0.10688	9.59358	8.50829e-22	1.05966e-20	TRUE
Tle2	142.826	-1.85842	0.168881	-11.0043	3.64177e-28	6.33034e-27	TRUE
BC030867	56.3966	1.76199	0.261704	6.73273	1.66509e-11	9.65691e-11	TRUE
Scn7a	183.523	-1.26779	0.112825	-11.2368	2.69065e-29	4.96995e-28	TRUE
Cxcl10	1018.94	3.28843	0.15705	20.9388	2.37348e-97	8.01893e-95	TRUE
Ncaph	320.75	1.41331	0.283183	4.99079	6.01338e-07	2.24289e-06	TRUE
Pygo1	41.9489	-1.76681	0.243604	-7.2528	4.08229e-13	2.72182e-12	TRUE
Ushbp1	163.983	-1.91915	0.141277	-13.5843	4.96334e-42	1.80487e-40	TRUE
Mrpl54	176.161	1.2145	0.105313	11.5322	9.07474e-31	1.80157e-29	TRUE
Zfr2	40.7345	-1.3641	0.336855	-4.04953	5.13204e-05	0.00014868	TRUE
Hrh2	199.288	1.44724	0.0965097	14.9958	7.82259e-51	4.17699e-49	TRUE
Zc3h12b	71.9033	-1.24624	0.219268	-5.68366	1.31845e-08	5.82211e-08	TRUE
Ubd	386.219	4.44666	0.203558	21.8447	8.72673e-106	4.63314e-103	TRUE
Tubg1	171.675	1.23962	0.130276	9.51529	1.81215e-21	2.21536e-20	TRUE
Lsm7	121.335	1.05677	0.122638	8.61699	6.87375e-18	6.61846e-17	TRUE
Pdk3	298.569	1.09574	0.0993533	11.0287	2.77734e-28	4.86414e-27	TRUE
Abi3bp	242.05	-1.45955	0.109568	-13.321	1.74807e-40	5.93832e-39	TRUE
Nup37	97.586	1.87983	0.13226	14.2131	7.59377e-46	3.26637e-44	TRUE
Parpbp	160.075	1.69185	0.384655	4.39835	1.09076e-05	3.46353e-05	TRUE
1810055G02Rik	43.2361	1.29115	0.21022	6.1419	8.15383e-10	4.03393e-09	TRUE
Ccl2	38.3924	4.6911	0.474074	9.8953	4.36302e-23	5.84104e-22	TRUE
Thyn1	89.5619	1.31522	0.138075	9.52537	1.64452e-21	2.01307e-20	TRUE
Ccr3	570.3	-1.78343	0.211154	-8.44611	3.01176e-17	2.77878e-16	TRUE
Fignl1	424.396	1.80371	0.360688	5.00076	5.71033e-07	2.13371e-06	TRUE
Stab2	2669.14	-1.36256	0.113185	-12.0383	2.23496e-33	5.11454e-32	TRUE
Cdcp1	35.5043	-2.18914	0.36973	-5.9209	3.20186e-09	1.50321e-08	TRUE
Melk	141.47	2.04198	0.254456	8.02488	1.01627e-15	8.31541e-15	TRUE
Isg15	331.282	1.91162	0.331228	5.77133	7.86478e-09	3.56447e-08	TRUE
Alg8	178.142	1.01886	0.132326	7.69958	1.36514e-14	1.02909e-13	TRUE
Usp35	113.796	-1.19881	0.16832	-7.12218	1.06235e-12	6.84585e-12	TRUE
Acta2	1022.48	1.68503	0.133933	12.5811	2.68119e-36	7.37009e-35	TRUE
Cox8a	743.469	1.10618	0.0717836	15.4099	1.40484e-53	8.87917e-52	TRUE
Rnase1	67.757	-5.51575	2.34225	-2.3549	0.0185279	0.0334322	TRUE
Bbs9	302.695	-1.08845	0.112637	-9.66332	4.31626e-22	5.46727e-21	TRUE
Apex1	259.739	1.18525	0.0920082	12.882	5.68718e-38	1.72961e-36	TRUE
Adamtsl2	345.217	-3.32667	0.190619	-17.4519	3.32777e-68	3.98946e-66	TRUE
Prickle1	158.86	-1.15717	0.127025	-9.10978	8.25492e-20	9.13053e-19	TRUE
Ska1	77.4794	1.9221	0.434293	4.42582	9.60779e-06	3.0792e-05	TRUE
Slc2a13	39.1692	-1.436	0.328598	-4.37007	1.24206e-05	3.92049e-05	TRUE
Csgalnact1	46.7244	-1.04025	0.301943	-3.44519	0.000570653	0.00139506	TRUE
Gng12	538.114	1.02157	0.114706	8.90594	5.29352e-19	5.53852e-18	TRUE
Npy1r	74.5531	-2.80772	0.241814	-11.611	3.62174e-31	7.33106e-30	TRUE
Tmem255a	78.4869	-2.18842	0.215798	-10.1411	3.63143e-24	5.19471e-23	TRUE
Ppfibp2	354.659	-1.21105	0.0985171	-12.2928	9.90141e-35	2.45973e-33	TRUE
Fxyd1	35.26	-1.97445	0.259485	-7.60909	2.7604e-14	2.02502e-13	TRUE
Etl4	148.891	-1.34302	0.209481	-6.41119	1.44391e-10	7.64843e-10	TRUE
Mag	31.7231	1.01571	0.232146	4.37532	1.21256e-05	3.83062e-05	TRUE
Clcn7	593.973	1.15567	0.0926011	12.4801	9.58882e-36	2.52737e-34	TRUE
Nudt1	76.0329	1.01186	0.172663	5.86031	4.61992e-09	2.1387e-08	TRUE
Ccdc148	72.0786	-1.25352	0.226621	-5.53136	3.17765e-08	1.35274e-07	TRUE
Ttll7	69.2915	-1.22543	0.259973	-4.71367	2.43295e-06	8.41884e-06	TRUE
Cox6b1	798.821	1.03088	0.0660743	15.6018	7.07314e-55	4.62792e-53	TRUE
Tubb4b	1962.62	1.11691	0.210757	5.2995	1.1612e-07	4.68665e-07	TRUE
Kif15	560.102	1.89679	0.298115	6.36259	1.98374e-10	1.03632e-09	TRUE
Anln	477.826	1.32807	0.424073	3.13169	0.00173803	0.00389673	TRUE
Rps27l	333.646	1.37233	0.111001	12.3632	4.13312e-35	1.05642e-33	TRUE
Mcoln3	110.067	-1.2321	0.209865	-5.87092	4.33383e-09	2.01077e-08	TRUE
Mrpl55	88.8418	1.08345	0.136873	7.91572	2.45828e-15	1.95799e-14	TRUE
Dna2	353.932	1.18354	0.159113	7.43838	1.01929e-13	7.12318e-13	TRUE
Fzd8	54.1573	-1.09043	0.194288	-5.61245	1.99476e-08	8.6726e-08	TRUE
Try5	64.2921	-20.6711	2.7477	-7.52307	5.35058e-14	3.81522e-13	TRUE
Asap3	53.1345	1.04069	0.221154	4.70575	2.52937e-06	8.72809e-06	TRUE
Frem2	163.046	-2.65666	0.261652	-10.1534	3.20037e-24	4.61002e-23	TRUE
Wdr62	169.591	1.35973	0.230918	5.88835	3.90073e-09	1.81982e-08	TRUE
Ddx1	689.415	1.11252	0.0918966	12.1062	9.79564e-34	2.30117e-32	TRUE
Ndufc1	137.957	1.36414	0.210606	6.47722	9.34254e-11	5.03198e-10	TRUE
Mxd4	1662.52	-1.04847	0.0752584	-13.9316	4.07086e-44	1.62328e-42	TRUE
Tmem97	135.92	1.61344	0.127238	12.6805	7.5846e-37	2.1716e-35	TRUE
Tacc3	385.172	1.70923	0.267798	6.38254	1.74173e-10	9.15294e-10	TRUE
Tap1	3268.93	1.42903	0.0841671	16.9785	1.18519e-64	1.22351e-62	TRUE
Sf3b6	386.675	1.0151	0.084741	11.9789	4.58562e-33	1.02787e-31	TRUE
Hhat	71.0512	-1.07012	0.231778	-4.61699	3.89343e-06	1.3135e-05	TRUE
Spon2	30.3639	1.46141	0.303293	4.81846	1.44668e-06	5.14098e-06	TRUE
Icam1	1110.7	1.0831	0.0867697	12.4825	9.30552e-36	2.45618e-34	TRUE
4930427A07Rik	155.735	1.41667	0.222607	6.364	1.9657e-10	1.02747e-09	TRUE
Dtl	562.51	1.65172	0.337287	4.89708	9.7272e-07	3.53789e-06	TRUE
Mrpl47	186.542	1.30161	0.195976	6.64172	3.10053e-11	1.75706e-10	TRUE
Dlgap5	471.558	1.47797	0.461637	3.20157	0.00136679	0.00312663	TRUE
Wdhd1	679.501	1.23175	0.259471	4.74718	2.06273e-06	7.19939e-06	TRUE
Nme1	504.183	1.69694	0.219104	7.7449	9.566e-15	7.31737e-14	TRUE
Adgrl3	345.348	-1.67016	0.13971	-11.9545	6.15012e-33	1.367e-31	TRUE
Atoh8	57.7311	-1.08168	0.199768	-5.41468	6.13974e-08	2.54378e-07	TRUE
Cdkn3	54.6802	1.28041	0.39076	3.27671	0.00105023	0.00244829	TRUE
Fam13a	94.3892	-2.45363	0.236265	-10.3851	2.89915e-25	4.43391e-24	TRUE
Cisd1	114.645	1.42993	0.146726	9.7456	1.92636e-22	2.48753e-21	TRUE
Ckap2	189.861	1.64072	0.361328	4.54082	5.60351e-06	1.85176e-05	TRUE
Limch1	444.055	-1.92145	0.134156	-14.3225	1.58348e-46	6.93968e-45	TRUE
Dzip1l	55.395	-1.30474	0.249626	-5.22678	1.72486e-07	6.83253e-07	TRUE
Tgm2	2231.9	2.13235	0.160534	13.2828	2.91147e-40	9.78318e-39	TRUE
Cpe	43.856	-1.36906	0.309476	-4.4238	9.69779e-06	3.1059e-05	TRUE
Egr2	122.515	1.01571	0.190748	5.32486	1.01029e-07	4.09808e-07	TRUE
H2afz	2058.5	1.67775	0.116124	14.4479	2.5838e-47	1.17767e-45	TRUE
Rmi2	154.006	2.32078	0.13438	17.2703	7.8704e-67	8.5525e-65	TRUE
Igsf9	54.6555	-1.06723	0.252793	-4.22175	2.42417e-05	7.36286e-05	TRUE
Kcnj9	38.1159	-1.53009	0.247226	-6.18905	6.05288e-10	3.03084e-09	TRUE
Socs1	240.71	3.40687	0.209977	16.225	3.35768e-59	2.70097e-57	TRUE
Sult6b1	30.4047	1.19262	0.233578	5.10586	3.29299e-07	1.26374e-06	TRUE
Mturn	205.382	-1.40993	0.173305	-8.13558	4.09982e-16	3.46758e-15	TRUE
Rnf144b	242.396	-1.24071	0.141573	-8.76377	1.88819e-18	1.89145e-17	TRUE
Tmem237	34.668	1.12496	0.255014	4.41136	1.02723e-05	3.27184e-05	TRUE
Stox2	119.274	-1.44038	0.173803	-8.28742	1.15729e-16	1.01919e-15	TRUE
Notch3	337.594	-1.68708	0.12065	-13.9832	1.97381e-44	7.97335e-43	TRUE
Prdm1	245.708	1.27539	0.138736	9.19292	3.82318e-20	4.31083e-19	TRUE
Spon1	333.057	1.00855	0.12914	7.80976	5.72955e-15	4.44908e-14	TRUE
P3h2	301.267	-1.1355	0.104704	-10.8449	2.10926e-27	3.56635e-26	TRUE
Tapbpl	620.67	1.03718	0.087191	11.8955	1.24829e-32	2.72251e-31	TRUE
Ncapd2	1186.53	1.21256	0.265192	4.57238	4.82214e-06	1.60755e-05	TRUE
Nop2	506.668	1.03434	0.0901569	11.4727	1.81028e-30	3.55212e-29	TRUE
Snx10	730.983	1.49448	0.0857354	17.4313	4.77505e-68	5.65159e-66	TRUE
Cd160	165.886	1.55507	0.152166	10.2196	1.62056e-24	2.3805e-23	TRUE
Camp	58.2165	-1.17269	0.406124	-2.88753	0.00388278	0.00814332	TRUE
Pcp4l1	30.9315	-1.20453	0.252792	-4.76493	1.88921e-06	6.62488e-06	TRUE
Ttk	153.948	1.9214	0.270903	7.09258	1.31639e-12	8.3978e-12	TRUE
Gpr162	35.28	-1.23222	0.259184	-4.75421	1.99223e-06	6.96775e-06	TRUE
Txnip	4546.48	-1.05537	0.0980662	-10.7618	5.21188e-27	8.66254e-26	TRUE
Uqcrfs1	557.421	1.09502	0.0731516	14.9692	1.16786e-50	6.20036e-49	TRUE
Tfdp1	837.647	1.45445	0.14064	10.3417	4.56541e-25	6.89711e-24	TRUE
Parp12	456.432	1.61662	0.127174	12.7119	5.07866e-37	1.47456e-35	TRUE
Rpf2	247.627	1.37667	0.116511	11.8159	3.23148e-32	6.84691e-31	TRUE
Tmc3	58.134	-1.72751	0.289596	-5.96523	2.44282e-09	1.15975e-08	TRUE
Nudcd1	243.164	1.05016	0.0858497	12.2325	2.08365e-34	5.05462e-33	TRUE
Shank1	186.697	-1.36994	0.206525	-6.63326	3.2836e-11	1.85798e-10	TRUE
Vill	67.7861	1.52549	0.271439	5.62003	1.90927e-08	8.31061e-08	TRUE
Ephx1	662.632	-1.21443	0.074171	-16.3734	2.96434e-60	2.52676e-58	TRUE
Phb	554.911	1.0221	0.112463	9.08834	1.00566e-19	1.1051e-18	TRUE
Bpgm	1083.03	-1.18609	0.407678	-2.90937	0.0036216	0.00764038	TRUE
Zfhx3	492.272	-1.19454	0.116658	-10.2397	1.31604e-24	1.94393e-23	TRUE
Prc1	902.016	1.21771	0.365577	3.33093	0.000865559	0.00204499	TRUE
Bmp6	56.7385	-1.23231	0.190521	-6.46808	9.92537e-11	5.33198e-10	TRUE
Eme1	95.3586	2.14189	0.210161	10.1917	2.15973e-24	3.13288e-23	TRUE
Anpep	432.877	1.14253	0.167827	6.80776	9.91332e-12	5.86094e-11	TRUE
Psmd7	616.397	1.08454	0.0915673	11.8442	2.30677e-32	4.94399e-31	TRUE
Zfp503	95.758	-1.14305	0.171355	-6.67064	2.54682e-11	1.45705e-10	TRUE
Whrn	235.151	-1.43449	0.163365	-8.78086	1.62234e-18	1.63483e-17	TRUE
Adgrl4	140.61	-1.08987	0.183669	-5.93386	2.959e-09	1.39412e-08	TRUE
Fanci	212.091	1.89933	0.239215	7.93984	2.02444e-15	1.62427e-14	TRUE
Suv39h1	495.567	1.0758	0.0839753	12.8109	1.42517e-37	4.25081e-36	TRUE
Stx11	310.162	1.19319	0.0836924	14.2569	4.06229e-46	1.7514e-44	TRUE
Tnfsf10	333.509	1.56942	0.122281	12.8345	1.05028e-37	3.14778e-36	TRUE
C130074G19Rik	69.5575	-1.78549	0.180216	-9.90753	3.86054e-23	5.19078e-22	TRUE
Neil3	234.241	1.0211	0.461956	2.21039	0.0270778	0.046998	TRUE
Prss23	117.777	-1.22785	0.201023	-6.10801	1.00884e-09	4.9567e-09	TRUE
Snx22	206.984	-1.01819	0.280008	-3.63627	0.000276618	0.000714798	TRUE
Zdhhc2	107.602	1.54623	0.140364	11.0159	3.20327e-28	5.58378e-27	TRUE
Rcan2	43.3011	-2.41817	0.296482	-8.15619	3.45755e-16	2.94177e-15	TRUE
Rbms3	385.101	-1.64675	0.127192	-12.947	2.44473e-38	7.53367e-37	TRUE
Gm7488	73.9002	1.33827	0.277949	4.8148	1.47347e-06	5.23419e-06	TRUE
Mrpl12	333.139	1.33839	0.102794	13.0201	9.40586e-39	2.95735e-37	TRUE
Lap3	700.843	2.03597	0.113281	17.9727	3.18774e-72	4.29236e-70	TRUE
Sdk1	54.1634	-1.25598	0.380695	-3.29919	0.000969646	0.00227184	TRUE
Tspan10	39.1278	-1.85206	0.283845	-6.52491	6.80439e-11	3.72647e-10	TRUE
Batf2	114.044	3.60752	0.269004	13.4107	5.23627e-41	1.81193e-39	TRUE
Ldb2	75.1192	-1.4645	0.309385	-4.7336	2.20577e-06	7.66412e-06	TRUE
Prkrip1	193.568	1.19265	0.205387	5.80686	6.36559e-09	2.90842e-08	TRUE
Exo1	158.543	1.67175	0.369873	4.5198	6.1898e-06	2.03573e-05	TRUE
Il22ra2	30.5686	-3.10724	0.389742	-7.97256	1.55423e-15	1.25732e-14	TRUE
Tbc1d2	33.7759	1.87696	0.258732	7.25446	4.0327e-13	2.69069e-12	TRUE
Fgl2	893.093	1.51028	0.100597	15.0132	6.01594e-51	3.26866e-49	TRUE
Plcb4	376.646	-1.14599	0.105965	-10.8148	2.92924e-27	4.917e-26	TRUE
Mrap	37.679	1.17676	0.254601	4.62195	3.80142e-06	1.2841e-05	TRUE
Timeless	328.286	1.05418	0.1563	6.74459	1.53458e-11	8.92509e-11	TRUE
Stat2	1506.88	1.13394	0.104284	10.8736	1.53951e-27	2.61015e-26	TRUE
Bub1b	603.12	1.42277	0.238715	5.96011	2.52068e-09	1.19549e-08	TRUE
Bmf	341.088	-2.13795	0.172299	-12.4083	2.35494e-35	6.07771e-34	TRUE
Fmo1	67.5478	-1.211	0.21737	-5.57114	2.53076e-08	1.08833e-07	TRUE
2810417H13Rik	804.686	2.55883	0.167723	15.2563	1.49549e-52	9.02246e-51	TRUE
Gpr34	133.403	-1.07096	0.150912	-7.09659	1.27871e-12	8.18216e-12	TRUE
Gbp7	2424.08	2.72046	0.107565	25.2914	3.97516e-141	7.38665e-138	TRUE
Gbp2b	327.046	6.12302	0.383274	15.9756	1.89155e-57	1.38928e-55	TRUE
Dnm3	108.025	-1.29059	0.248892	-5.18533	2.15636e-07	8.45348e-07	TRUE
Mrps28	90.6126	1.38403	0.150852	9.17474	4.52666e-20	5.08244e-19	TRUE
Btnl9	63.3401	-3.29618	0.306895	-10.7404	6.57347e-27	1.08867e-25	TRUE
Olfr56	89.5414	4.15255	0.264672	15.6894	1.78669e-55	1.22964e-53	TRUE
Il7	97.7346	-2.28289	0.171527	-13.3092	2.0467e-40	6.92748e-39	TRUE
Trim7	764.062	-1.21504	0.114125	-10.6465	1.81057e-26	2.94091e-25	TRUE
Havcr1	40.6062	-1.31599	0.230068	-5.72	1.06523e-08	4.75248e-08	TRUE
5330417C22Rik	68.9098	-1.58644	0.255466	-6.20996	5.29983e-10	2.6696e-09	TRUE
Xaf1	559.519	1.6632	0.149611	11.1169	1.03837e-28	1.86605e-27	TRUE
Ltbp4	702.581	-2.14626	0.1598	-13.4309	3.98291e-41	1.38856e-39	TRUE
Adam22	299.206	-1.46433	0.15596	-9.3891	6.05136e-21	7.18507e-20	TRUE
Pitpnm3	93.8084	-1.31269	0.222579	-5.89762	3.68779e-09	1.7248e-08	TRUE
Efhd2	1075.25	1.35698	0.075655	17.9364	6.1271e-72	8.07474e-70	TRUE
Kcna2	939.25	-1.1003	0.0803589	-13.6923	1.12941e-42	4.23973e-41	TRUE
Snrpd2	381.773	1.1657	0.0716462	16.2702	1.60507e-59	1.30242e-57	TRUE
Plekhh2	152.983	-1.25577	0.148804	-8.43913	3.1971e-17	2.94539e-16	TRUE
Kcnd3	106.225	-1.61675	0.252006	-6.41551	1.40355e-10	7.44953e-10	TRUE
Pif1	122.608	1.70926	0.343172	4.98077	6.3332e-07	2.35603e-06	TRUE
Fzd7	150.136	1.65005	0.140385	11.7538	6.75502e-32	1.41194e-30	TRUE
Rwdd2b	85.3649	1.12202	0.145329	7.72051	1.15868e-14	8.80192e-14	TRUE
Ccdc8	102.07	-1.37702	0.162644	-8.46644	2.52997e-17	2.34824e-16	TRUE
Cyyr1	172.547	-1.42735	0.114499	-12.466	1.14368e-35	3.00592e-34	TRUE
Chrnb1	67.5351	-1.0241	0.208161	-4.91972	8.66682e-07	3.17271e-06	TRUE
Pla2g2d	881.998	-1.18739	0.0985946	-12.0432	2.10622e-33	4.82587e-32	TRUE
Arhgap11a	672.843	1.01356	0.116412	8.70671	3.12818e-18	3.08863e-17	TRUE
Pklr	162.217	1.35362	0.512138	2.64308	0.0082155	0.0161034	TRUE
Rbbp8	539.751	1.21153	0.100024	12.1123	9.08927e-34	2.1422e-32	TRUE
Ssr2	639.766	1.21051	0.0866503	13.9701	2.37283e-44	9.56442e-43	TRUE
BC055324	124.703	1.08569	0.206961	5.24588	1.5554e-07	6.19162e-07	TRUE
Ccnb1	535.292	1.87069	0.384976	4.85923	1.17841e-06	4.23627e-06	TRUE
Mmrn2	259.327	-1.27923	0.0983789	-13.0031	1.17436e-38	3.67372e-37	TRUE
Cacna2d4	55.9203	-1.3045	0.357254	-3.65145	0.00026076	0.000676267	TRUE
Syt15	70.5269	-1.56145	0.213322	-7.3197	2.48529e-13	1.69412e-12	TRUE
Serpina3g	3708.39	3.54666	0.154724	22.9225	2.77308e-116	2.2404e-113	TRUE
Kif14	377.322	1.31611	0.481581	2.73289	0.00627814	0.012601	TRUE
Sox5	134.901	-1.45339	0.205243	-7.08135	1.42761e-12	9.07864e-12	TRUE
Fmod	108.175	-1.78272	0.168238	-10.5964	3.09626e-26	4.97705e-25	TRUE
Prelp	302.618	-1.97008	0.144067	-13.6747	1.43727e-42	5.36292e-41	TRUE
Mrps27	148.632	1.03552	0.119421	8.67113	4.27835e-18	4.19748e-17	TRUE
Kctd12b	221.7	-1.2997	0.138646	-9.37421	6.96986e-21	8.24404e-20	TRUE
Kcnj2	104.811	-1.09811	0.170964	-6.42306	1.33558e-10	7.10091e-10	TRUE
1810011H11Rik	49.1217	-1.83779	0.228939	-8.02742	9.95412e-16	8.15913e-15	TRUE
Tspo	440.784	1.69446	0.114057	14.8563	6.33407e-50	3.25137e-48	TRUE
Plekha6	690.15	-1.22599	0.136969	-8.95083	3.52829e-19	3.73364e-18	TRUE
Enc1	361.695	1.07572	0.103348	10.4088	2.26064e-25	3.48318e-24	TRUE
Mapk1ip1	206.717	-1.06166	0.117748	-9.01642	1.94331e-19	2.09094e-18	TRUE
Abca9	479.642	-3.19981	0.204431	-15.6523	3.20411e-55	2.1572e-53	TRUE
Oasl1	217.932	1.30505	0.190922	6.83551	8.1714e-12	4.86826e-11	TRUE
Abca8a	174.113	-3.32745	0.440168	-7.5595	4.04612e-14	2.93119e-13	TRUE
Sytl3	153.079	1.55663	0.148949	10.4508	1.45362e-25	2.26984e-24	TRUE
Haus1	77.5034	1.09355	0.148139	7.3819	1.56048e-13	1.07675e-12	TRUE
Mcm3	1059.48	1.63073	0.161596	10.0914	6.03058e-24	8.56075e-23	TRUE
Fam222a	30.7116	-1.11535	0.302062	-3.69247	0.000222083	0.000583451	TRUE
Acacb	178.022	-1.55234	0.223548	-6.94411	3.80843e-12	2.3379e-11	TRUE
Ncapg2	1021.92	1.17357	0.288206	4.07198	4.6616e-05	0.000135707	TRUE
Abhd14b	58.3962	-1.05795	0.194508	-5.43908	5.35575e-08	2.2299e-07	TRUE
Pnliprp1	106.899	-20.9847	2.8701	-7.31151	2.6415e-13	1.7973e-12	TRUE
Zfand4	33.5404	1.43851	0.291743	4.93074	8.19204e-07	3.00898e-06	TRUE
Bag2	74.8689	1.06147	0.317402	3.34424	0.000825076	0.00195731	TRUE
Cilp	148.105	-1.63862	0.144217	-11.3621	6.45576e-30	1.22534e-28	TRUE
Gnl3	505.589	1.17776	0.0896048	13.144	1.84272e-39	5.99676e-38	TRUE
Gzmk	46.7377	5.32157	0.407591	13.0562	5.86109e-39	1.86172e-37	TRUE
Mgat3	77.3465	-1.38769	0.181468	-7.64705	2.05648e-14	1.52306e-13	TRUE
Mfap4	66.8635	-1.60811	0.198016	-8.1211	4.61976e-16	3.88085e-15	TRUE
Reln	245.426	-1.0496	0.474981	-2.20978	0.0271204	0.0470587	TRUE
Dctpp1	120.428	1.81259	0.15137	11.9746	4.82618e-33	1.07789e-31	TRUE
Clspn	428.629	1.36129	0.336453	4.046	5.21013e-05	0.000150755	TRUE
Ago4	165.944	-1.55025	0.159173	-9.73941	2.0473e-22	2.64004e-21	TRUE
Klhl14	175.757	-1.63992	0.1484	-11.0506	2.17696e-28	3.83797e-27	TRUE
Maff	51.6004	1.59082	0.195221	8.14881	3.67534e-16	3.12421e-15	TRUE
Wbp5	228.472	1.05258	0.103848	10.1358	3.83278e-24	5.47852e-23	TRUE
Trafd1	1272.4	1.09791	0.104771	10.4792	1.077e-25	1.69171e-24	TRUE
Gpr153	62.0935	-1.95751	0.222405	-8.80157	1.34911e-18	1.36542e-17	TRUE
Hecw2	76.0468	-1.82825	0.344236	-5.31104	1.09e-07	4.40887e-07	TRUE
Flt3	418.791	-1.03232	0.0945911	-10.9135	9.93342e-28	1.69653e-26	TRUE
Nrep	51.6997	-2.22629	0.252026	-8.83359	1.01366e-18	1.0355e-17	TRUE
Egflam	117.484	-1.77219	0.218099	-8.12562	4.45073e-16	3.74563e-15	TRUE
Tuba1c	950.778	1.20975	0.20536	5.89089	3.84121e-09	1.79295e-08	TRUE
Qrfp	45.9124	-1.35395	0.214382	-6.31559	2.69136e-10	1.38958e-09	TRUE
4930426D05Rik	163.899	-1.36615	0.152968	-8.93096	4.22346e-19	4.44648e-18	TRUE
Fam129c	503.606	-1.20027	0.13195	-9.09637	9.34051e-20	1.02884e-18	TRUE
Pcdhb19	31.5105	-1.76253	0.251462	-7.00912	2.3983e-12	1.50001e-11	TRUE
Eif3j2	117.54	1.37977	0.259395	5.31917	1.0424e-07	4.22555e-07	TRUE
E130012A19Rik	47.912	1.23779	0.190772	6.48833	8.67911e-11	4.69369e-10	TRUE
Tril	34.1088	-2.31622	0.297232	-7.79263	6.56303e-15	5.0753e-14	TRUE
Mmp3	47.1476	4.44353	0.387366	11.4711	1.84214e-30	3.61084e-29	TRUE
Adamts3	45.2703	1.18631	0.265763	4.46378	8.05251e-06	2.60592e-05	TRUE
Adamtsl5	94.5736	-1.77915	0.289391	-6.14789	7.85187e-10	3.89563e-09	TRUE
Slc35g1	124.157	1.01032	0.127339	7.9341	2.12035e-15	1.69756e-14	TRUE
Pcdhb14	48.5731	-1.08917	0.223884	-4.86491	1.1451e-06	4.12778e-06	TRUE
Hepacam2	92.1258	-1.34216	0.207097	-6.48083	9.12211e-11	4.92038e-10	TRUE
Tnip3	44.9615	4.14708	0.355145	11.6771	1.66824e-31	3.43291e-30	TRUE
Cdc25c	55.6711	1.56739	0.326811	4.79601	1.61854e-06	5.72324e-06	TRUE
Marveld1	486.38	-1.48857	0.0904088	-16.4648	6.56374e-61	5.72617e-59	TRUE
Lacc1	262.723	1.17788	0.13117	8.97978	2.71297e-19	2.89062e-18	TRUE
Shisa2	76.4455	-2.46979	0.228246	-10.8207	2.74529e-27	4.61656e-26	TRUE
Rps2	8764.08	1.00811	0.0538087	18.7351	2.56375e-78	4.6252e-76	TRUE
Ackr2	127.226	-1.19526	0.183025	-6.53058	6.55139e-11	3.59109e-10	TRUE
5031434C07Rik	35.5834	-1.1628	0.248402	-4.68112	2.85314e-06	9.78078e-06	TRUE
Phf11a	94.3839	1.98926	0.167513	11.8752	1.59169e-32	3.44718e-31	TRUE
Zfp354c	101.241	-1.10727	0.277384	-3.99185	6.55605e-05	0.000187221	TRUE
Uqcrq	321.662	1.32269	0.109608	12.0674	1.5703e-33	3.63833e-32	TRUE
Zc2hc1c	38.6545	-1.19278	0.220551	-5.40817	6.36703e-08	2.63208e-07	TRUE
Dmd	358.414	-1.07526	0.145307	-7.39993	1.36252e-13	9.43661e-13	TRUE
Cenph	82.6171	1.84803	0.339898	5.437	5.4185e-08	2.25502e-07	TRUE
Fndc7	73.1835	-1.00946	0.279214	-3.61537	0.000299922	0.000770944	TRUE
Cenpe	956.158	1.45993	0.351397	4.15464	3.25799e-05	9.70037e-05	TRUE
Zfp423	79.417	-1.00991	0.410784	-2.45849	0.0139522	0.0259441	TRUE
Hcar2	211.979	1.62186	0.122068	13.2865	2.77291e-40	9.33447e-39	TRUE
Mtus1	265.294	-1.3795	0.169546	-8.13643	4.07108e-16	3.44642e-15	TRUE
Col27a1	285.964	-1.4416	0.13635	-10.5728	3.98422e-26	6.38231e-25	TRUE
Tcf21	333.65	-1.69021	0.151232	-11.1762	5.33056e-29	9.70151e-28	TRUE
Mms22l	379.945	1.06313	0.163416	6.50569	7.73361e-11	4.20439e-10	TRUE
Slc16a5	64.9664	-1.13169	0.259298	-4.36444	1.27447e-05	4.01801e-05	TRUE
Ifitm10	32.7563	-1.1339	0.262547	-4.31887	1.5683e-05	4.89295e-05	TRUE
Gm9800	121.843	1.2311	0.145315	8.47194	2.4133e-17	2.24894e-16	TRUE
Serpinb9	963.438	1.44917	0.073926	19.603	1.45804e-85	3.42954e-83	TRUE
A430105I19Rik	142.639	-1.03313	0.119285	-8.66106	4.67399e-18	4.57357e-17	TRUE
Gvin1	12828.3	1.60107	0.105084	15.2361	2.03813e-52	1.20998e-50	TRUE
Clec14a	132.934	-1.6646	0.141299	-11.7807	4.91092e-32	1.03581e-30	TRUE
Ifit2	794.242	2.38328	0.145193	16.4146	1.50453e-60	1.29432e-58	TRUE
Polr2k	87.3442	1.04377	0.137308	7.60168	2.92307e-14	2.14097e-13	TRUE
Pnlip	349.04	-8.09295	2.52615	-3.20366	0.0013569	0.00310594	TRUE
Fam26f	273.973	2.57027	0.133245	19.2898	6.54639e-83	1.32223e-80	TRUE
Sbsn	41.6613	-1.09917	0.288251	-3.81325	0.000137149	0.000372752	TRUE
E2f8	445.566	1.35427	0.437454	3.09579	0.00196291	0.00435412	TRUE
Pik3r6	51.0259	1.49544	0.306418	4.88041	1.05867e-06	3.83324e-06	TRUE
AI464131	44.095	-2.06282	0.258366	-7.98412	1.41525e-15	1.14889e-14	TRUE
Ccbe1	228.862	-1.10626	0.141821	-7.80043	6.16976e-15	4.77893e-14	TRUE
Hs3st2	57.4689	-2.07353	0.247582	-8.37509	5.5181e-17	4.99695e-16	TRUE
Pcdhb17	36.8202	-1.50455	0.226279	-6.64906	2.9497e-11	1.67824e-10	TRUE
Hnrnpa1	4682.9	1.21751	0.0702418	17.3331	2.64821e-67	3.01896e-65	TRUE
Camk2n1	145.855	-1.91432	0.148288	-12.9095	3.98035e-38	1.21649e-36	TRUE
Tmem150b	49.9549	-1.88021	0.231175	-8.13326	4.17882e-16	3.53119e-15	TRUE
Sox18	90.5904	-1.14117	0.156418	-7.29564	2.9725e-13	2.00855e-12	TRUE
Cox17	656.593	1.3065	0.0886765	14.7333	3.94088e-49	1.92709e-47	TRUE
Ticrr	254.195	1.73197	0.263745	6.56683	5.13989e-11	2.857e-10	TRUE
Tmem215	75.2854	-1.43505	0.179548	-7.99256	1.32165e-15	1.07384e-14	TRUE
Bdh1	110.092	1.05108	0.229727	4.57535	4.75419e-06	1.58575e-05	TRUE
Olfml2a	113.907	-1.5457	0.174612	-8.85218	8.58258e-19	8.81601e-18	TRUE
Hmga1	880.287	1.46666	0.0879861	16.6692	2.19405e-62	2.03849e-60	TRUE
Bst2	533.867	1.39512	0.133696	10.435	1.71535e-25	2.66066e-24	TRUE
Fat4	334.548	-1.26178	0.116517	-10.8291	2.50481e-27	4.22747e-26	TRUE
Irgm1	2647.96	2.57998	0.101444	25.4325	1.10377e-142	2.56379e-139	TRUE
Myct1	45.9775	-1.20543	0.206513	-5.83708	5.31226e-09	2.4464e-08	TRUE
Tet1	198.83	-1.30439	0.306741	-4.25241	2.1148e-05	6.47416e-05	TRUE
Hist1h2be	1419.92	1.24247	0.332205	3.74007	0.000183967	0.000489824	TRUE
Kcne4	100.652	2.98234	0.214724	13.8892	7.36576e-44	2.90596e-42	TRUE
Ctdspl	160.031	-1.04134	0.162705	-6.40021	1.55167e-10	8.19591e-10	TRUE
Rnf152	34.5688	-1.32522	0.252064	-5.25748	1.46045e-07	5.83113e-07	TRUE
Baiap3	110.442	1.40082	0.198845	7.04477	1.85762e-12	1.17051e-11	TRUE
Dmbt1	125.405	-4.95921	1.98795	-2.49463	0.0126087	0.0236814	TRUE
Mis18bp1	357.36	1.09231	0.307914	3.54746	0.000388959	0.000980284	TRUE
Nxpe5	37.5202	1.60445	0.213113	7.52865	5.12671e-14	3.6612e-13	TRUE
Bola2	489.055	1.08635	0.158185	6.86758	6.53007e-12	3.92058e-11	TRUE
Rnf150	374.735	-1.96216	0.118306	-16.5856	8.86326e-62	8.03401e-60	TRUE
Fancb	72.5634	1.33365	0.1499	8.89695	5.74038e-19	5.97578e-18	TRUE
Hs3st3a1	82.546	-1.1156	0.183939	-6.06506	1.31901e-09	6.41117e-09	TRUE
Sned1	884.384	-3.05981	0.193303	-15.8291	1.9609e-56	1.36983e-54	TRUE
9330154K18Rik	100.629	-1.04872	0.151665	-6.91471	4.68812e-12	2.85435e-11	TRUE
Diras2	50.5101	-1.89746	0.23239	-8.16499	3.21474e-16	2.73769e-15	TRUE
Tshz2	182.419	-1.31659	0.157324	-8.36863	5.82943e-17	5.27373e-16	TRUE
Pcdhb16	50.6943	-1.17149	0.217881	-5.37676	7.58389e-08	3.11228e-07	TRUE
Timm8a1	144.844	1.50392	0.199145	7.5519	4.28963e-14	3.09193e-13	TRUE
Zfp473	42.8419	1.17388	0.265439	4.42239	9.76165e-06	3.1242e-05	TRUE
Ldlrad3	131.162	-1.17326	0.147383	-7.96061	1.71188e-15	1.37825e-14	TRUE
Tenm4	140.131	-1.19909	0.257813	-4.65099	3.30349e-06	1.12366e-05	TRUE
Nat8l	47.6309	-1.96738	0.30852	-6.37684	1.80783e-10	9.48153e-10	TRUE
Frmd6	344.889	-1.0017	0.0875185	-11.4456	2.47374e-30	4.82339e-29	TRUE
Ckap2l	357.286	1.73211	0.342062	5.06374	4.11113e-07	1.56063e-06	TRUE
Coa7	133.539	1.33143	0.252136	5.2806	1.28764e-07	5.16559e-07	TRUE
Cyp4f16	247.384	-1.24668	0.14654	-8.50745	1.77802e-17	1.66864e-16	TRUE
Igf2	74.6829	-1.57786	0.221943	-7.10931	1.16626e-12	7.49099e-12	TRUE
Gm12185	410.49	3.67313	0.303641	12.097	1.09575e-33	2.5644e-32	TRUE
Cdca2	280.541	1.63015	0.210991	7.72618	1.10819e-14	8.43604e-14	TRUE
Prex2	795.315	-1.12437	0.125406	-8.96586	3.07855e-19	3.26702e-18	TRUE
Ndnf	50.4599	-1.17986	0.447943	-2.63396	0.0084395	0.0164834	TRUE
Rapgef4	349.957	-1.0299	0.128614	-8.00773	1.16843e-15	9.53105e-15	TRUE
Sephs2	360.69	1.0549	0.0853799	12.3554	4.55753e-35	1.1617e-33	TRUE
Ccr2	415.13	1.4711	0.117739	12.4946	7.99156e-36	2.12445e-34	TRUE
Agtr1a	252.545	-1.63368	0.179066	-9.12335	7.2834e-20	8.08967e-19	TRUE
Fam110b	51.7578	-1.03886	0.276177	-3.76157	0.000168853	0.00045263	TRUE
Gm8186	127.29	1.05765	0.118582	8.91916	4.69819e-19	4.92951e-18	TRUE
C5ar1	32.7669	1.27967	0.354575	3.60902	0.000307358	0.000787878	TRUE
Trappc1	191.121	1.03457	0.093228	11.0972	1.29485e-28	2.30468e-27	TRUE
Zfp2	32.5971	-1.76886	0.296286	-5.97013	2.37071e-09	1.12695e-08	TRUE
Dtx3l	2375.64	1.28762	0.0823658	15.6329	4.34549e-55	2.9046e-53	TRUE
Cdc42ep1	141.5	-1.19722	0.144164	-8.30458	1.00177e-16	8.88963e-16	TRUE
Hist1h1a	1503.75	1.55229	0.496484	3.12657	0.00176856	0.00395755	TRUE
Tmie	66.7624	-1.233	0.259467	-4.75205	2.01362e-06	7.03594e-06	TRUE
Nkx3-2	34.6695	-1.36672	0.254132	-5.37799	7.53223e-08	3.09244e-07	TRUE
Mmp12	33.5572	-2.97704	0.457627	-6.50538	7.74978e-11	4.20948e-10	TRUE
H2afx	1607.31	1.48337	0.414472	3.57893	0.000345003	0.000877477	TRUE
Mrps16	186.607	1.11943	0.100749	11.1111	1.108e-28	1.98543e-27	TRUE
Apol10b	88.7575	1.60467	0.193362	8.29879	1.05177e-16	9.30222e-16	TRUE
Tdrp	145.973	-1.57681	0.180084	-8.75599	2.02313e-18	2.02226e-17	TRUE
Agmo	33.8115	-1.8486	0.306422	-6.03286	1.61085e-09	7.77474e-09	TRUE
Gsg2	178.205	1.24086	0.117439	10.566	4.28489e-26	6.85213e-25	TRUE
Cxcr3	198.639	1.77716	0.141279	12.5791	2.75188e-36	7.55323e-35	TRUE
Evc2	46.9841	-1.05314	0.269791	-3.90354	9.47956e-05	0.000264256	TRUE
Dscam	102.856	-1.83854	0.161546	-11.3809	5.20752e-30	9.93491e-29	TRUE
Synpo2	860.573	-1.00487	0.104591	-9.60766	7.42149e-22	9.28661e-21	TRUE
Lgals3	1002.22	2.73118	0.127021	21.5019	1.49556e-102	6.17566e-100	TRUE
Armcx6	32.2494	1.26908	0.2512	5.05209	4.37001e-07	1.65418e-06	TRUE
Tnfsf15	37.8876	1.65367	0.235725	7.01525	2.29531e-12	1.43801e-11	TRUE
Tcf19	213.329	1.72914	0.226102	7.64761	2.0475e-14	1.51701e-13	TRUE
Fam171a1	182.851	-1.39625	0.137673	-10.1418	3.60443e-24	5.16404e-23	TRUE
Mmp13	84.6537	5.04578	0.490264	10.292	7.66061e-25	1.14613e-23	TRUE
Minos1	458.582	1.12406	0.11541	9.73973	2.04095e-22	2.63368e-21	TRUE
Vstm4	112.305	-2.07428	0.172443	-12.0288	2.50736e-33	5.73085e-32	TRUE
Olfr164	120.676	-1.1096	0.135049	-8.21625	2.09959e-16	1.80623e-15	TRUE
Tmem37	36.7142	-1.30743	0.282195	-4.63308	3.60271e-06	1.22052e-05	TRUE
Fam131a	32.0798	-1.21516	0.238134	-5.10283	3.3462e-07	1.2831e-06	TRUE
Atp5k	239.979	1.24784	0.100817	12.3772	3.47046e-35	8.91952e-34	TRUE
Ercc6l	284.5	1.69794	0.191456	8.86858	7.40843e-19	7.65648e-18	TRUE
Gen1	170.958	1.45969	0.261421	5.58368	2.35484e-08	1.0162e-07	TRUE
Zgrf1	371.801	1.03738	0.197786	5.24494	1.56337e-07	6.21936e-07	TRUE
Ffar2	208.818	1.07595	0.132821	8.10072	5.46346e-16	4.55869e-15	TRUE
Commd1	194.206	1.02249	0.12121	8.43569	3.29257e-17	3.03034e-16	TRUE
Kif18b	233.474	1.23364	0.438238	2.81499	0.0048778	0.0100265	TRUE
Cd14	106.635	-1.54671	0.185871	-8.32145	8.68929e-17	7.75898e-16	TRUE
Spn	1820.46	1.11831	0.0608956	18.3643	2.53558e-75	4.02702e-73	TRUE
Kcnj16	278.237	-3.2241	0.169418	-19.0305	9.53481e-81	1.82655e-78	TRUE
Siglech	348.832	-2.48036	0.171685	-14.4471	2.61366e-47	1.18746e-45	TRUE
Zfp579	125.846	-1.08215	0.194577	-5.56156	2.6737e-08	1.14714e-07	TRUE
Hist1h1e	2431.02	1.17028	0.370784	3.15622	0.00159828	0.00360997	TRUE
AU021092	209.39	-1.37053	0.122256	-11.2104	3.62751e-29	6.6673e-28	TRUE
Ttn	4166.48	-2.13421	0.12865	-16.5892	8.33586e-62	7.59299e-60	TRUE
Mest	35.8864	-1.04698	0.254605	-4.11217	3.91953e-05	0.000115315	TRUE
Prdm9	134.415	-1.11371	0.159188	-6.9962	2.62997e-12	1.64049e-11	TRUE
Sec31b	44.8714	-1.71089	0.238365	-7.1776	7.09454e-13	4.63703e-12	TRUE
Pfdn4	101.465	1.01411	0.181267	5.59456	2.21181e-08	9.57817e-08	TRUE
Pard3b	166.182	-1.20988	0.135613	-8.9216	4.59619e-19	4.82795e-18	TRUE
Fpr2	77.1827	1.97428	0.261928	7.53746	4.79198e-14	3.43668e-13	TRUE
Hbb-bs	54775.6	-1.24365	0.492994	-2.52265	0.0116473	0.0220218	TRUE
Mpp3	32.9698	-2.02292	0.337469	-5.99439	2.04247e-09	9.7516e-09	TRUE
Atp6v1a	895.115	1.01837	0.0601012	16.9443	2.12136e-64	2.17785e-62	TRUE
Epha3	70.3247	-1.32665	0.267205	-4.96492	6.87306e-07	2.5487e-06	TRUE
Pbx1	553.661	-1.00856	0.0875939	-11.514	1.12128e-30	2.22128e-29	TRUE
St6galnac3	133.909	-1.00552	0.198303	-5.07063	3.96496e-07	1.50884e-06	TRUE
Hist1h1d	2965.31	1.34667	0.425985	3.16132	0.00157056	0.00355342	TRUE
Dlg2	301.774	-2.0622	0.188968	-10.9129	1.00003e-27	1.70639e-26	TRUE
Jun	445.922	1.28642	0.124912	10.2986	7.14573e-25	1.07169e-23	TRUE
Oas1a	337.155	1.70097	0.177598	9.57767	9.92605e-22	1.23375e-20	TRUE
Grk4	48.7471	-1.43818	0.397837	-3.61501	0.000300341	0.000771816	TRUE
Nup107	514.974	1.22269	0.0765328	15.976	1.87833e-57	1.38505e-55	TRUE
Junb	625.877	1.01228	0.0852234	11.878	1.54094e-32	3.34507e-31	TRUE
Gas1	63.7803	-1.5283	0.29905	-5.11051	3.21297e-07	1.23507e-06	TRUE
Mrpl35	228.438	1.22195	0.17741	6.88772	5.66939e-12	3.42041e-11	TRUE
9430076C15Rik	65.4801	2.33291	0.22979	10.1524	3.23448e-24	4.65194e-23	TRUE
Sv2b	34.4986	-2.64689	0.358471	-7.38385	1.53782e-13	1.06151e-12	TRUE
Gpr141	250.086	1.29896	0.13215	9.82942	8.41035e-23	1.10995e-21	TRUE
Socs3	493.104	2.59507	0.125818	20.6256	1.61847e-94	4.77373e-92	TRUE
Bcl3	369.4	1.24496	0.131253	9.4852	2.4193e-21	2.93251e-20	TRUE
Arhgap20	110.929	-1.48244	0.213965	-6.92843	4.2554e-12	2.60026e-11	TRUE
Slamf8	485.377	2.16363	0.130193	16.6186	5.11399e-62	4.72777e-60	TRUE
Phgdh	543.462	1.0853	0.0961225	11.2908	1.45721e-29	2.72963e-28	TRUE
3110082I17Rik	53.5779	1.24793	0.203513	6.13193	8.68192e-10	4.2872e-09	TRUE
Sh3pxd2a	1559.54	-1.13947	0.0640156	-17.7999	7.08498e-71	9.01733e-69	TRUE
Plxnb1	304.17	-1.36817	0.180728	-7.57036	3.72184e-14	2.70153e-13	TRUE
Nebl	168.197	-1.2479	0.164793	-7.57253	3.66022e-14	2.65888e-13	TRUE
Grwd1	172.914	1.16341	0.104526	11.1304	8.92536e-29	1.60708e-27	TRUE
Iigp1	3388.87	3.81104	0.173508	21.9647	6.27086e-107	3.53106e-104	TRUE
1810037I17Rik	319.671	1.03138	0.0828693	12.4458	1.47367e-35	3.85143e-34	TRUE
Try4	104.507	-21.9884	2.70145	-8.13949	3.96962e-16	3.36359e-15	TRUE
Ifi205	601.667	2.00692	0.128455	15.6235	5.03617e-55	3.34222e-53	TRUE
Fgfr3	187.017	-2.16015	0.166756	-12.9539	2.23237e-38	6.91365e-37	TRUE
Ceacam2	37.0253	-1.57695	0.290806	-5.42268	5.87112e-08	2.43683e-07	TRUE
Gimap4	3773.16	1.01182	0.0669388	15.1156	1.27733e-51	7.17082e-50	TRUE
Cpa1	173.202	-7.21116	2.46469	-2.92579	0.00343582	0.00727985	TRUE
Hmgb2	2433.16	1.95736	0.232135	8.43199	3.39839e-17	3.12464e-16	TRUE
Set	3885.17	1.1108	0.0673966	16.4816	4.97334e-61	4.35918e-59	TRUE
Elp6	57.9218	1.05769	0.164156	6.44321	1.16969e-10	6.25113e-10	TRUE
Atrnl1	1009.76	-1.0557	0.0639319	-16.5129	2.96203e-61	2.63352e-59	TRUE
Rnd1	35.7266	1.49906	0.290633	5.15791	2.49716e-07	9.72386e-07	TRUE
Zfp174	82.5379	-1.00978	0.155078	-6.51143	7.44372e-11	4.05391e-10	TRUE
Ifng	109.341	6.22342	0.378284	16.4517	8.14971e-61	7.04363e-59	TRUE
Fam72a	34.0035	2.50339	0.247442	10.1171	4.64126e-24	6.61887e-23	TRUE
9430025C20Rik	73.0785	-1.03883	0.167549	-6.20019	5.63944e-10	2.83222e-09	TRUE
Gm9967	32.9677	-1.00074	0.29853	-3.35221	0.000801677	0.00190618	TRUE
Fbxo6	148.985	1.07605	0.107733	9.98807	1.71896e-23	2.36255e-22	TRUE
Pcdh9	146.852	-2.34669	0.260214	-9.01834	1.90959e-19	2.05585e-18	TRUE
Nap1l5	61.7051	-1.22105	0.179611	-6.79833	1.0584e-11	6.22972e-11	TRUE
Epm2a	31.351	-1.24619	0.254984	-4.88735	1.02204e-06	3.71003e-06	TRUE
Timd4	565.179	-1.95435	0.116894	-16.719	9.5351e-63	8.99397e-61	TRUE
Cdca7	314.338	1.09009	0.142223	7.66464	1.79336e-14	1.33618e-13	TRUE
Gpc3	48.9671	-1.91217	0.411325	-4.64882	3.3384e-06	1.1347e-05	TRUE
Gemin6	80.0332	1.42399	0.165998	8.57837	9.6231e-18	9.18421e-17	TRUE
Abcd2	113.642	-1.33584	0.16542	-8.07544	6.72331e-16	5.57984e-15	TRUE
Per2	263.486	-1.37498	0.125099	-10.9911	4.21696e-28	7.32332e-27	TRUE
Tmem150a	60.7741	-1.03541	0.192122	-5.38934	7.07153e-08	2.91101e-07	TRUE
Irs1	168.907	-1.52951	0.189296	-8.07998	6.47769e-16	5.38079e-15	TRUE
Nod2	121.587	1.26327	0.162409	7.77837	7.34674e-15	5.66932e-14	TRUE
H2-T22	1730.21	1.27066	0.138824	9.15307	5.53379e-20	6.19824e-19	TRUE
Col8a2	102.761	-2.52511	0.225023	-11.2216	3.19619e-29	5.88618e-28	TRUE
Npm3	287.546	1.10108	0.0884889	12.4432	1.52283e-35	3.96877e-34	TRUE
Ms4a4b	1871.4	1.10525	0.109394	10.1034	5.33666e-24	7.59309e-23	TRUE
1810011O10Rik	170.432	-1.95419	0.122931	-15.8967	6.68001e-57	4.81116e-55	TRUE
Lig1	631.791	1.59285	0.278948	5.71018	1.12854e-08	5.02046e-08	TRUE
Adap1	274.323	1.46691	0.130891	11.2071	3.76479e-29	6.91277e-28	TRUE
BC043934	86.0032	-1.046	0.158123	-6.61511	3.71283e-11	2.08623e-10	TRUE
Slit3	115.966	-1.89401	0.241186	-7.85288	4.06577e-15	3.19721e-14	TRUE
Cebpb	90.4195	2.08101	0.248043	8.38971	4.87333e-17	4.43468e-16	TRUE
Ptafr	303.4	1.088	0.117793	9.23652	2.54646e-20	2.90296e-19	TRUE
Ccdc18	92.7755	1.50254	0.279602	5.37387	7.70642e-08	3.16046e-07	TRUE
Zfp658	164.699	-1.20246	0.119861	-10.0321	1.10126e-23	1.53515e-22	TRUE
Ppp1r14b	307.397	1.10117	0.0965394	11.4065	3.88141e-30	7.45858e-29	TRUE
Fkbp2	185.962	1.13314	0.101173	11.2	4.07613e-29	7.46968e-28	TRUE
Nfil3	46.7548	1.50181	0.228578	6.57026	5.02259e-11	2.79263e-10	TRUE
Npm1	5057.75	1.21944	0.060559	20.1363	3.54686e-90	9.28279e-88	TRUE
Scimp	92.3669	1.13275	0.167521	6.76187	1.36223e-11	7.95256e-11	TRUE
Scn3a	45.1422	-4.09258	0.524022	-7.80995	5.72109e-15	4.44437e-14	TRUE
Arhgap24	436.02	-1.09406	0.0836497	-13.0791	4.33612e-39	1.3892e-37	TRUE
Ryr3	109.41	-1.67893	0.318027	-5.27922	1.29738e-07	5.20354e-07	TRUE
Mrpl18	409.773	1.28929	0.102954	12.523	5.58747e-36	1.50255e-34	TRUE
Whsc1	1858.93	1.00091	0.172399	5.80578	6.40668e-09	2.92648e-08	TRUE
Eif1a	662.865	1.31747	0.0779622	16.8988	4.59041e-64	4.58597e-62	TRUE
Gapdh	5821.91	1.74445	0.116275	15.0027	7.04713e-51	3.78467e-49	TRUE
Bak1	731.88	1.74737	0.0801989	21.7879	3.02146e-105	1.51742e-102	TRUE
Abat	162.959	-1.67199	0.153369	-10.9017	1.13066e-27	1.92574e-26	TRUE
Sema3b	30.4919	-1.08657	0.40877	-2.65815	0.00785708	0.0154596	TRUE
Sdhc	464.348	1.04097	0.109472	9.50904	1.92433e-21	2.35094e-20	TRUE
Gstm1	172.741	-1.46848	0.145538	-10.09	6.11479e-24	8.67366e-23	TRUE
Gm5431	150.565	1.44006	0.16949	8.49639	1.95572e-17	1.83079e-16	TRUE
Kcnh1	100.195	-1.94275	0.204319	-9.50842	1.93581e-21	2.36341e-20	TRUE
Idi1	329.444	1.3461	0.114728	11.733	8.63594e-32	1.795e-30	TRUE
Mrps14	259.308	1.09686	0.109687	9.99988	1.52589e-23	2.10967e-22	TRUE
Espl1	348.72	1.66569	0.28079	5.93215	2.99002e-09	1.40838e-08	TRUE
Hist1h2bg	2497.52	1.3445	0.390497	3.44306	0.000575181	0.00140464	TRUE
Gpr182	326.778	-1.26446	0.103044	-12.271	1.29665e-34	3.19977e-33	TRUE
Gpc6	61.7421	-1.47389	0.227825	-6.46943	9.83749e-11	5.28783e-10	TRUE
Cela2a	276.999	-7.83815	2.74132	-2.85926	0.00424625	0.00883186	TRUE
Hist1h1b	1870.68	1.84018	0.443376	4.15038	3.31924e-05	9.86376e-05	TRUE
Gm10053	301.546	1.66755	0.148283	11.2457	2.43055e-29	4.49399e-28	TRUE
Kcnc1	41.7827	-1.14753	0.289981	-3.95726	7.58143e-05	0.000214655	TRUE
Hnrnpa3	8466	1.05019	0.064778	16.2121	4.13835e-59	3.30038e-57	TRUE
Frem1	225.624	-1.15572	0.152946	-7.55641	4.14334e-14	2.99812e-13	TRUE
Rad51b	39.1351	1.76167	0.342648	5.14135	2.72771e-07	1.05861e-06	TRUE
Fcgr4	463.28	2.83707	0.166462	17.0433	3.91668e-65	4.08875e-63	TRUE
R74862	89.9186	-1.04914	0.155586	-6.74313	1.55006e-11	9.00947e-11	TRUE
Hopx	114.942	1.66547	0.132719	12.5488	4.03714e-36	1.09836e-34	TRUE
Fxn	94.284	1.09732	0.195196	5.62165	1.89146e-08	8.23887e-08	TRUE
Mamld1	103.477	-1.00458	0.168453	-5.96359	2.46758e-09	1.1709e-08	TRUE
Actg2	65.6088	1.10132	0.173479	6.34843	2.17524e-10	1.13127e-09	TRUE
Uqcr10	292.528	1.23225	0.0776846	15.8622	1.15801e-56	8.21302e-55	TRUE
Calcrl	800.332	-1.00862	0.103458	-9.74907	1.86157e-22	2.40722e-21	TRUE
Fdps	223.16	1.27986	0.091433	13.9978	1.6075e-44	6.52198e-43	TRUE
Eif4a1	4747.92	1.11569	0.0506236	22.0389	1.22098e-107	7.0901e-105	TRUE
Dbp	253.684	-1.46728	0.180244	-8.14054	3.93506e-16	3.33583e-15	TRUE
Psma3	1242.36	1.20149	0.052292	22.9765	8.01317e-117	6.76821e-114	TRUE
Hist1h4a	1311.3	1.60392	0.412879	3.88471	0.000102453	0.00028326	TRUE
Zfp462	190.868	-1.05809	0.311435	-3.39748	0.0006801	0.00163573	TRUE
Pyroxd2	55.16	-1.39795	0.209571	-6.67051	2.54912e-11	1.45792e-10	TRUE
Nrg2	33.7666	-1.22219	0.286959	-4.25913	2.05224e-05	6.29389e-05	TRUE
Ppih	210.304	1.17169	0.129705	9.03351	1.6625e-19	1.80027e-18	TRUE
Pla2g16	663.366	1.55319	0.142077	10.932	8.10141e-28	1.39132e-26	TRUE
Hist1h4c	3021.4	1.02252	0.29324	3.48697	0.000488521	0.00121052	TRUE
Ube2s	1011.91	1.38829	0.166924	8.31692	9.02785e-17	8.03811e-16	TRUE
Csmd1	288.207	-1.03967	0.152145	-6.8334	8.29248e-12	4.93407e-11	TRUE
Hist1h4h	3629.64	1.09335	0.339146	3.22385	0.00126482	0.00291381	TRUE
Rrs1	295.378	1.0567	0.0821156	12.8684	6.77703e-38	2.05099e-36	TRUE
Maml3	315.04	-1.07283	0.0895494	-11.9803	4.50693e-33	1.01145e-31	TRUE
Cxcl12	3875.6	-2.90234	0.0978471	-29.662	2.37341e-193	8.82054e-190	TRUE
Obscn	130.396	-3.44606	0.27188	-12.675	8.14081e-37	2.32013e-35	TRUE
Hist1h4d	3182.99	1.2646	0.336524	3.75783	0.000171392	0.000459039	TRUE
Cox5b	705.367	1.21751	0.0668905	18.2015	5.02196e-74	7.46545e-72	TRUE
C1qtnf7	142.181	-1.3516	0.180098	-7.50482	6.15138e-14	4.36445e-13	TRUE
U2af1	451.902	1.12981	0.0991381	11.3963	4.3637e-30	8.35081e-29	TRUE
Hist1h2ab	1421.07	1.30842	0.470207	2.78265	0.00539174	0.0109917	TRUE
Cyp2d22	63.2171	-1.36944	0.190036	-7.20622	5.7525e-13	3.79119e-12	TRUE
Sphk1	147.191	1.70208	0.402041	4.23358	2.29997e-05	7.00855e-05	TRUE
Serpina10	40.7025	1.07111	0.237121	4.51714	6.26819e-06	2.06005e-05	TRUE
Hist1h2af	701.962	1.2802	0.455288	2.81185	0.00492579	0.0101128	TRUE
Lmtk3	45.9819	-1.43542	0.30048	-4.7771	1.77842e-06	6.26001e-06	TRUE
Pgk1	1440.95	1.82037	0.0606612	30.0088	7.52754e-198	3.49692e-194	TRUE
Cd200r4	45.3934	2.03151	0.237129	8.56713	1.06098e-17	1.00896e-16	TRUE
Cks2	209.093	1.70723	0.309032	5.52445	3.30517e-08	1.40285e-07	TRUE
Erbb2	66.7744	-1.07135	0.280748	-3.81604	0.000135609	0.000368729	TRUE
Tubb3	68.9794	3.93797	0.257315	15.3041	7.17801e-53	4.41662e-51	TRUE
Ifit3b	170.113	1.34667	0.210061	6.41087	1.4469e-10	7.66208e-10	TRUE
Nsl1	164.157	1.77864	0.262185	6.78393	1.1695e-11	6.84894e-11	TRUE
Cys1	35.9108	-2.62888	0.307138	-8.55931	1.13546e-17	1.07813e-16	TRUE
Timm17a	409.492	1.69096	0.133704	12.647	1.16178e-36	3.27093e-35	TRUE
Lilrb4a	403.629	2.25602	0.147938	15.2498	1.65086e-52	9.86377e-51	TRUE
Hist1h2bk	1717.58	1.49249	0.438365	3.40468	0.000662407	0.00159751	TRUE
Kcnc3	56.4384	-1.36958	0.239119	-5.72762	1.01852e-08	4.55831e-08	TRUE
Impdh2	1079.44	1.08093	0.0843356	12.817	1.31728e-37	3.94166e-36	TRUE
Gm10123	349.096	1.27351	0.128564	9.90563	3.93494e-23	5.27936e-22	TRUE
Kdr	611.899	-1.20956	0.0925249	-13.0728	4.7122e-39	1.5045e-37	TRUE
Cped1	289.672	-1.04951	0.0944187	-11.1155	1.05516e-28	1.89439e-27	TRUE
Mrpl42	226.493	1.18739	0.101514	11.6968	1.32322e-31	2.73506e-30	TRUE
Hist1h2ak	772.507	1.22279	0.445051	2.74753	0.00600466	0.012111	TRUE
Ldha	2710.43	1.62075	0.0511625	31.6785	3.06817e-220	2.85063e-216	TRUE
Gm8995	11746.3	1.04641	0.0724169	14.4497	2.516e-47	1.15153e-45	TRUE
Gm10131	215.647	1.60694	0.133755	12.0141	2.99721e-33	6.80858e-32	TRUE
Nmral1	165.86	1.31123	0.236769	5.53804	3.05869e-08	1.30419e-07	TRUE
Nhp2l1	817.439	1.07691	0.0588234	18.3075	7.21216e-75	1.1168e-72	TRUE
Eno1	2991.1	1.08138	0.0520864	20.7613	9.68329e-96	2.99891e-93	TRUE
Cycs	650.873	1.47663	0.118051	12.5084	6.7127e-36	1.79993e-34	TRUE
Klk1	68.7618	-1.4251	0.513961	-2.77277	0.00555811	0.0112999	TRUE
Hist2h2aa2	2135.85	1.08673	0.347184	3.13011	0.00174739	0.00391583	TRUE
Hist1h2bh	616.502	1.5346	0.447158	3.43188	0.000599403	0.00145844	TRUE
Hist2h2aa1	2110.5	1.17596	0.379875	3.09565	0.00196384	0.00435519	TRUE
Hist1h4k	1046.7	1.24643	0.42012	2.96683	0.00300886	0.00643835	TRUE
Siva1	95.6423	1.42639	0.15392	9.26712	1.91246e-20	2.19773e-19	TRUE
Sepp1	3285.18	-1.60561	0.108654	-14.7772	2.05416e-49	1.02333e-47	TRUE
Gm22973	150.322	2.16393	0.188815	11.4606	2.08108e-30	4.06752e-29	TRUE
Rnu1b6	40.6653	4.03734	1.02801	3.92732	8.58965e-05	0.000241144	TRUE
Gm26316	55.9026	1.12634	0.402086	2.80125	0.0050905	0.0104268	TRUE
Cd209b	210.345	-5.53822	0.364748	-15.1837	4.53644e-52	2.65082e-50	TRUE
Dhrs3	194.321	-1.16797	0.140869	-8.29119	1.1212e-16	9.88807e-16	TRUE
Gm1976	44.6	1.29502	0.190591	6.79472	1.08519e-11	6.36926e-11	TRUE
Slc31a1	461.967	1.03138	0.0775064	13.3071	2.10557e-40	7.11377e-39	TRUE
Gm12918	46.5347	1.21048	0.310792	3.89482	9.82715e-05	0.000272924	TRUE
Serpina3f	953.227	4.49964	0.259886	17.3139	3.69684e-67	4.1887e-65	TRUE
Pgk1-rs7	101.02	1.96823	0.817442	2.40779	0.0160493	0.0293676	TRUE
Pilrb2	146.268	-1.02469	0.164883	-6.21467	5.14339e-10	2.59361e-09	TRUE
Zbtb16	145.624	-1.32433	0.254843	-5.19666	2.02901e-07	7.9795e-07	TRUE
Hmcn1	1652.42	-1.4101	0.13995	-10.0757	7.07326e-24	9.99508e-23	TRUE
Oas1g	66.1986	1.65743	0.285165	5.8122	6.16555e-09	2.82327e-08	TRUE
Gm10184	43.2822	1.38623	0.434066	3.19359	0.00140513	0.00320725	TRUE
Myo1h	59.9254	-1.6551	0.299774	-5.52115	3.36789e-08	1.42784e-07	TRUE
Eif1ax	621.326	1.34197	0.163499	8.20783	2.25223e-16	1.93485e-15	TRUE
Lyar	325.868	1.45416	0.115196	12.6233	1.57017e-36	4.37434e-35	TRUE
Hist1h4j	1065.03	1.74491	0.409991	4.25596	2.08154e-05	6.37955e-05	TRUE
Klra7	52.025	1.19483	0.18127	6.59145	4.35541e-11	2.43699e-10	TRUE
Pi15	68.7799	-1.75172	0.194418	-9.01008	2.05914e-19	2.21173e-18	TRUE
Tcp1	2386.17	1.16389	0.0624745	18.6298	1.8424e-77	3.22976e-75	TRUE
Cenpm	45.2321	2.03734	0.261646	7.78661	6.88335e-15	5.31393e-14	TRUE
Cst7	128.457	1.63391	0.144877	11.2779	1.68759e-29	3.14847e-28	TRUE
Col8a1	30.5674	1.97042	0.280784	7.01758	2.25744e-12	1.41477e-11	TRUE
Lgals1	754.31	3.00631	0.0968794	31.0315	2.02554e-211	1.25462e-207	TRUE
Il2rb	1144.6	1.52298	0.0933043	16.3227	6.8082e-60	5.72443e-58	TRUE
Phf11d	250.942	2.06931	0.192628	10.7425	6.42674e-27	1.06626e-25	TRUE
Efcc1	34.3097	-2.03264	0.326689	-6.22195	4.91018e-10	2.48275e-09	TRUE
Gm4841	131.786	3.40941	0.228575	14.916	2.59544e-50	1.36238e-48	TRUE
Celsr2	58.7833	-1.08754	0.359068	-3.02879	0.00245534	0.00534189	TRUE
Psrc1	55.2362	1.12385	0.304932	3.68558	0.000228185	0.000598276	TRUE
Sort1	546.853	-1.0079	0.115194	-8.74954	2.14226e-18	2.13674e-17	TRUE
Psma5	650.081	1.70671	0.0944685	18.0664	5.8572e-73	8.06211e-71	TRUE
Hist2h2ac	1024.62	1.46914	0.35509	4.13737	3.51306e-05	0.000104048	TRUE
Gm5641	186.376	1.98479	0.266299	7.45326	9.1064e-14	6.38547e-13	TRUE
Hist1h3a	969.935	1.65993	0.437901	3.79066	0.000150248	0.000406096	TRUE
Hist1h4b	1306.23	1.24623	0.42235	2.95069	0.00317062	0.00676345	TRUE
Hist1h3b	1921.97	1.4286	0.456515	3.12935	0.00175194	0.00392459	TRUE
Hist1h2bf	612.657	1.00451	0.41824	2.40175	0.0163166	0.0298128	TRUE
Hist1h2ac	653.916	1.66428	0.346826	4.79859	1.59784e-06	5.65437e-06	TRUE
Hist1h2ae	590.433	1.67708	0.414407	4.04694	5.18914e-05	0.000150217	TRUE
Hist1h3e	1633	1.64201	0.320472	5.12372	2.99559e-07	1.15582e-06	TRUE
Hist1h4f	1985.97	1.29639	0.448833	2.88835	0.00387272	0.00812651	TRUE
Hist1h2bj	1344.85	1.68139	0.433902	3.87506	0.000106599	0.000294108	TRUE
Hist1h2ag	1009.59	1.4006	0.462854	3.02602	0.002478	0.0053874	TRUE
Hist1h2ah	257.169	1.59797	0.460935	3.4668	0.000526693	0.00129612	TRUE
Hist1h2br	605.005	1.40651	0.402004	3.49874	0.000467464	0.00116346	TRUE
Hist1h4n	1770.45	1.33044	0.367947	3.61584	0.00029937	0.000769631	TRUE
Hist1h4m	2382.62	1.32714	0.343865	3.85949	0.000113626	0.000312567	TRUE
Hist1h2an	321.921	2.13067	0.417294	5.10592	3.29184e-07	1.26356e-06	TRUE
Hist1h3c	1466.23	1.37897	0.459163	3.00322	0.00267135	0.00577399	TRUE
Lyz1	113.219	1.05604	0.178873	5.90386	3.55089e-09	1.66245e-08	TRUE
Psmb3	674.208	1.43655	0.0729642	19.6884	2.71139e-86	6.54326e-84	TRUE
Wfdc17	79.4979	1.80984	0.167913	10.7785	4.35082e-27	7.24436e-26	TRUE
Slfn9	339.859	2.4247	0.114268	21.2194	6.32136e-100	2.49922e-97	TRUE
Nlrp1a	37.9785	1.02988	0.213277	4.82885	1.37322e-06	4.89772e-06	TRUE
Irgm2	1951.99	1.84295	0.104266	17.6755	6.48089e-70	8.08241e-68	TRUE
Spdl1	158.235	1.82299	0.166134	10.973	5.1531e-28	8.90744e-27	TRUE
Hba-a2	36614.7	-1.56273	0.487945	-3.20267	0.00136159	0.00311552	TRUE
Hba-a1	23953.9	-1.38539	0.50912	-2.72114	0.00650574	0.0130129	TRUE
Ssbp4	351.055	1.05017	0.14058	7.47023	8.00541e-14	5.63045e-13	TRUE
Gmppb	299.999	1.26499	0.165316	7.65194	1.97965e-14	1.47143e-13	TRUE
Rnf213	14434.2	1.23793	0.13109	9.4433	3.61208e-21	4.3331e-20	TRUE
Amy2a1	95.7632	-6.93545	2.84451	-2.43819	0.014761	0.0272843	TRUE
Itgad	1212.25	-2.27977	0.14266	-15.9804	1.74903e-57	1.30002e-55	TRUE
Il18bp	497.574	1.15924	0.100708	11.5109	1.16236e-30	2.3002e-29	TRUE
Rgma	43.6239	-1.70463	0.287411	-5.93101	3.01081e-09	1.41673e-08	TRUE
Vmn2r84	60.5995	-1.23523	0.197887	-6.24212	4.31679e-10	2.19706e-09	TRUE
Rmdn3	304.252	1.24578	0.133976	9.2985	1.42437e-20	1.65216e-19	TRUE
Pnmal2	42.8172	-1.46994	0.232963	-6.30976	2.79475e-10	1.44135e-09	TRUE
Cited4	35.3603	1.07443	0.381864	2.81365	0.0048982	0.010064	TRUE
Skint3	40.0354	-1.45353	0.266807	-5.44788	5.09723e-08	2.12608e-07	TRUE
Gad1	40.8542	-1.30748	0.374101	-3.49499	0.000474088	0.001179	TRUE
Gm19680	38.9337	1.38008	0.44425	3.10654	0.00189289	0.00421138	TRUE
Ndufb6	152.621	1.27553	0.132358	9.63699	5.5801e-22	7.01077e-21	TRUE
Gm10309	77.6357	-1.1477	0.174892	-6.56235	5.2965e-11	2.93965e-10	TRUE
Zfp827	241.785	-1.23111	0.131299	-9.3764	6.82605e-21	8.07909e-20	TRUE
Cecr2	577.145	-1.30434	0.169386	-7.7004	1.35639e-14	1.02291e-13	TRUE
Hist1h2ad	756.112	1.26721	0.455834	2.77998	0.00543621	0.0110775	TRUE
Hist1h2ai	349.746	1.36749	0.356569	3.83513	0.000125497	0.00034294	TRUE
Usmg5	208.499	1.11388	0.109774	10.147	3.41656e-24	4.89865e-23	TRUE
Nt5dc2	69.733	1.04849	0.24249	4.32387	1.53317e-05	4.78974e-05	TRUE
Tigit	60.745	2.99085	0.314059	9.52321	1.67911e-21	2.05406e-20	TRUE
Rom1	48.7469	1.21427	0.183303	6.62438	3.4872e-11	1.96779e-10	TRUE
Ppia	6658.33	1.15726	0.0478494	24.1854	3.16891e-129	3.68029e-126	TRUE
Ccnf	333.073	1.19834	0.322694	3.71353	0.000204385	0.000540317	TRUE
Acrbp	118.417	-1.11775	0.158816	-7.03802	1.94995e-12	1.22661e-11	TRUE
Gprasp2	34.0343	-2.50305	0.34814	-7.18977	6.48996e-13	4.25835e-12	TRUE
Oip5	84.0993	1.10842	0.438985	2.52497	0.0115709	0.0218929	TRUE
Gm14636	94.9432	1.00911	0.138239	7.29976	2.88288e-13	1.95083e-12	TRUE
G6b	39.5952	-1.46562	0.300133	-4.88322	1.04366e-06	3.78333e-06	TRUE
H3f3aos	84.484	-1.18265	0.232401	-5.08883	3.60286e-07	1.37726e-06	TRUE
Ifi204	677.314	2.39106	0.150619	15.8749	9.4496e-57	6.75356e-55	TRUE
Pydc4	1873.9	1.11239	0.128819	8.63526	5.85914e-18	5.67351e-17	TRUE
Gm4951	469.945	2.54055	0.157882	16.0915	2.92861e-58	2.27696e-56	TRUE
3222401L13Rik	30.7353	-1.09757	0.28258	-3.88412	0.000102703	0.000283908	TRUE
Pcdhb22	30.6706	-1.04213	0.271961	-3.83192	0.000127148	0.000347095	TRUE
Ecscr	89.3701	1.40627	0.151578	9.27757	1.73383e-20	1.9974e-19	TRUE
Hspe1	1001.11	1.17586	0.110065	10.6833	1.21841e-26	1.9895e-25	TRUE
Apitd1	46.1564	1.46736	0.267728	5.48076	4.23493e-08	1.77999e-07	TRUE
Gm5859	43.9033	-2.3057	0.253106	-9.1096	8.2683e-20	9.13989e-19	TRUE
Mob3b	177.241	-1.41941	0.136233	-10.419	2.03092e-25	3.13704e-24	TRUE
Hbb-bt	11800.4	-1.29761	0.547175	-2.37147	0.0177174	0.032082	TRUE
Nlrc5	3656.85	1.16396	0.127737	9.11216	8.07566e-20	8.93757e-19	TRUE
Ceacam1	633.086	-1.16541	0.0985273	-11.8283	2.78689e-32	5.93876e-31	TRUE
C5ar2	63.3936	-1.02822	0.185284	-5.5494	2.86658e-08	1.22481e-07	TRUE
Hist2h3b	1528.35	1.11806	0.392853	2.846	0.00442721	0.00916822	TRUE
2610203C20Rik	170.329	-1.20226	0.128352	-9.36692	7.46774e-21	8.8161e-20	TRUE
Spc24	115.145	1.93711	0.297135	6.51929	7.06395e-11	3.86066e-10	TRUE
Clec4g	98.8642	-3.34864	0.285863	-11.7141	1.07908e-31	2.23539e-30	TRUE
Gm10705	43.1779	2.06041	0.270407	7.61963	2.54398e-14	1.87291e-13	TRUE
Kcng1	34.828	-1.20777	0.292681	-4.12656	3.68231e-05	0.000108714	TRUE
Sirpb1c	78.7322	1.25994	0.197566	6.37731	1.80226e-10	9.455e-10	TRUE
Thbd	587.402	-1.91526	0.094136	-20.3457	5.07276e-92	1.4069e-89	TRUE
Slc4a11	32.5299	-1.01265	0.321589	-3.1489	0.00163888	0.00369358	TRUE
Itpa	229.078	1.07679	0.119136	9.0383	1.59121e-19	1.7271e-18	TRUE
Gas2l3	178.963	1.16274	0.162669	7.14787	8.81333e-13	5.7262e-12	TRUE
Gm14005	34.4129	1.35251	0.243787	5.5479	2.89123e-08	1.23505e-07	TRUE
Ifit3	714.853	1.71138	0.19437	8.80475	1.31143e-18	1.32801e-17	TRUE
Grem1	80.5689	-1.76234	0.210015	-8.3915	4.79982e-17	4.36993e-16	TRUE
AW112010	1127.6	2.09231	0.0991763	21.0969	8.49546e-99	3.15725e-96	TRUE
4930558J22Rik	202.673	1.14306	0.415085	2.75381	0.00589066	0.0119004	TRUE
Hist1h2bb	2009.66	1.33449	0.431698	3.09125	0.00199314	0.00441332	TRUE
Ccdc58	82.5611	1.0172	0.137548	7.39523	1.41166e-13	9.76597e-13	TRUE
Cenpw	39.9958	2.23354	0.273678	8.16121	3.31695e-16	2.82343e-15	TRUE
Carns1	225.735	-1.03739	0.121326	-8.55046	1.226e-17	1.16232e-16	TRUE
Fign	61.8247	-1.68573	0.447617	-3.76601	0.000165875	0.000445225	TRUE
Kbtbd6	36.0151	1.25535	0.305989	4.10259	4.08559e-05	0.000119972	TRUE
6330403L08Rik	65.2302	-1.17384	0.204628	-5.73644	9.66876e-09	4.34288e-08	TRUE
Nynrin	120.501	-1.1315	0.148386	-7.62532	2.43421e-14	1.79637e-13	TRUE
Ly6a	3047.12	2.60152	0.125112	20.7936	4.945e-96	1.61207e-93	TRUE
Sox4	188.122	-1.24991	0.139287	-8.9736	2.86976e-19	3.05417e-18	TRUE
2700094K13Rik	231.472	1.5202	0.0932903	16.2953	1.06508e-59	8.7961e-58	TRUE
Ass1	461.897	1.88706	0.119641	15.7727	4.79513e-56	3.31238e-54	TRUE
Trbv3	49.171	1.49567	0.232273	6.43927	1.20053e-10	6.4049e-10	TRUE
Igkv12-89	112.51	-2.1279	0.86588	-2.4575	0.0139909	0.0260095	TRUE
Igkv4-86	181.593	-1.29766	0.469998	-2.76099	0.0057626	0.0116703	TRUE
Igkv3-10	58.4213	1.05957	0.348861	3.03721	0.00238777	0.00520587	TRUE
Ighg3	673.396	-1.15115	0.48138	-2.39135	0.0167867	0.0305965	TRUE
Ighv4-1	197.925	-1.15121	0.459304	-2.50642	0.0121962	0.0229707	TRUE
Ighv7-1	48.1379	-1.41638	0.539758	-2.62411	0.00868756	0.0169234	TRUE
Ighv3-6	215.654	-2.03398	0.570778	-3.56353	0.000365907	0.000925576	TRUE
Ighv6-3	228.23	-1.30788	0.497789	-2.62737	0.00860484	0.0167816	TRUE
Ighv1-18	83.0606	-1.09117	0.479403	-2.27611	0.0228395	0.0403195	TRUE
F630028O10Rik	644.601	-1.64166	0.108179	-15.1754	5.14897e-52	2.98994e-50	TRUE
Nrarp	64.5777	1.09378	0.230342	4.7485	2.04935e-06	7.15675e-06	TRUE
Sf3b5	209.851	1.06141	0.0848676	12.5067	6.86406e-36	1.83787e-34	TRUE
Abracl	427.993	1.07346	0.0794697	13.5078	1.40744e-41	5.01016e-40	TRUE
Cfap74	43.3558	-1.22145	0.367873	-3.32031	0.000899182	0.00211904	TRUE
Aunip	52.8004	2.31998	0.353046	6.57133	4.98666e-11	2.77514e-10	TRUE
Gm4070	7896.85	1.95162	0.116084	16.8122	1.98727e-63	1.94355e-61	TRUE
Trim30c	89.9825	1.13625	0.20738	5.47907	4.27565e-08	1.79589e-07	TRUE
Gm7336	236.224	1.56275	0.208225	7.50511	6.13753e-14	4.35628e-13	TRUE
Cisd3	73.1736	1.04466	0.179524	5.81907	5.91772e-09	2.71447e-08	TRUE
Tomm5	239.08	1.14524	0.0815202	14.0485	7.86368e-45	3.23281e-43	TRUE
Slfn1	555.003	1.28361	0.152352	8.42527	3.59921e-17	3.30274e-16	TRUE
Rad54b	94.7403	1.64555	0.215152	7.6483	2.0366e-14	1.50954e-13	TRUE
1810022K09Rik	324.908	1.00602	0.109222	9.21079	3.23742e-20	3.67039e-19	TRUE
Gp6	80.6555	-1.22796	0.278418	-4.41048	1.03143e-05	3.28411e-05	TRUE
Eif5a	3500.79	1.36864	0.0689071	19.8621	8.65296e-88	2.20259e-85	TRUE
Hist3h2a	1025.14	1.32403	0.414351	3.19544	0.00139619	0.00318879	TRUE
Igtp	1969.94	3.03908	0.134435	22.6063	3.75985e-113	2.68713e-110	TRUE
Ifi47	1936.4	2.43816	0.102849	23.7063	3.10558e-124	3.206e-121	TRUE
Tgtp2	3195.91	2.83622	0.156419	18.1321	1.77702e-73	2.52066e-71	TRUE
Tgtp1	1738.79	3.62941	0.197492	18.3775	1.98966e-75	3.18723e-73	TRUE
Ifi27l2a	947.708	1.45296	0.138682	10.4769	1.1029e-25	1.73092e-24	TRUE
Ly6c1	735.306	2.16031	0.142492	15.161	6.41198e-52	3.68877e-50	TRUE
Gm14085	209.044	-1.01032	0.157762	-6.40404	1.51319e-10	8.00172e-10	TRUE
Capn3	31.1477	-1.05508	0.339877	-3.10431	0.00190724	0.0042408	TRUE
Tlr5	52.6439	-2.07313	0.219668	-9.43756	3.81551e-21	4.57123e-20	TRUE
Psme2	1368.56	1.37693	0.128631	10.7045	9.69078e-27	1.59076e-25	TRUE
Gm9531	92.8914	1.59559	0.281878	5.66058	1.50862e-08	6.62096e-08	TRUE
Ccr5	570.649	2.6	0.115851	22.4426	1.51178e-111	1.04044e-108	TRUE
Clec7a	358.243	1.47129	0.128791	11.4239	3.17817e-30	6.15089e-29	TRUE
Ifit1bl1	355.658	1.54805	0.139404	11.1047	1.18964e-28	2.12556e-27	TRUE
Ackr4	55.8737	-1.18748	0.208751	-5.6885	1.28159e-08	5.66606e-08	TRUE
Gm43302	350.773	4.59682	0.64	7.18254	6.84297e-13	4.48364e-12	TRUE
Gbp4	4217.45	2.97873	0.136512	21.8203	1.48978e-105	7.68976e-103	TRUE
Apoo	66.5065	1.20308	0.20479	5.8747	4.23601e-09	1.96784e-08	TRUE
Kifc1	238.203	1.3291	0.346501	3.83579	0.000125161	0.000342123	TRUE
Tceb1	405.584	1.00978	0.110414	9.14538	5.94216e-20	6.64364e-19	TRUE
Hist3h2bb-ps	127.218	1.76366	0.579974	3.04092	0.00235853	0.00514574	TRUE
C920021L13Rik	70.1703	-1.11163	0.234457	-4.74129	2.1236e-06	7.39717e-06	TRUE
Gm9385	46.9781	1.53169	0.254148	6.02678	1.67262e-09	8.05407e-09	TRUE
Gm15925	41.4895	-1.68416	0.248185	-6.7859	1.15365e-11	6.76038e-11	TRUE
Hist2h3c2	3096.25	1.35191	0.465747	2.90267	0.00370001	0.00779078	TRUE
Gm13509	74.515	1.16977	0.185235	6.31503	2.70106e-10	1.3942e-09	TRUE
Gm15931	45.5686	4.00379	0.309585	12.9327	2.94134e-38	9.049e-37	TRUE
Gm12216	74.5144	1.11446	0.170296	6.54427	5.97862e-11	3.29365e-10	TRUE
Pisd-ps1	213.607	-1.09035	0.104872	-10.397	2.55896e-25	3.92656e-24	TRUE
Gm12250	684.041	3.18158	0.142329	22.3537	1.11123e-110	7.37463e-108	TRUE
Gm15387	109.207	1.86015	0.298864	6.22406	4.84446e-10	2.45085e-09	TRUE
Gm15897	46.6012	-1.16	0.21357	-5.43147	5.5892e-08	2.32502e-07	TRUE
Gm9083	38.6356	-1.12239	0.223429	-5.02347	5.07453e-07	1.90687e-06	TRUE
Ctsf	58.908	-2.80629	0.294449	-9.53068	1.56263e-21	1.92297e-20	TRUE
Gm15712	41.3164	-1.13267	0.235199	-4.81578	1.46628e-06	5.20966e-06	TRUE
Gm12504	30.0357	-1.7999	0.49117	-3.66453	0.000247798	0.000645345	TRUE
5830444B04Rik	36.0715	-1.03199	0.384978	-2.68066	0.00734774	0.0145421	TRUE
Gm14226	116.986	-2.60047	0.197453	-13.1701	1.30456e-39	4.27538e-38	TRUE
Rapgef4os2	37.2243	-1.32407	0.250659	-5.28234	1.27542e-07	5.12206e-07	TRUE
Gm15635	79.1933	-1.72603	0.195951	-8.80851	1.26824e-18	1.28568e-17	TRUE
Gm15356	493.941	-1.05506	0.087556	-12.0501	1.93715e-33	4.44396e-32	TRUE
Gm16070	75.9384	-2.53463	0.206874	-12.252	1.63885e-34	3.986e-33	TRUE
AI838599	67.5693	-2.01259	0.240028	-8.38478	5.08217e-17	4.61794e-16	TRUE
Snhg3	100.221	1.06841	0.171747	6.22082	4.94571e-10	2.49935e-09	TRUE
Foxd2os	38.7309	1.11041	0.230083	4.82613	1.39215e-06	4.96049e-06	TRUE
Sorbs2os	66.7038	-1.084	0.183117	-5.91973	3.22465e-09	1.51352e-08	TRUE
4933423P22Rik	447.759	-1.0102	0.111087	-9.0938	9.5635e-20	1.05278e-18	TRUE
Gm4279	94.467	-1.15007	0.153313	-7.50145	6.31135e-14	4.47453e-13	TRUE
Gm12158	123.069	-1.11418	0.146096	-7.62635	2.41498e-14	1.78288e-13	TRUE
Gm11690	33.2907	-2.0726	0.323231	-6.41214	1.43487e-10	7.60271e-10	TRUE
Gm13807	35.1522	-1.09682	0.223933	-4.89799	9.68231e-07	3.52363e-06	TRUE
Gm15342	121.781	-1.06101	0.119701	-8.86385	7.72998e-19	7.97106e-18	TRUE
Gm15411	104.34	-2.0698	0.207956	-9.95306	2.4454e-23	3.32897e-22	TRUE
Gm5970	126.499	2.79471	0.22429	12.4603	1.22946e-35	3.22682e-34	TRUE
Bcas3os1	81.4678	-1.16156	0.161204	-7.20555	5.78106e-13	3.808e-12	TRUE
Gm16170	261.784	-1.39266	0.116215	-11.9835	4.33688e-33	9.7564e-32	TRUE
Nespas	33.6545	1.47045	0.249973	5.88245	4.04226e-09	1.8816e-08	TRUE
Gm15408	30.4356	-2.06976	0.286793	-7.2169	5.31863e-13	3.52087e-12	TRUE
Gm15848	34.5005	-2.15835	0.320109	-6.74254	1.55643e-11	9.04363e-11	TRUE
Gm15675	973.328	-1.55942	0.0901005	-17.3075	4.12798e-67	4.59318e-65	TRUE
Gm16638	215.362	-1.42073	0.122764	-11.5729	5.6537e-31	1.13698e-29	TRUE
Gm15261	85.538	-1.0654	0.16443	-6.47935	9.21183e-11	4.96589e-10	TRUE
2610035D17Rik	84.9258	-1.19458	0.224661	-5.31727	1.05336e-07	4.26903e-07	TRUE
Gm15991	125.733	-1.03666	0.158939	-6.5224	6.91925e-11	3.78714e-10	TRUE
Gm12503	32.0157	-1.81628	0.265909	-6.83046	8.46417e-12	5.0269e-11	TRUE
Zmiz1os1	96.199	-1.05108	0.148171	-7.09372	1.3055e-12	8.33633e-12	TRUE
Gm15674	490.746	-1.38318	0.0958201	-14.4352	3.10864e-47	1.40547e-45	TRUE
Tnfsf13	99.1212	-1.26318	0.172647	-7.31656	2.54408e-13	1.73228e-12	TRUE
Lilr4b	180.5	3.4504	0.179801	19.1902	4.47221e-82	8.84071e-80	TRUE
3632454L22Rik	38.5483	-1.20324	0.258193	-4.66022	3.15868e-06	1.07736e-05	TRUE
Gm16270	142.352	-1.79582	0.144349	-12.4408	1.56953e-35	4.08473e-34	TRUE
1700028K03Rik	36.8774	-1.27694	0.28419	-4.49327	7.01375e-06	2.28769e-05	TRUE
Gm8113	49.497	-1.8115	0.273733	-6.61777	3.64647e-11	2.05143e-10	TRUE
Srpx	60.0029	-1.40454	0.252613	-5.56007	2.69668e-08	1.1562e-07	TRUE
Cfb	2202.6	2.44726	0.124489	19.6584	4.89901e-86	1.1671e-83	TRUE
Gm4524	67.302	-1.41197	0.210507	-6.70751	1.97974e-11	1.14105e-10	TRUE
Mir99ahg	47.3916	-1.54247	0.296952	-5.19435	2.05438e-07	8.07584e-07	TRUE
Gm38399	42.2439	-1.13245	0.224487	-5.0446	4.54467e-07	1.71714e-06	TRUE
Snrpe	442.393	1.10551	0.0872452	12.6713	8.52476e-37	2.42584e-35	TRUE
F830016B08Rik	435.933	2.24266	0.141478	15.8517	1.36887e-56	9.67161e-55	TRUE
Gm17300	118.293	1.27414	0.159242	8.00132	1.23095e-15	1.0019e-14	TRUE
Gm17334	165.99	1.60964	0.145907	11.0319	2.68079e-28	4.69947e-27	TRUE
Gm20390	300.874	1.67397	0.175299	9.54923	1.30659e-21	1.6143e-20	TRUE
Col6a5	51.1184	-2.36974	0.364146	-6.50765	7.63376e-11	4.15132e-10	TRUE
Hist2h4	1230.57	1.2246	0.391762	3.12588	0.00177272	0.0039659	TRUE
Gm17167	122.389	-1.51466	0.176259	-8.59338	8.44512e-18	8.08903e-17	TRUE
Gm6548	165.35	1.15519	0.148571	7.77535	7.52377e-15	5.7987e-14	TRUE
Lsm5	112.218	1.03127	0.130875	7.87983	3.27818e-15	2.58443e-14	TRUE
Phf11b	406.824	1.94448	0.112347	17.3078	4.11015e-67	4.59318e-65	TRUE
Apol11b	483.896	2.15589	0.716299	3.00976	0.00261454	0.00566173	TRUE
Zfp964	44.1759	-1.67791	0.276331	-6.07209	1.26254e-09	6.14308e-09	TRUE
Gbp11	39.0361	4.40076	0.385348	11.4202	3.31335e-30	6.40007e-29	TRUE
Dynlt1a	77.5827	1.09972	0.226688	4.85125	1.22684e-06	4.40015e-06	TRUE
1110038B12Rik	241.339	1.54159	0.111329	13.8472	1.32313e-43	5.187e-42	TRUE
Gm20506	33.5752	-1.05334	0.254341	-4.14143	3.45146e-05	0.000102338	TRUE
Gm20412	33.6824	1.77546	0.627569	2.8291	0.00466787	0.00962905	TRUE
2610524H06Rik	58.8764	1.28782	0.168421	7.64644	2.06614e-14	1.5296e-13	TRUE
Btnl6	47.619	1.60222	0.226632	7.0697	1.55267e-12	9.84703e-12	TRUE
Gm20705	39.2798	-1.11945	0.216156	-5.17891	2.23183e-07	8.73711e-07	TRUE
Rab26os	46.4039	1.39898	0.229811	6.08754	1.14662e-09	5.60253e-09	TRUE
Gm20631	43.6619	-1.49486	0.269925	-5.53806	3.05846e-08	1.30419e-07	TRUE
Gm20628	1449.59	1.46966	0.443984	3.31016	0.000932417	0.00219152	TRUE
Gm9994	30.681	-2.25972	0.339887	-6.64844	2.9622e-11	1.68432e-10	TRUE
Tomm20	970.525	1.13297	0.105603	10.7286	7.46927e-27	1.23482e-25	TRUE
Amy2a3	574.224	-23.8132	3.41509	-6.97292	3.10429e-12	1.92216e-11	TRUE
Gm16867	342.216	-1.12551	0.417882	-2.69336	0.00707356	0.0140579	TRUE
1700047I17Rik2	87.5989	1.58232	0.210792	7.50657	6.06959e-14	4.30971e-13	TRUE
Ighv5-16	59.9271	-1.2033	0.490208	-2.45467	0.0141015	0.0261955	TRUE
Hist1h2bl	408	1.02299	0.467347	2.18892	0.0286026	0.049322	TRUE
Igkv14-126	121.256	-1.06782	0.387063	-2.75878	0.0058017	0.0117412	TRUE
Igkv5-43	256.84	-2.1205	0.560882	-3.78066	0.000156413	0.000421901	TRUE
Fsbp	35.493	1.35893	0.259138	5.24405	1.57087e-07	6.24786e-07	TRUE
Gm25360	239.196	2.41195	0.165611	14.564	4.75842e-48	2.22723e-46	TRUE
Ccl21a	1374.12	-2.81544	0.129623	-21.7201	1.32371e-104	6.47296e-102	TRUE
Hist1h2ap	2174.66	1.53079	0.423879	3.61138	0.000304569	0.000781699	TRUE
D430019H16Rik	70.4263	-1.17158	0.168519	-6.95223	3.59547e-12	2.21448e-11	TRUE
AC149090.1	2883.75	-1.03661	0.106356	-9.74663	1.90701e-22	2.46426e-21	TRUE
Igha	3004.86	-1.24162	0.464227	-2.6746	0.0074818	0.0147854	TRUE
Edaradd	322.877	-1.19056	0.104474	-11.3958	4.39002e-30	8.39253e-29	TRUE
Ighv1-39	65.3657	-1.37513	0.500657	-2.74666	0.00602061	0.0121392	TRUE
Igkv1-122	34.5833	-1.2163	0.416001	-2.92379	0.00345797	0.00731928	TRUE
Rnu1b1	87.9119	3.56592	0.881064	4.04729	5.18141e-05	0.000150017	TRUE
Ighv1-55	212.085	-1.19809	0.485491	-2.46778	0.0135952	0.0253437	TRUE
Gm24305	56.2335	1.69749	0.240309	7.06381	1.62004e-12	1.02637e-11	TRUE
Dynlt1f	127.964	1.09785	0.135503	8.10203	5.40475e-16	4.51173e-15	TRUE
Gm8221	60.333	-1.79018	0.238938	-7.49221	6.7721e-14	4.79023e-13	TRUE
Igkv6-17	110.285	-1.56418	0.433788	-3.60585	0.00031113	0.000797328	TRUE
Hist4h4	781.843	1.25338	0.376192	3.33175	0.000863004	0.00203921	TRUE
Ighv11-2	111.996	-1.29049	0.433777	-2.975	0.00292986	0.00628087	TRUE
Ighv1-5	38.6282	-1.47758	0.57943	-2.55006	0.0107704	0.0205373	TRUE
Amy2a2	574.224	-23.8132	3.41509	-6.97292	3.10429e-12	1.92216e-11	TRUE
Psmb9	1307.15	1.56392	0.0959016	16.3075	8.72894e-60	7.30636e-58	TRUE
Amy2a4	574.224	-23.8132	3.41509	-6.97292	3.10429e-12	1.92216e-11	TRUE
Hist1h2bm	600.336	1.47387	0.442189	3.33312	0.000858783	0.00203027	TRUE
Gm13301	51.3421	-1.62481	0.223928	-7.25593	3.98911e-13	2.66351e-12	TRUE
2500002B13Rik	30.0361	-1.47474	0.667101	-2.21067	0.027059	0.0469696	TRUE
Gdap10	703.634	1.33494	0.0948969	14.0672	6.03909e-45	2.51611e-43	TRUE
Gm26883	141.749	-1.48133	0.151521	-9.77638	1.42206e-22	1.8453e-21	TRUE
1810034E14Rik	43.3997	-1.20041	0.399983	-3.00116	0.00268953	0.00581127	TRUE
D230017M19Rik	43.7312	-1.15933	0.222376	-5.2134	1.85407e-07	7.3147e-07	TRUE
4632428C04Rik	58.943	-1.38668	0.202411	-6.85084	7.34159e-12	4.39361e-11	TRUE
9330175E14Rik	491.425	1.10078	0.093771	11.739	8.04563e-32	1.67793e-30	TRUE
Snhg5	224.34	1.2125	0.111023	10.9212	9.13074e-28	1.56375e-26	TRUE
Gm26716	80.5673	1.10077	0.19858	5.5432	2.96999e-08	1.26783e-07	TRUE
Gm17552	224.263	-1.57568	0.122214	-12.8928	4.93948e-38	1.50715e-36	TRUE
Gm26672	81.4336	-1.41348	0.189981	-7.4401	1.00609e-13	7.03622e-13	TRUE
Gm26877	60.9598	-1.01544	0.197054	-5.15311	2.56205e-07	9.96192e-07	TRUE
Gm16861	44.4454	-1.10961	0.228977	-4.84597	1.25998e-06	4.50768e-06	TRUE
Gm26520	56.3119	-1.09867	0.262263	-4.18919	2.79946e-05	8.41605e-05	TRUE
Gm26735	31.5578	-2.19674	0.53369	-4.11613	3.85291e-05	0.00011348	TRUE
Gm26584	38.8382	-1.24051	0.26696	-4.64679	3.37147e-06	1.1451e-05	TRUE
Gm26583	34.9284	-1.43665	0.250975	-5.72428	1.03875e-08	4.64214e-08	TRUE
E230029C05Rik	211.288	-1.03866	0.21072	-4.9291	8.26076e-07	3.03183e-06	TRUE
4833422M21Rik	36.5421	-1.24989	0.266344	-4.69277	2.69528e-06	9.26788e-06	TRUE
Mirt1	641.733	-1.09293	0.0912477	-11.9776	4.65597e-33	1.04238e-31	TRUE
9530059O14Rik	102.087	-2.26802	0.175505	-12.9228	3.34527e-38	1.02577e-36	TRUE
Snhg4	296.021	1.29338	0.103519	12.4942	8.03424e-36	2.13275e-34	TRUE
5033428I22Rik	35.3309	-1.45415	0.321309	-4.5257	6.01949e-06	1.98182e-05	TRUE
2700099C18Rik	56.9311	1.57784	0.184012	8.57468	9.93665e-18	9.47372e-17	TRUE
A430106G13Rik	48.0128	-1.19861	0.199512	-6.00773	1.88142e-09	9.01508e-09	TRUE
Gm18853	2097.58	1.63511	0.134862	12.1243	7.84844e-34	1.8602e-32	TRUE
Rnu3b1	474.993	1.65828	0.240168	6.90469	5.03126e-12	3.05227e-11	TRUE
Gm27177	553.129	-1.03552	0.352607	-2.93677	0.00331655	0.00704562	TRUE
Gm28035	77.8074	-1.24263	0.518404	-2.39703	0.0165285	0.0301781	TRUE
Gm18852	1300.1	2.17221	0.172081	12.6232	1.57334e-36	4.37661e-35	TRUE
Rnu3b3	474.993	1.65828	0.240168	6.90469	5.03126e-12	3.05227e-11	TRUE
Gm18303	38.4235	-1.50178	0.273866	-5.48363	4.16694e-08	1.75253e-07	TRUE
Hist1h3g	432.017	2.42038	0.393344	6.15334	7.58671e-10	3.76942e-09	TRUE
Gm18301	212.327	1.41045	0.145562	9.68969	3.33547e-22	4.26858e-21	TRUE
Hist1h3d	1174.05	1.36571	0.428074	3.19035	0.00142098	0.00323905	TRUE
2900052N01Rik	163.412	-1.53166	0.127903	-11.9752	4.79322e-33	1.07181e-31	TRUE
Bcl2a1d	233.959	1.17497	0.0991091	11.8553	2.02008e-32	4.3496e-31	TRUE
B130024G19Rik	162.151	-1.77677	0.157544	-11.2779	1.68651e-29	3.14847e-28	TRUE
Gm19585	38.3626	1.85375	0.203904	9.09125	9.79041e-20	1.07712e-18	TRUE
Hist1h3f	2348.27	1.5053	0.419826	3.58553	0.0003364	0.000856769	TRUE
F730311O21Rik	1310.97	-1.44199	0.0694811	-20.7536	1.13666e-95	3.46253e-93	TRUE
Gm15459	129.332	1.27558	0.488908	2.60903	0.00907994	0.0176084	TRUE
Eif4a-ps4	90.8178	1.00251	0.206072	4.86487	1.14535e-06	4.12778e-06	TRUE
Gm28720	39.8163	-1.76336	0.225945	-7.80439	5.97889e-15	4.63882e-14	TRUE
Hist1h3h	664.246	1.48748	0.420082	3.54093	0.000398719	0.00100244	TRUE
Gm19461	56.7928	-1.83936	0.282393	-6.5135	7.34212e-11	4.00444e-10	TRUE
Hist1h3i	792.257	1.59035	0.411726	3.86265	0.000112162	0.000308908	TRUE
Gm38055	56.8218	-1.50654	0.235514	-6.39682	1.58649e-10	8.37028e-10	TRUE
Gm36958	43.255	-1.10151	0.274525	-4.01243	6.00974e-05	0.000172441	TRUE
Gm37626	63.2874	-1.12989	0.200078	-5.64726	1.6303e-08	7.14148e-08	TRUE
Ighv8-5	38.2143	-1.59743	0.387276	-4.12479	3.71067e-05	0.000109499	TRUE
Gm36936	187.455	-1.02582	0.124131	-8.26403	1.40834e-16	1.22863e-15	TRUE
Gm37465	92.8862	-1.35181	0.160265	-8.43483	3.31676e-17	3.05109e-16	TRUE
Pcdhga12	63.7119	-1.10288	0.171577	-6.42789	1.29388e-10	6.88906e-10	TRUE
Pcdhga9	70.3266	-1.50603	0.194961	-7.72476	1.12067e-14	8.52755e-14	TRUE
Gm37166	32.6745	-1.33245	0.293831	-4.53475	5.76724e-06	1.90383e-05	TRUE
Gm21955	214.272	-2.11379	0.152897	-13.8249	1.80312e-43	7.02424e-42	TRUE
Gm38340	47.9999	-1.4266	0.269941	-5.28486	1.25798e-07	5.05642e-07	TRUE
Gm37039	46.8609	1.4498	0.231688	6.25752	3.91136e-10	1.99673e-09	TRUE
Gm38378	89.2325	-1.14472	0.275345	-4.15739	3.21903e-05	9.59513e-05	TRUE
Gm37342	73.8396	-1.5161	0.169964	-8.92013	4.65745e-19	4.88953e-18	TRUE
Pcdhgb2	56.3286	-1.08216	0.218705	-4.94803	7.49669e-07	2.76561e-06	TRUE
Gm7694	95.6128	-1.02243	0.148111	-6.90317	5.08562e-12	3.08122e-11	TRUE
5430420F09Rik	73.5827	-1.43167	0.165101	-8.67145	4.2667e-18	4.18827e-17	TRUE
Gm34727	43.0179	-1.08374	0.218479	-4.96039	7.03526e-07	2.60469e-06	TRUE
Pcdhgb1	35.2341	-1.26739	0.231296	-5.47951	4.26513e-08	1.79218e-07	TRUE
Gm37124	40.4043	-1.40836	0.213599	-6.59345	4.2973e-11	2.40592e-10	TRUE
Gm30948	68.2266	-2.34678	0.238878	-9.82417	8.86006e-23	1.16764e-21	TRUE
3110080O07Rik	31.8044	-1.85695	0.280572	-6.61844	3.63005e-11	2.04343e-10	TRUE
Gm37176	150.195	-1.06449	0.131438	-8.0988	5.55033e-16	4.6291e-15	TRUE
Gm37534	164.312	-1.29961	0.12577	-10.3332	4.98483e-25	7.51852e-24	TRUE
Gm36948	40.6321	1.01661	0.30191	3.36725	0.00075922	0.00181201	TRUE
Pcdhga7	44.012	-1.48303	0.212831	-6.9681	3.21256e-12	1.98655e-11	TRUE
Gm38070	59.9939	-1.50821	0.201286	-7.49287	6.73813e-14	4.76825e-13	TRUE
Pcdhga5	61.5446	-1.11591	0.20834	-5.35618	8.4999e-08	3.47285e-07	TRUE
Pcdhgb4	71.5005	-1.35666	0.168394	-8.05646	7.85345e-16	6.4859e-15	TRUE
Gm37699	246.711	-1.00107	0.0882758	-11.3403	8.28577e-30	1.5647e-28	TRUE
Pcdhga4	33.8757	-1.80839	0.411241	-4.39741	1.0955e-05	3.47739e-05	TRUE
Pcdhgb5	89.4368	-1.08894	0.141047	-7.72046	1.15909e-14	8.80192e-14	TRUE
Gm37524	54.3846	-1.37946	0.215781	-6.39288	1.62793e-10	8.57916e-10	TRUE
Pcdhga6	53.9112	-1.2847	0.19821	-6.4815	9.08131e-11	4.89979e-10	TRUE
Pcdhga8	58.4181	-1.46516	0.200477	-7.30838	2.70383e-13	1.83703e-12	TRUE
Gm37298	152.085	-1.05237	0.147528	-7.13334	9.79589e-13	6.34241e-12	TRUE
Gm36955	107.345	-1.01093	0.162782	-6.2103	5.28849e-10	2.66461e-09	TRUE
Gm38042	74.3619	-1.18996	0.172358	-6.90403	5.0549e-12	3.0656e-11	TRUE
C130089K02Rik	294.69	-1.35282	0.102726	-13.1692	1.31966e-39	4.31724e-38	TRUE
Gm37691	171.62	-1.02761	0.117916	-8.71479	2.91298e-18	2.8838e-17	TRUE
Gm37513	89.2325	-1.14472	0.275345	-4.15739	3.21903e-05	9.59513e-05	TRUE
Gm38368	36.6297	-1.191	0.284448	-4.18705	2.82598e-05	8.49166e-05	TRUE
Gm37736	33.8532	-2.04305	0.266961	-7.65299	1.96353e-14	1.46004e-13	TRUE
Gm43022	138.679	-2.29524	0.149888	-15.313	6.25953e-53	3.86427e-51	TRUE
Gm42721	44.1578	-1.01754	0.292931	-3.47365	0.000513428	0.001267	TRUE
Gm42449	159.639	-1.05347	0.139488	-7.55236	4.27443e-14	3.08216e-13	TRUE
Gm42899	72.8751	-1.2057	0.170715	-7.06265	1.63357e-12	1.03424e-11	TRUE
Gbp6	1920.26	3.34017	0.174264	19.1673	6.93857e-82	1.35718e-79	TRUE
C130075A20Rik	112.104	-1.22649	0.140595	-8.72355	2.69605e-18	2.67189e-17	TRUE
Gm42898	102.953	-1.07877	0.137524	-7.84418	4.35792e-15	3.42116e-14	TRUE
Gm5547	32.4866	1.00815	0.269851	3.73595	0.00018701	0.000497071	TRUE
Rnu3b4	474.993	1.65828	0.240168	6.90469	5.03126e-12	3.05227e-11	TRUE
Gm43023	35.3128	-2.33949	0.285117	-8.20537	2.29888e-16	1.97402e-15	TRUE
Gbp10	495.381	4.30165	0.364446	11.8032	3.75568e-32	7.94852e-31	TRUE
Gm42778	35.5255	-1.11947	0.230371	-4.85941	1.17736e-06	4.23332e-06	TRUE
Rnu3b2	474.993	1.65828	0.240168	6.90469	5.03126e-12	3.05227e-11	TRUE
Gm43127	52.4253	-1.12802	0.222358	-5.07298	3.91632e-07	1.49186e-06	TRUE
Gm43802	66.9612	2.6097	0.247338	10.5511	5.0181e-26	7.99026e-25	TRUE
Gm43099	36.6686	-1.45162	0.244374	-5.94015	2.84756e-09	1.344e-08	TRUE
Gbp5	1972.16	2.95322	0.130594	22.6138	3.16818e-113	2.35485e-110	TRUE
Gm43292	106.989	-1.02295	0.129771	-7.88276	3.20222e-15	2.52669e-14	TRUE
Hist2h2bb	1038.15	1.41666	0.454193	3.11908	0.00181418	0.00404792	TRUE
Gm43508	40.4958	-1.83714	0.258509	-7.10669	1.18855e-12	7.6289e-12	TRUE
Gm43189	35.1929	-2.97515	0.41517	-7.16609	7.71675e-13	5.02956e-12	TRUE
Gm42993	34.5936	-2.19196	0.27395	-8.00133	1.23085e-15	1.0019e-14	TRUE
AI506816	1159.14	1.49576	0.0847861	17.6415	1.18202e-69	1.46428e-67	TRUE
A530083M17Rik	85.4873	-1.42522	0.149509	-9.53267	1.53294e-21	1.88893e-20	TRUE
Gm42679	36.2262	-1.79445	0.273531	-6.56033	5.36884e-11	2.97714e-10	TRUE
Gm43288	64.1553	-1.94697	0.190073	-10.2433	1.26897e-24	1.8759e-23	TRUE
Gm43283	77.4199	-2.09263	0.211225	-9.90712	3.87677e-23	5.20883e-22	TRUE
Gm9403	44.6105	-1.0402	0.204357	-5.09011	3.57856e-07	1.36853e-06	TRUE
Gm42508	41.8701	-1.28551	0.20461	-6.28274	3.32662e-10	1.70478e-09	TRUE
Gm43422	50.4472	-1.4664	0.221385	-6.62373	3.50241e-11	1.97577e-10	TRUE
Gm42900	63.7511	-1.55939	0.177452	-8.78769	1.52672e-18	1.54182e-17	TRUE
Ube2n-ps1	87.1119	1.14426	0.232136	4.92925	8.25443e-07	3.0301e-06	TRUE
Peg13	737.496	-1.50171	0.0733191	-20.4818	3.1265e-93	8.80253e-91	TRUE
Dancr	40.2353	1.6423	0.274117	5.99123	2.0826e-09	9.94063e-09	TRUE
5930430L01Rik	70.3167	-1.17884	0.175384	-6.72147	1.799e-11	1.04076e-10	TRUE
Gm43594	34.0537	-2.06333	0.273202	-7.5524	4.2731e-14	3.08216e-13	TRUE
Gm10400	58.4961	-1.22658	0.180009	-6.814	9.49192e-12	5.62282e-11	TRUE
Zfp862-ps	109.797	-1.0076	0.137616	-7.32183	2.4461e-13	1.66801e-12	TRUE
Gm44005	59.4383	-1.13857	0.378934	-3.00466	0.00265874	0.00575075	TRUE
Gm43937	49.0956	-1.0041	0.371393	-2.70361	0.00685904	0.0136637	TRUE
Gm43999	48.8304	-1.31465	0.424821	-3.09459	0.00197085	0.00436865	TRUE
Gm44001	47.7207	-1.05718	0.346107	-3.0545	0.00225437	0.00493936	TRUE
Gm43909	39.7769	-1.17817	0.256624	-4.59104	4.41046e-06	1.47694e-05	TRUE
Gm43958	30.0084	-1.23142	0.255197	-4.82537	1.39745e-06	4.97744e-06	TRUE
Gm43915	74.0631	-1.10559	0.171301	-6.45406	1.08892e-10	5.82951e-10	TRUE
Gm44130	78.4908	-1.04564	0.160113	-6.53067	6.54758e-11	3.59006e-10	TRUE
Gm44663	232.148	-1.14101	0.135702	-8.40819	4.16384e-17	3.80583e-16	TRUE
4931431B13Rik	110.086	-2.22687	0.222796	-9.99511	1.60112e-23	2.21162e-22	TRUE
Gm44745	388.123	-1.0445	0.0922362	-11.3241	9.96467e-30	1.87793e-28	TRUE
Gm44664	258.882	-1.09939	0.110064	-9.98866	1.70876e-23	2.35201e-22	TRUE
[truncated: 16 more rows]

[truncated: 5 more sheets: rtmt.1_vs_sbp.1, rtmt.2_vs_sbp.2, rtmt.3_vs_sbp.3, rtmt.4_vs_sbp.4, rtmt.6_vs_sbp.6]
