# Supplementary material for: Tissue macrophages and interferon-gamma signalling control blood-stage Plasmodium chabaudi infections derived from mosquito-transmitted parasites
Source: Curr Res Immunol. 2021 Jul 30;2:104–19. doi: 10.1016/j.crimmu.2021.07.002 (PMC8428512; doi:10.1016/j.crimmu.2021.07.002)
Supplement: Multimedia Component 12 — Supplementary Table 2: 561 unique genes found to be differentially expressed in recently mosquito-transmittted (RMT) infected mice. [file mmc12.xlsx]

## Sheet: RMT_unique_z-scores
Supplementary Table 2: 561 unique genes found to be differentially expressed in recently mosquito transmittted (RMT) infected mice.
Gene name	sbp.d1.r1	sbp.d1.r2	sbp.d1.r3	sbp.d1.r4	sbp.d2.r1	sbp.d2.r2	sbp.d2.r3	sbp.d2.r4	sbp.d3.r1	sbp.d3.r2	sbp.d3.r3	sbp.d3.r4	sbp.d4.r1	sbp.d4.r3	sbp.d4.r4	sbp.d6.r1	sbp.d6.r2	sbp.d6.r3	sbp.d6.r4	rmt.d1.r1	rmt.d1.r2	rmt.d1.r3	rmt.d1.r4	rmt.d2.r1	rmt.d2.r2	rmt.d2.r3	rmt.d2.r4	rmt.d3.r1	rmt.d3.r2	rmt.d3.r3	rmt.d3.r4	rmt.d4.r2	rmt.d4.r3	rmt.d4.r4	rmt.d6.r1	rmt.d6.r2	rmt.d6.r3	rmt.d6.r4	naive.r1	naive.r2	naive.r3	naive.r4
Snord49b	0.889532	0.510003	0.222689	1.97096	0.662466	0.559254	0.274966	0.905242	0.163845	0.690294	0.0596881	0.287746	-0.0769822	-0.225736	-0.405175	-1.46893	-1.18339	-0.721597	-1.50798	0.771353	1.61037	1.58436	-0.416278	2.10638	0.9759	2.02518	0.157231	-0.788114	-0.326727	-0.701772	0.0295553	-0.56995	0.018214	-0.96303	-0.865386	-1.55529	-1.92111	-0.767283	-1.10067	-0.0595551	-0.824785	-0.0254925
Snord82	0.802204	0.473704	0.0604679	2.36567	0.609171	0.364101	0.425656	0.0161154	0.027491	0.428961	0.200137	0.432593	-0.394349	-1.32186	-1.39951	-0.595981	-0.31703	-0.180847	-0.891502	1.05863	2.00166	1.25398	-0.228068	2.2093	0.950264	2.49864	-0.174222	-0.652345	-0.876732	-0.694657	-0.355046	-0.697852	-0.419697	-1.43829	-0.167685	-1.28271	-1.20201	-0.674791	-0.528905	-0.832759	-0.561157	-0.290727
Gm26202	0.51812	0.7241	0.141737	1.64305	0.1969	0.253264	0.343159	0.261904	0.00622831	0.396598	0.125591	-0.00746914	-0.316079	-0.677584	-0.962253	-1.04167	-0.90124	-0.511096	-1.28227	1.19768	1.98281	1.32537	0.102035	2.58967	0.833213	2.57404	0.13575	-0.0138531	-0.643015	-0.958499	-0.366338	-0.469055	-0.253242	-0.746436	-0.724973	-1.49252	-1.93695	-1.17906	-0.388707	0.0890179	-0.41874	-0.149203
Gm12896	0.441315	-0.613995	-0.704073	0.686385	0.0627061	0.241502	0.0300455	0.459513	-0.81516	-0.168723	-0.238816	-0.672701	-0.316632	-0.42685	0.899763	-0.462799	-0.0756392	0.429228	0.000801763	1.89234	1.0772	0.917205	-1.37789	2.85628	0.237217	3.01948	-0.39929	-1.77337	-0.693459	-0.840368	-0.99426	-1.04367	-0.266563	-0.932124	1.24391	0.0993607	0.590359	0.328048	-0.650466	-0.514783	-1.14814	-0.382895
Igkv14-111	0.288027	0.143098	-0.140315	-0.197476	-0.346802	-0.177957	-0.209253	-0.451957	0.366725	-0.511002	-0.870443	0.0166098	-0.475276	-0.555009	-0.605887	-0.273403	-0.0745216	-0.564443	-0.376	-0.0766989	0.0569144	-0.327466	-0.0397304	5.66705	0.243766	-0.301562	0.0663302	-0.263595	-0.287796	0.152353	0.749388	-0.394564	1.14118	0.351826	-0.589306	-0.488125	0.431953	-0.590069	-0.645967	1.0798	-0.527015	-0.393379
Igkv1-133	-0.292762	-0.986192	-0.4375	0.576721	-0.186954	-0.681338	-0.498494	-0.639068	-0.68558	-0.646267	0.659869	-0.335594	-0.253707	-0.313075	-0.755972	-0.161998	-0.687793	-0.169064	-0.2593	0.318135	-0.0867021	1.26141	0.0915171	0.501627	0.183832	-0.472907	-0.0929479	5.54528	-0.0551936	1.23838	-0.22386	-0.285816	0.390451	-0.294855	-0.300361	0.0545635	0.275043	-0.370047	-0.29607	0.0329549	-0.343902	-0.316471
Ighv1-69	-0.347495	0.17708	-0.655093	0.188692	-0.85066	0.0222095	-0.582898	-0.62478	0.757556	0.0872113	-0.402954	-0.372749	1.35147	-0.953904	0.277762	-1.11169	-0.353569	-0.0567025	-1.12678	0.726416	0.805892	-1.14705	-0.0616509	-0.291724	0.812978	0.501728	-0.0730707	-0.523288	4.23995	0.975595	0.395138	0.0750113	1.05153	-0.295338	-1.08459	-0.826933	0.474437	1.64001	-1.60525	-0.029745	-1.08611	-0.0966403
Igkv12-41	-0.281367	0.154344	-0.984906	-0.59948	-0.537526	-0.182567	-0.349474	-0.587943	-0.818022	-0.39573	-0.533891	-0.674203	-0.984176	-0.123817	-0.42631	0.886307	-0.431649	-0.0151084	-0.606268	-0.334876	0.254832	0.333491	-0.114279	1.64277	0.824244	-0.140557	-0.45144	0.2515	4.72695	0.0405209	2.06234	-0.260569	0.953227	-0.421419	-0.717652	-0.629511	-0.489341	-0.120816	1.07987	-0.474943	-0.644657	0.122097
Ighv1-4	-0.0830274	1.18756	-0.0606232	0.376095	-1.06641	-0.175251	0.238783	-0.636807	0.552847	-0.499086	-0.303668	-0.546655	-0.136832	-0.4361	-0.537577	0.503988	-0.46703	-0.230355	-0.770442	-0.15142	-0.117689	-0.051689	-0.457835	-0.545244	0.150153	-0.382149	-0.571794	-0.121375	2.04336	5.24494	0.522993	-0.079852	-0.339481	-0.0907527	-0.215458	-0.523731	-0.521585	0.86785	-0.513527	-0.0735636	-0.450317	-0.531246
Igkv19-93	-0.295749	0.815741	-0.785806	0.355774	-0.939902	0.226334	0.366263	-0.627565	1.30852	-0.103094	-0.469881	-0.823057	2.70542	-0.844509	-0.726962	-0.23923	-0.625662	-0.775627	-0.716958	-0.609469	-0.127	-0.813901	-0.686646	-0.0542187	0.125125	-0.484575	-0.578795	-0.595317	0.825356	3.38781	1.92539	0.486807	0.513254	-0.193964	-0.828363	-0.722376	-0.31721	2.11704	-0.167066	0.0494709	-0.683202	-0.372198
Sec14l2	0.131715	-0.479919	-1.35046	-0.570438	0.543188	0.768136	-0.603393	1.34134	-1.45162	-1.80472	0.39758	1.02364	0.216771	1.15264	0.107586	0.797658	0.0708015	0.0495349	-0.438691	0.881387	-0.331183	0.884018	1.07778	-0.812791	-0.897881	1.163	0.693079	-0.782495	1.22274	0.204018	0.9718	1.86206	1.33825	-0.233008	-1.21971	-0.478739	-1.03533	-0.93387	-1.19267	-0.0433188	0.403175	-2.64166
Meg3	-0.512458	0.36353	0.811009	0.44816	1.12824	-0.80118	0.224403	0.189202	0.891754	1.18958	0.564778	-0.197609	-1.05573	0.303583	1.06565	-0.537473	-0.423395	-0.324762	-0.258276	-0.699592	2.01477	0.478408	1.17039	-0.760544	-1.11846	1.0134	-0.870382	-1.41058	0.675273	0.809165	0.543018	-0.730668	-3.00235	-0.996145	-1.69064	-0.848437	-0.0605383	-0.266274	0.775568	0.399148	-0.461142	1.96762
Emilin2	0.492368	-0.806873	-1.67828	-0.841761	0.199193	0.587579	-0.515556	0.929182	-2.89754	-1.28515	0.251932	0.0436396	0.19519	1.64103	0.260897	0.963693	0.384254	0.138758	-0.474434	0.126428	-0.524114	0.751045	0.826772	-0.298773	-0.057251	1.23888	0.194982	-0.920802	0.250897	0.515886	0.312109	2.3081	1.34494	-0.22609	0.152575	0.335313	-0.0418322	-0.506374	-1.72877	-1.05473	1.20667	-1.79397
Btnl2	0.15562	0.322715	0.555435	0.629355	1.09941	-0.555646	-0.988719	0.109671	1.48807	-0.0587649	-1.36796	-0.201071	0.665056	1.53808	0.279912	0.678815	0.912423	0.339347	-1.25808	0.404811	0.314128	-0.347951	-2.51389	-0.719913	-0.295811	-0.923654	-0.499745	0.768605	0.722062	0.166126	-0.331426	0.65719	2.23351	1.25036	0.772645	0.498726	-0.565799	-0.00433635	-0.890454	-1.11337	-2.19139	-1.73408
Lox	-0.0759252	0.558741	0.480635	-0.257776	-0.241253	-0.214491	-0.00578851	-0.628258	0.710069	2.19842	0.351927	-0.495233	0.505808	-0.852817	0.400358	0.307554	-1.70044	-0.363166	0.128224	-0.456648	0.963095	1.54577	0.996055	-0.645145	0.322819	-0.366341	-0.28893	-0.849646	-0.379275	-0.433547	0.116361	-1.38039	-2.63272	-2.05213	-0.302065	-1.00674	1.23499	0.0933782	1.93596	1.00001	0.0054823	1.77308
Msc	-0.101929	1.18242	-0.493095	0.805892	-0.364663	0.954989	-0.528134	0.205397	1.42318	0.924836	0.382133	0.800239	-1.41519	-0.814634	-0.498749	-0.437185	-0.919032	-1.07011	-0.863316	0.988467	1.87145	0.876499	1.26977	0.83856	0.0138451	0.544233	1.62059	-0.812018	-0.569834	-1.07016	0.726468	-1.69704	-1.67755	-0.487279	-0.876493	-1.38308	-1.15237	-0.750468	0.824556	-0.513079	0.520402	1.72149
Il17rc	0.0548091	-0.558945	0.705477	0.642206	0.280312	-0.9951	-0.297497	-0.456373	-0.411093	2.34414	-0.213841	0.612168	1.41163	0.298096	0.754508	-0.245097	0.172342	-0.782104	1.07004	-0.596456	-0.973646	-1.54375	-0.617594	-1.01196	1.70167	-0.725001	-0.584814	-1.47707	0.885085	-0.243036	-0.439878	1.15958	0.552968	1.82925	0.0284047	0.349546	1.47509	-0.856544	-0.388029	-1.77932	-1.93794	0.807772
Itga11	-1.26544	0.613866	1.32049	1.44967	0.140307	-0.119062	1.14843	-0.186241	0.995022	1.51287	0.229007	-0.693508	-0.144474	-0.942013	0.120401	0.00697941	-1.04509	-1.29041	-1.47619	1.03535	-0.370598	0.135751	1.12225	0.311501	-0.909755	1.0088	-0.328287	0.441006	0.589247	0.244896	-0.613748	-1.47028	-1.64749	-0.793379	-0.97948	-0.718464	0.0828372	-2.06647	1.5757	-0.125933	1.42034	1.68158
Slc16a2	0.672793	0.987151	0.671043	0.994302	0.301893	-0.329398	1.1482	0.161329	1.66137	1.06045	0.756548	0.373021	-0.914145	-0.546678	-0.967943	0.234879	-1.69178	-1.17223	-0.80914	0.36165	-0.099044	0.0449314	0.827871	1.20476	0.0840138	0.292525	-0.14627	0.946854	0.627458	-0.223114	-0.295254	-0.968041	-1.75337	-1.27279	-1.75438	-1.06911	-1.60825	-1.40936	1.2765	-0.66354	1.23022	1.77407
Wnk4	-0.0601647	0.358878	0.477696	1.13589	0.180411	0.853182	1.63737	0.0483224	0.615962	0.476442	-0.801496	0.305671	-0.314092	-0.488094	1.372	-0.507437	-0.296126	0.385482	-1.75469	-0.0787829	0.744447	-0.793191	0.525466	-0.914688	-0.207312	1.04663	-1.3412	1.11985	0.0611091	-1.51546	0.63816	-0.60372	-1.4758	-1.08099	0.107617	-1.6206	-1.9385	-0.91974	2.29028	1.79326	0.344456	0.193523
Slc25a21	-0.10189	-0.606268	-1.30641	0.22168	0.399159	0.727339	-0.841779	1.13709	-2.37276	-1.59152	0.681582	0.666965	0.187465	1.09213	0.0660921	0.418157	-0.317024	0.154961	-0.591127	0.793629	-0.0905018	0.588613	1.05959	0.0186679	-0.294926	1.18503	0.142343	-1.01816	0.254324	0.433816	1.03931	2.51977	1.35835	-0.729435	-0.303297	0.188369	-0.0271862	-0.930013	-1.71678	-0.712579	0.603651	-2.38643
Smad6	0.123487	3.03193	0.248621	0.264522	0.32042	0.282181	0.00949253	-0.556433	1.02594	1.39696	0.256288	0.387435	0.309726	0.295324	0.0890871	1.09105	-1.12861	-1.56816	-1.31531	0.524979	0.402165	-0.950929	0.0968788	2.66961	0.0620429	-0.25458	-0.317811	0.348945	0.694094	-0.859988	0.575095	-1.75821	-0.901138	-1.06284	-0.842877	-1.24405	-1.01625	-1.4427	0.277055	-0.216486	0.18387	0.469175
Ncam1	0.806348	0.567371	0.734412	1.69591	-0.447941	0.510214	-0.354942	0.0109265	1.45523	0.761312	0.851249	0.776308	-2.34983	0.0395701	-0.59152	-0.378209	-1.45049	-1.66032	-0.603757	0.148019	0.376632	0.452738	1.1086	0.996366	0.54337	1.01197	0.192702	-0.456588	0.228814	-0.145983	0.0203562	-1.46832	-0.647608	-1.76243	-1.07042	-1.64139	-0.645067	-1.38581	1.45267	0.510646	0.327853	1.48103
Magi2	0.30458	0.542436	-0.460032	1.38374	0.0367956	0.784743	-0.990466	2.12844	0.782335	0.816099	1.9658	0.194459	0.620711	-0.77862	-1.26949	-0.827146	0.0227125	-0.184003	-0.594425	0.777753	0.412226	0.708828	-0.812017	1.2674	0.209991	-0.0914767	1.3428	0.692988	-0.621366	-0.329819	-0.851724	-1.07432	-1.57731	-0.863968	-1.45052	-1.36071	-1.91234	-0.620126	-0.181896	1.88922	-0.471894	0.439609
Rgl3	0.662559	-0.3225	1.14449	-0.413363	0.211151	0.258628	0.431749	0.615851	1.14705	0.913848	0.14449	1.01228	-0.827008	-0.0467747	0.869978	-0.802368	-1.82054	-1.41931	-0.771059	1.26297	0.825981	0.319463	1.55244	0.623468	0.312335	0.314582	0.714981	0.584884	0.96714	0.0115959	-0.195266	-1.97544	-1.60967	-1.46437	-1.06697	-1.16193	-0.684548	-2.52297	1.21222	0.511118	0.0328497	0.445985
Plekha7	1.19625	0.416574	-0.187974	-0.115347	1.33052	0.0449635	2.21362	0.545903	0.955542	0.61329	0.68877	0.155661	-0.326112	1.03329	-0.132032	-1.34964	-0.52401	-1.5754	1.16218	0.440788	-0.308939	-0.809006	1.59425	0.356737	1.22467	-0.231311	-0.0153333	-0.0662614	0.455612	-0.531655	-0.378439	-1.3377	-0.998411	-1.76117	-2.00548	-1.04105	-0.629984	-1.84937	0.0738836	1.45803	-0.484105	0.698179
2810025M15Rik	-0.853752	0.675699	-0.558591	0.555539	0.0772603	1.21365	-0.249161	1.25663	1.16585	-0.0618527	0.725733	0.711672	0.440595	0.976264	-0.0270551	-1.25643	-1.68288	0.494141	1.05316	-0.757332	-0.691078	0.547323	1.48021	0.393646	-1.31307	0.571389	-0.143995	-1.19324	-1.32818	-0.967579	-0.190494	-2.05718	-1.07223	-1.86287	1.40506	0.439371	-0.422896	1.13865	0.646626	0.482273	-1.23383	1.47295
Sgms2	-0.185427	0.162211	0.433463	1.94991	0.942775	-0.708809	-0.38012	0.624232	-0.8888	1.01147	-0.702587	-0.997619	-0.841556	-0.639578	0.76124	0.91437	-0.984889	2.03886	-0.775747	1.39646	1.98261	-0.399714	-1.31975	-1.32641	-0.140783	-1.56906	-0.604393	-0.117467	-0.181708	0.0936307	-0.168729	0.0491546	-1.09163	-0.834763	-0.341514	0.0862024	-0.264035	-1.07361	2.12078	0.22866	1.78834	-0.0456712
Sv2c	0.762009	-0.45559	2.60086	0.773811	0.188981	-0.419495	0.245148	0.174892	0.473668	0.792286	-0.117323	-0.232341	-1.30768	0.153644	-1.51036	-0.11312	-1.03573	-1.51466	-1.38744	-0.96893	1.73212	1.02284	-0.251198	0.599258	0.150035	0.524971	0.249521	-0.875139	0.475886	0.774328	1.11763	-0.714815	-0.537948	-2.38677	-1.33807	-0.19997	-0.891498	1.72266	0.473062	0.636892	-0.32192	0.935488
Stum	1.03815	1.05057	1.16595	1.31364	0.180329	0.0848041	0.181127	0.179023	0.210388	0.21725	0.926443	0.292782	-0.822551	-0.0145654	-0.152589	0.0738408	-0.31669	-1.05165	-1.73658	1.5238	1.12353	0.197509	0.0898857	0.642836	-0.0526333	0.247776	-0.921562	0.561899	-0.419182	0.650928	0.668572	-1.3139	-1.64393	0.158163	-2.36998	-2.48417	-1.22096	-1.53346	0.308607	0.86236	0.728875	1.37535
Spock2	-0.306272	0.269378	-0.347618	1.59922	0.414493	0.603575	0.683038	-1.3692	0.292477	0.636845	1.15972	0.681307	0.849091	0.312333	0.0171328	-1.03874	0.179222	-0.895662	-1.16432	-0.384936	-0.236086	0.077218	0.75259	0.163871	-0.128955	0.393442	-0.736085	-0.892491	1.0609	0.754663	1.69869	-0.0418521	-1.85489	-0.645289	-2.34383	-1.61169	-1.26272	-1.46501	0.546147	1.9598	0.156838	1.46365
Gdpd1	0.531929	-0.0785802	0.200141	0.899802	0.0559693	1.08352	1.03086	1.13962	0.723888	-0.0932142	0.34927	0.974859	-1.08205	0.238606	-1.53269	-0.414743	-0.621635	-1.56604	-1.8293	0.338196	0.421637	-0.0200337	1.34652	0.139241	-0.247251	1.07863	1.09962	-0.224891	-0.036707	0.617693	1.08289	-0.525677	-1.31013	-1.54312	-0.630156	-2.66891	-0.6702	-1.70952	0.97291	1.27951	0.757204	0.442329
Igkv1-99	0.841451	0.979269	-0.538737	-0.868373	-0.688146	-0.547095	-0.248929	-0.83813	1.98586	-0.57642	-0.531218	0.383444	0.752595	-0.170134	-0.606234	-0.371814	-0.552462	-0.968519	-0.773514	-0.731242	-0.55549	-0.502093	-0.191236	2.94497	0.705053	-0.474785	-0.447424	-0.507594	0.554468	0.600317	1.1762	0.818132	3.42558	0.827787	-0.879793	-0.746936	-0.717563	-0.222032	-0.199001	-0.161156	-0.870396	-0.508655
Igkv8-21	-0.367869	-0.35207	-0.99641	0.200524	0.310462	-0.896095	0.816671	-0.322674	-0.468691	-0.473913	-0.739606	-0.718765	-0.3744	-1.06381	-0.720304	0.20435	-0.00603411	1.64254	1.15641	1.03765	-0.528025	0.268798	-0.180608	-0.774321	-0.702673	-0.629209	1.43888	-0.709928	0.0526536	1.86109	0.50992	-1.59295	3.33183	0.584376	0.607746	-0.846613	1.92861	-0.184701	-0.664826	-0.79821	0.341525	-1.18134
Smim1	0.154615	-1.09842	-2.37622	-0.659617	0.984189	0.42397	-0.452518	1.2674	-1.02088	-1.09662	1.37981	0.199493	-0.364863	1.08796	0.480167	-0.0850755	0.258548	0.460154	-0.905527	-0.645354	0.223077	1.65676	2.00872	-0.864082	-0.770591	1.20767	0.607112	-0.588031	-0.0769558	0.408261	-0.0902774	1.98653	0.943482	0.698648	-0.555503	-0.388475	-0.218661	-0.425097	-1.4745	-0.716803	0.448717	-2.01122
Ighv1-74	-0.137909	0.228095	-0.517498	0.956153	-1.26907	0.525163	-0.0107421	0.333453	-0.0350778	0.487476	-0.338322	-0.976928	-0.459036	-0.852373	-0.567761	-0.137724	-1.0097	-0.795293	-0.741306	0.149503	0.129216	-0.571649	0.0264314	0.954973	-0.873984	3.1548	-0.279036	-0.942363	0.852419	2.02702	1.45732	-0.566138	2.59368	1.31494	-0.850488	-0.864414	-0.936468	0.113442	0.402997	-0.72981	-1.08853	-0.15545
Ighv1-22	-0.109365	-0.477785	-0.622591	-0.401499	0.269966	0.151039	-0.0427653	-0.799095	0.56889	0.811762	-0.43491	0.187028	-0.901063	-0.382827	-0.461226	0.433507	-1.2476	-0.536743	-1.21083	0.127536	0.401246	0.155224	-0.151468	0.0399081	0.975611	-0.656696	0.533769	-0.442735	0.367058	-0.833797	1.31335	0.19636	0.909867	4.78217	-1.48139	-1.14229	-0.480746	-0.58272	0.219445	0.992673	-0.256656	0.220397
Gm21887	-1.92458	0.211783	0.9362	-0.744569	0.162567	0.653163	0.213638	1.44445	1.38791	0.540999	-0.458715	0.434894	1.04029	1.16267	1.25909	0.533168	0.886223	0.893937	1.17182	-1.40413	-0.958896	0.343277	0.832511	-0.708046	0.44105	-1.64186	-1.60667	-1.63331	-0.225612	0.440795	-0.371544	-1.17548	-0.996704	-1.52028	1.21075	0.00430766	0.280083	-0.699688	0.52083	0.953031	-0.25735	-1.63199
Gm42972	0.758311	1.98097	1.23496	0.145242	0.407003	0.176606	-0.314024	0.68952	0.169998	-0.176877	-0.317105	0.404712	0.648465	-0.918445	-0.794298	-0.399736	-1.69083	0.443232	-1.95179	0.676929	-0.29374	0.232985	0.611347	1.59465	0.227133	1.34029	1.13923	0.34832	0.237901	0.0839209	-0.687907	-1.38055	-1.03633	-1.48222	-1.62269	-0.890161	-1.4229	-1.64311	0.0843	1.14343	0.640691	1.60257
Cdh4	1.29405	0.469117	1.18344	0.133586	0.015856	1.80404	1.42709	1.06115	0.86584	0.881834	0.699634	0.443953	-0.674735	-2.0019	-0.420205	-0.320308	-2.04263	-0.456012	-0.29346	0.609985	-0.029044	1.37183	1.13295	-0.97273	0.109995	-0.560567	0.243416	-0.0923775	-0.17089	-0.828251	0.188648	-0.42916	-1.32662	0.750097	-2.37062	-0.990734	-1.29541	-1.3018	0.215724	-0.0396265	1.1878	0.52704
Clec10a	-0.746816	-0.0508725	-1.17768	0.414812	2.69241	-0.192931	0.0150641	-0.508271	0.106446	0.780691	1.34292	-1.738	-0.311252	-0.173379	1.06253	0.787242	0.527602	-1.4255	-1.13381	-0.972466	0.500375	0.0969505	-0.33817	0.399306	0.154338	-0.299472	0.0707752	-0.207503	0.562472	0.43902	0.102616	-0.459438	-0.401645	1.00995	-0.988601	-1.96151	-1.46581	-0.938331	2.3581	1.26001	-0.473021	1.28085
Ndufa9	-0.770972	-0.994939	-0.917065	-0.579477	-0.661686	-0.247551	-0.91182	-0.285265	-0.680271	-0.96197	-0.586844	-0.406117	0.247216	0.428633	0.465834	1.54054	1.62759	2.08679	1.56127	-0.56833	-0.381874	-0.564376	-0.275482	-0.60234	-0.566289	-0.0391088	-0.544355	-0.686789	-0.895952	-0.166434	-0.390758	0.220537	0.0866352	0.487322	1.95624	1.86024	2.35421	1.89572	-1.03179	-0.441204	-0.83695	-0.822768
Epn2	-0.539424	0.382261	1.27124	-0.207244	0.377914	1.54266	0.548701	-0.161887	0.782121	0.314577	0.837629	0.7885	0.405816	0.260899	0.376034	-1.35267	-1.10624	-1.67184	-1.72409	0.369938	0.627341	1.21455	0.626564	0.549804	0.613747	0.966603	0.300591	0.22191	0.479449	0.259309	0.142037	-1.65897	-0.663759	-0.0897199	-2.11761	-1.23825	-1.69149	-2.33339	-0.00586987	0.0360061	0.770473	1.49578
Rrp15	-0.537907	-0.49063	-0.808167	-0.340561	-0.18576	-0.517018	-1.13926	-0.0170841	-1.46641	-0.516453	-0.798423	-1.09596	0.911124	0.413656	0.913652	1.61976	1.14129	1.55495	1.58516	-0.308778	-0.445236	-0.730303	-0.250438	-0.597603	-1.04303	-0.589543	-0.431849	-0.551623	-0.708552	-0.491199	-0.0840252	0.744995	0.77103	0.741735	1.98853	1.70806	1.79596	1.98109	-1.00124	-0.824815	-0.846672	-1.05246
Fndc5	-0.221377	-0.656414	-0.379428	0.424013	-0.755373	-1.37332	0.252578	-1.68903	-0.765807	-0.417092	-0.833032	-0.474612	0.308134	-0.0802238	0.885392	0.518648	1.63931	1.25103	1.22426	-0.261326	-0.485897	-0.575189	-1.0859	-0.455692	-0.874802	0.0506622	-1.26294	0.0255621	-0.392299	-0.647858	-0.677981	1.0148	0.54692	1.91029	1.10777	2.21933	1.70103	2.11913	-0.884027	-0.404981	-1.06052	-0.483746
Ddt	0.339619	-0.323988	-0.42136	-0.386272	-0.662522	-0.0522784	-0.765051	-0.860474	-0.966088	-0.731877	-0.851683	-0.773218	-0.200677	-0.71493	-0.064255	1.48088	1.29743	1.80056	1.45621	-0.764364	-0.715735	-0.806987	-0.502177	-0.406888	-0.0315461	-0.789099	-0.46204	-0.228529	-0.24054	-0.488664	-0.359196	-0.3929	-0.437215	0.0910409	1.81055	2.16239	2.73451	2.48608	-0.279443	-0.0497105	-0.729207	-0.200349
Blvra	-0.203146	-0.730601	-0.941712	-0.937699	-0.606287	-0.349764	-0.930421	-0.789812	-1.56706	-0.797674	-0.837761	-0.208686	0.411114	0.404656	-0.0913356	2.39429	1.28054	1.47012	1.42699	-0.423191	-0.6247	-0.711105	-0.187926	-0.210002	-0.510615	0.143994	-0.318661	-0.146661	-0.687615	-0.807613	-0.339943	0.466104	-0.317693	0.0295403	1.92743	1.93888	2.30013	1.94848	-0.648645	-0.702942	0.0632842	-0.576279
Psmc3	-0.193607	-0.728761	-1.20491	-0.653781	-0.260768	-0.116712	-1.29201	-0.0953602	-1.09804	-0.969195	-0.112484	-0.318064	0.484715	0.386239	0.396608	1.80882	1.56836	1.64338	1.58865	-0.0321354	-0.887921	-0.727236	-0.31539	-0.880466	-0.495063	-0.495443	-0.372234	-1.16475	-0.523022	-0.3698	-0.148833	0.355823	0.7157	0.0662563	1.95204	1.9379	1.86586	1.93239	-1.06582	-0.744892	-0.345221	-1.09083
Nr1h3	-0.456923	0.0565659	-0.759121	-0.282772	-0.777988	-0.545026	-0.652096	-0.910063	-0.339074	-0.386909	-0.495409	-0.364486	0.906639	-0.715973	0.240531	1.309	1.51999	1.62688	1.71001	-0.707618	-0.72325	-0.390914	-1.17963	-0.592159	-0.560145	-0.637889	-0.29169	-0.525973	-0.491399	-0.68555	-0.534565	-0.471042	-0.443784	-0.168184	2.06696	2.15841	2.54881	2.22758	-0.436216	-0.0896899	-0.493574	-0.262269
Dyrk1b	0.377869	0.180309	1.0585	1.42721	0.620148	0.506907	0.539468	0.558745	1.09511	0.854703	1.41572	0.932431	-1.0654	-0.502095	-0.372643	-1.12178	-0.798597	-1.63539	-1.83816	0.433916	0.134386	0.857113	0.718026	0.362107	0.514278	0.70975	0.368658	0.129666	0.505804	0.0790794	-0.256846	-0.574878	-0.808111	-0.783011	-2.00199	-1.5514	-1.94104	-2.09313	1.01755	-0.081385	1.1681	0.86029
Ggct	-0.222467	0.455541	-1.27041	0.354739	0.464446	-0.274482	-0.0549732	-0.90011	-0.595297	-0.697452	-0.189148	-0.35483	1.1488	-0.794997	0.424153	1.30844	1.68079	1.04509	2.07025	-0.59211	-0.389666	-1.22212	-0.14233	-0.509312	-0.77278	-0.558825	-0.646712	-1.17336	-0.60789	-0.930165	0.24471	-1.09426	-0.198797	0.238816	2.4048	2.19646	1.35472	1.48522	0.0247552	-1.15179	-0.993349	-0.564088
Plin4	0.558908	-0.286073	0.755912	0.524613	1.65094	0.643201	0.984923	0.221889	0.875654	1.61673	0.604578	0.400708	0.470056	0.63196	0.520715	-0.566362	-1.16531	-2.32559	-0.961304	0.353523	0.550651	0.20213	-0.190934	0.348235	-0.471127	0.525844	-0.183271	-0.110298	0.837575	-0.707022	-0.211862	0.0254683	-0.260661	-0.0452437	-2.32937	-1.67421	-2.07126	-2.08997	1.27094	0.920748	-0.609075	0.763033
Bcam	0.445547	0.631041	1.0599	0.985918	0.0970606	0.384439	0.729723	0.620144	0.0653507	1.00479	0.686125	0.747332	0.889433	0.443225	0.671486	-1.23529	-1.69316	-2.59579	-1.0604	-0.050511	-0.593011	0.850666	0.294013	0.444178	0.118583	-0.107853	0.304662	-0.0196468	0.647389	-0.208822	1.0346	0.215932	-0.768721	-0.127128	-2.08223	-1.77481	-1.48606	-2.4361	0.546788	1.0274	0.578597	0.715191
Klf4	0.754078	0.349213	0.413808	0.647228	1.08696	0.855842	0.807122	0.0464542	0.397501	0.474417	1.44924	0.958629	-0.509128	-0.194674	0.143967	-1.34687	-1.25989	-2.35419	-1.76602	0.824491	-0.0776199	-0.10289	0.416703	0.638165	0.811566	-0.175507	0.171017	1.03449	1.16768	0.339831	0.515393	0.0749915	-0.258494	0.0431597	-2.41191	-1.48642	-1.84942	-1.97352	1.04202	0.220038	0.0889198	-0.00637838
Atp5d	-0.544488	-0.924253	-0.96236	-0.829379	-0.686907	-0.386823	-0.339343	-0.0371646	-0.722914	-0.596204	-0.677398	-0.291751	0.837512	0.438937	0.864946	1.76337	1.71715	1.65719	1.59101	-0.403211	-0.698635	-0.582475	-0.689166	-0.950269	-0.650401	-0.670555	-0.37025	-0.905403	-0.506784	-0.216013	-0.225261	0.435707	0.309986	-0.100761	1.79197	2.07099	2.15113	1.70702	-1.03553	-1.1821	-0.380685	-0.770438
Ranbp2	-0.504662	-0.575689	-0.885291	-0.719438	-0.537413	-0.428874	-0.731099	-0.319116	-1.00114	-0.800072	-0.522657	-0.502734	0.283418	0.0690101	-0.0809974	1.75521	1.51938	1.79791	1.63986	-0.640969	-0.744074	-0.509839	-0.422051	-0.666822	-0.601291	-0.40141	-0.544987	-0.669953	-0.375756	-0.352512	-0.285044	0.711804	0.435313	-0.0536923	2.0896	2.13002	2.26343	1.98425	-0.884675	-0.601317	-0.272065	-1.04359
Ier3	-0.459993	-1.41487	-0.951436	-1.00235	-1.76221	-0.252408	-0.0318251	-0.956398	0.655266	-0.36151	0.10101	-0.241602	1.21196	0.0732032	0.540153	1.13194	0.49171	1.29469	0.863471	-1.30626	-0.743433	-0.71268	-0.222959	-0.896886	-0.267642	-0.648977	-0.0902052	-0.761577	-0.0665258	0.00471234	-0.376277	0.373427	-0.558395	0.436167	1.3956	2.15261	2.48899	2.63471	-0.365442	-0.939214	0.0195081	-0.478057
Calr	-0.324727	-0.632066	-0.723228	-0.387038	-1.19511	-0.933458	-1.11838	-0.833913	-1.03837	-0.730731	-0.906409	-0.676548	1.01714	0.117494	1.22886	1.18099	1.14186	1.43729	1.51754	0.0363047	-0.267751	-0.423091	-0.369416	-0.233505	-0.61444	-0.487343	-0.176584	-1.00256	-0.905126	-0.562476	-0.640173	0.386612	0.647787	0.810153	1.92757	1.86418	2.32203	1.99348	-0.859777	-0.38793	-0.719529	-0.479603
Fam162a	-0.284845	-0.462961	-0.72091	0.439517	-0.822536	0.46805	-0.317501	-0.119211	-1.32222	-0.620526	-0.272328	0.274264	0.0376842	0.458244	-0.638776	1.84727	0.580561	1.71503	1.14921	-0.209029	-1.6835	-0.459192	0.614677	-0.526375	-0.650635	0.626752	-0.263455	-0.730812	-0.761403	-1.04603	0.124483	1.09043	0.175812	-0.737254	1.60546	2.12349	1.33142	2.36034	-1.20446	-0.866614	-0.860343	-1.44177
Cacna1b	0.0362009	0.352479	1.59174	-0.0966416	-0.447987	-0.134828	-0.208119	0.245081	-0.669406	1.27265	1.63436	-0.704611	-0.909844	-1.37826	0.881259	0.676197	-1.74195	-0.157812	-0.00422867	0.800945	-0.922243	0.861604	0.113245	1.07108	2.23495	-0.841534	0.493249	1.52404	1.26612	-0.795925	-0.589838	-0.401908	-1.47188	0.0282581	-0.872454	-1.66632	-1.45642	-1.14872	0.625191	0.680887	0.927082	-0.695679
Trmt10a	2.187	-0.224006	-1.10027	-0.289501	-0.614913	1.12851	-0.599501	-0.118633	-1.42795	-0.56312	-0.694143	-0.844166	-0.183575	-0.878122	0.38154	1.05939	0.359203	0.815888	0.321922	-0.712134	-0.335555	-0.0289912	-0.457273	1.30827	-0.119045	-1.40592	-0.537962	-1.09379	0.800246	0.552909	-0.135871	-0.237686	1.35136	-0.675934	1.60713	0.767366	2.18279	2.0659	-1.9527	-0.36197	-0.562502	-0.734205
Dnajb11	-0.718604	-0.575596	-0.885164	-0.778331	-0.847975	-0.529487	-0.710055	-0.636855	-0.84157	-1.12529	-0.806411	-0.669731	0.76772	-0.0307409	0.875102	1.51422	1.35857	1.52892	1.65915	-0.203904	-0.453352	-0.825645	-0.590847	0.0321296	-0.619747	-0.396752	-0.385516	-0.699891	-0.712665	-0.181604	-0.321604	0.258733	0.363302	0.590766	1.89502	2.01409	2.3194	2.12371	-0.880978	-0.421729	-0.712319	-0.738492
Matk	0.133664	0.284778	0.585364	0.940087	0.0780379	0.52252	1.31425	0.229314	1.24044	0.96244	0.0522235	0.678369	-0.894288	-0.499628	-0.992312	-1.88278	-1.29097	-0.999643	-1.48658	0.252917	-0.159501	0.364025	0.0859655	1.42819	0.740308	0.791366	0.89687	1.40475	0.0118912	0.477565	-0.179066	-0.215012	-0.978675	-0.542445	-1.07581	-2.08623	-1.9971	-1.79448	1.00345	1.08786	0.30231	1.20555
Insr	0.66484	-0.0535472	0.767817	0.839545	0.370821	0.322396	0.878749	0.647259	0.816951	0.573001	0.255664	0.697176	-0.216205	-0.359017	-0.390414	-1.66734	-1.60217	-1.422	-1.62602	0.39096	0.0180819	0.762248	0.717513	0.529684	0.34474	0.236196	0.976964	0.83641	0.563825	0.593777	0.719482	-0.0878789	-0.411281	-0.222928	-1.85073	-1.96739	-2.12273	-2.609	0.694246	0.677237	1.13071	0.582364
Prg4	-0.559495	-1.15919	-1.10174	1.35279	-0.847228	-0.740647	0.526718	-1.55031	-0.760005	1.3176	1.52624	0.760408	1.7214	0.527536	0.11331	1.62847	1.20808	-0.694124	-0.0229399	-0.627699	-0.947802	0.995165	0.358351	-0.132862	0.185384	1.07846	-0.536144	-0.568766	1.11094	0.557827	0.137689	0.5175	-1.00668	-0.925022	-2.02807	-1.11656	-1.49938	-1.17333	0.0499252	0.316388	1.35146	0.656342
Tbcb	-0.987721	-0.942566	-0.245745	-0.269558	-0.508419	-0.612857	-0.593979	-1.2137	-0.759393	-0.672961	-1.0648	-0.275711	0.408077	-0.139625	0.637686	1.73235	1.2734	1.42591	1.53579	-0.347837	-1.10551	-0.300207	-0.402428	-0.238874	-0.281385	-0.224667	-0.605202	-0.787597	-0.931457	-0.503865	0.562761	0.0755183	-0.509834	0.537231	2.14182	2.08998	2.23073	2.00837	-0.683348	-1.10141	-0.513212	0.164259
Fblim1	-0.129515	-1.32077	-0.346211	-1.17156	-0.661374	-0.604676	-0.77709	-0.588986	-0.288586	-0.494241	-0.0115981	-0.0292171	0.26753	-0.400382	-0.7749	1.23439	1.16322	1.60713	1.87068	-0.205614	-0.2258	0.0604304	-0.355973	-0.145566	-0.211269	-0.651205	-0.101313	-1.48132	-0.527864	-0.448266	-0.288521	-0.458833	-1.03689	-0.143563	2.37253	2.3717	2.36873	1.86987	0.13273	-0.575735	-0.389314	-0.472796
Tmem147	-1.09552	-0.270319	-1.28108	0.213526	-0.893919	-0.21241	-0.839726	-0.333079	-1.40717	-0.792408	-0.103288	-0.0847331	0.95332	1.00888	0.819788	1.50299	1.24145	1.4938	1.28624	-0.436008	-1.05275	-0.505217	-0.385221	0.124267	-0.0643029	-0.18311	-0.546149	-0.500748	-0.423996	-0.135483	-0.575216	0.558539	0.96284	0.618878	1.80587	1.96906	1.72551	1.1035	-1.84781	-1.60087	-0.749582	-1.06835
Epha2	0.887761	0.178457	1.56426	0.382727	0.705373	0.0931631	0.00553327	-0.365126	0.118223	-0.0694244	0.0568222	0.349949	0.998429	0.255654	-0.354136	-1.72128	-1.44449	-1.07027	-1.13546	0.395058	0.155862	2.17957	-0.390129	1.28052	0.335285	0.698407	0.470404	0.445501	-0.280418	1.16345	0.651578	0.22505	-1.25173	0.621939	-2.43026	-1.95449	-1.48526	-1.50275	-0.208923	-0.332831	0.340607	1.4374
Itih3	-1.16209	-0.646499	-0.143724	-0.051268	-2.3618	-1.84195	-0.817582	-0.58353	-0.325526	-0.301286	0.410435	-0.453185	1.00736	-0.00316258	0.368088	1.84102	0.242074	0.514993	1.14691	-0.722898	-0.580569	-0.484526	0.148825	0.775094	-0.702305	0.107511	-0.354772	-0.246717	0.0383236	0.695489	-0.414148	1.80903	1.06906	0.263076	0.848208	1.80382	1.54968	1.67319	-0.108462	-0.925624	-1.27466	-1.80589
Slc4a1	0.836256	0.297681	-1.89714	-0.385694	0.00662304	0.239573	-0.602963	0.431085	-2.65154	-0.533587	0.831039	0.442989	-0.0346358	0.727167	-0.479651	0.354595	-0.553034	-0.265775	-0.899068	0.244082	0.67764	1.3518	0.614294	0.303719	0.764133	1.27149	0.297737	-0.523931	0.527898	0.918786	0.412682	1.60414	0.864696	-0.865501	-0.868279	0.246737	-2.51483	-1.09863	-0.0119849	-0.030395	1.77675	-1.82694
Clic1	-0.87038	-0.487655	-0.754853	-0.566035	-0.452873	-0.419951	-0.591663	-1.23236	-0.53584	-0.830401	-0.454691	-0.262781	0.124381	-0.235492	0.293481	1.69936	1.74473	1.9842	1.71887	-0.308069	-0.569767	-0.582601	-0.555199	-0.44567	-0.474274	-0.69512	-0.776686	-0.527809	-0.488564	-0.48077	-0.368448	-0.000463019	0.169105	0.163836	2.1352	1.9042	2.07536	2.27306	-0.611028	-0.779165	-0.313321	-0.613848
M6pr	-0.799194	-0.612712	-0.702534	-0.728698	-0.571307	-0.54361	-0.855552	-0.506306	-0.900541	-0.824478	-0.620908	-0.609279	0.756995	0.00216584	0.479047	1.71917	1.49116	1.70558	1.79741	-0.557654	-0.41172	-0.793883	-0.47646	-0.498761	-0.65447	-0.435889	-0.484905	-0.610851	-0.587161	-0.506009	-0.354788	0.390956	0.436611	0.311178	2.0727	2.0437	2.06408	2.09941	-0.738439	-0.627543	-0.711577	-0.644943
Cav1	0.736786	0.831523	-0.207519	-0.361871	0.753651	-0.710628	0.120074	0.33426	-0.480826	-0.034873	2.01639	0.495576	-0.0872259	0.099573	-0.0521775	-0.364154	-2.12758	-1.83643	-1.30743	1.61074	0.258997	0.387682	0.720836	0.697574	0.561259	1.10375	0.276322	-0.412567	0.340263	0.613968	-0.172918	-0.0441993	-0.869201	-1.21209	-2.48096	-1.03092	-0.60391	-1.82616	0.893056	1.45028	0.764859	1.15623
Ctsd	-0.281985	-0.350056	-0.874368	-0.329703	-0.699654	-0.476078	-0.615176	-0.449278	-0.979617	-0.529599	-0.52307	-0.288219	-0.37083	-0.400049	-0.850337	1.59601	1.24288	1.8054	1.55484	-0.449139	-0.314119	-0.393596	-0.203062	-0.304513	-0.408242	-0.318831	-0.076716	-0.754857	-0.306735	-0.382952	-0.340117	-0.594312	-0.796407	-0.547769	1.9859	2.18404	2.91351	2.33201	-0.476686	-0.385666	-0.253575	-0.289279
Prpf31	-0.905456	-0.497504	-0.820407	-0.924889	-0.941335	-0.410158	-0.138086	0.0670821	-1.34233	-1.25023	-0.455833	-0.375488	0.631543	0.33136	0.410246	1.68854	1.66659	1.79332	1.37407	-0.255638	-0.403371	-0.379923	-1.071	-0.403933	-0.315826	-0.620254	-0.564468	-0.69228	-0.84534	-0.742869	-0.616356	0.548066	0.839805	0.844988	1.89479	1.99158	1.59146	1.95827	-1.00761	-0.518102	-0.461404	-0.671618
Fxyd5	-1.14489	-0.272175	-0.654977	-0.617006	-0.694808	-0.458445	-0.563322	-0.562503	-0.16608	-0.494991	-0.809931	-0.604195	0.141952	-0.461361	0.165822	1.50167	1.70617	1.73917	2.08625	-0.970949	-0.438307	-0.734507	-0.489113	-0.790616	-0.473601	-0.65717	-0.715145	-0.0487456	-0.625985	-0.00549545	-0.413659	-0.495704	0.353529	0.31424	2.05155	2.0355	1.92829	2.33888	-0.585972	-0.307903	-0.394129	-0.71135
Exoc3l2	0.518952	-0.131147	0.650315	0.924802	0.902724	1.01996	1.16394	0.430435	0.782283	-1.0409	0.982804	0.623013	1.02037	-0.230466	1.21195	-0.447287	-0.269743	-1.14777	-2.0534	-0.06792	0.361547	0.00853651	-0.806952	-0.786373	-0.705668	0.00595312	1.07511	0.666193	0.545827	0.235283	0.50952	0.0688727	-0.992722	-0.388267	-1.94048	-2.64935	-1.77981	-1.04878	1.4585	-0.0755275	-0.0784685	1.47414
Psmb1	-0.369221	-0.791114	-1.19643	-0.757883	-0.863685	-0.326194	-0.688609	-0.380677	-0.66314	-0.846323	-0.726202	-0.62561	0.336062	0.148937	0.275107	1.70767	1.78147	1.9117	1.83996	-0.355506	-0.545666	-0.694172	-0.442811	-0.52577	-0.275747	-0.601779	-0.29421	-0.708678	-0.400062	-0.33769	-0.212114	0.385113	0.517003	-0.180593	1.93534	1.78229	2.17511	2.04763	-0.889526	-0.758254	-0.697119	-0.688603
Mrpl32	-1.43906	-0.506623	-0.991521	-0.315491	-1.07114	-0.301108	-0.291862	0.0919195	-0.617986	-0.849087	-0.213517	-0.269529	0.106694	-0.108818	0.693209	1.47494	1.45187	1.53189	1.64014	-0.559388	-0.539786	-0.0538467	-0.570953	-1.54886	-0.044604	-0.448211	-0.338885	-0.614305	-0.43179	-0.351458	0.00255066	0.684399	0.383248	-0.0996316	1.85232	1.99803	2.32823	1.92623	-0.62249	-0.724333	-0.75158	-1.4898
Adamtsl4	-0.297075	0.589641	-0.473351	0.60264	-0.432383	-0.259798	1.75196	0.379622	-0.331107	1.45383	-0.283444	-0.0682791	-0.723571	2.6496	1.81823	-0.224574	-0.857892	-1.74278	-0.0462777	-0.335363	0.943991	-0.197114	0.586774	-0.708411	1.13283	0.100192	0.647937	-0.998511	-0.720351	-0.846083	1.27763	-0.400699	-0.182292	-0.418814	-1.34483	-1.11897	-1.59725	-1.56286	1.48544	-0.438406	1.10913	0.081042
Cacna1d	0.28882	-0.148559	1.25137	0.372887	0.766227	1.11006	0.349456	0.114947	1.00177	-0.0403278	0.60431	1.07214	-0.331971	-0.599548	-0.595116	-1.46657	-1.71558	-1.51007	-1.65169	0.668005	0.848584	0.307003	0.409706	1.48663	0.749775	0.0254059	0.000573502	1.08924	0.678175	0.867436	1.00374	-1.29504	-0.393462	-0.973534	-1.33097	-2.48493	-1.33955	-1.48026	0.870195	0.345573	0.45147	0.623697
Ctsz	-0.497987	-0.353473	-0.686338	-0.486656	-0.745035	-0.822182	-0.63621	-0.785441	-0.294037	-0.545659	-0.792648	-0.5887	0.809254	-0.25262	0.485354	1.27767	1.36571	1.61226	1.67497	-0.335634	-0.447977	-0.784973	-0.744206	-0.431813	-0.66417	-0.741704	-0.345522	-0.461759	-0.296141	-0.390001	-0.363865	-0.683935	0.0274737	0.210748	2.03539	2.35041	2.58423	2.14521	-0.767045	-0.636517	-0.757454	-0.238978
E2f3	-0.618557	-0.153158	0.191692	-1.61345	0.263139	0.0692146	0.280109	0.0810556	-1.4108	-1.25516	-0.634668	0.360139	-0.129116	-0.556512	1.36681	1.00059	0.487875	0.440553	1.26364	0.0880032	1.4592	-0.10407	0.235139	-1.20061	-0.961487	0.510033	-0.186506	-1.22345	0.09564	-1.16311	1.10468	1.27093	0.676085	-0.970314	0.889642	2.34484	1.44577	1.27267	-1.4881	-1.44298	-1.19137	-0.894032
Cd46	0.586826	0.408583	0.146741	0.150524	-0.154685	0.3879	-0.59974	-0.433056	1.15119	0.052256	-0.0248373	0.798499	-0.739077	-0.692023	-0.58202	-0.822367	-1.65834	-1.65794	-1.53514	0.316449	0.658708	1.24881	1.2266	-0.0494724	0.570277	0.69707	0.181222	1.55334	-0.265148	1.0974	0.481757	0.52675	-0.0429353	-0.185662	-2.56669	-1.52921	-1.82838	-1.31807	1.50854	1.06577	1.02784	0.841722
Mapkapk2	-0.594558	-0.655068	-0.521787	-0.600468	-0.604803	-0.490469	-0.36633	-0.923297	-0.404056	-0.301523	-0.578005	-0.651828	0.87432	-0.326886	0.462769	1.44716	1.36306	1.63617	1.76148	-0.523691	-0.859623	-0.761985	-0.889227	-0.262525	-0.414846	-1.05232	-0.839843	-0.524003	-0.224656	-0.687458	-0.443104	-0.341875	0.0142609	0.507182	2.06448	2.23663	2.22093	2.25594	-0.592008	-0.584914	-0.546624	-0.276595
Sdc4	-0.284857	-0.541875	0.0358858	-0.504479	-0.442912	-0.607883	-0.458532	-0.733914	-0.393564	-0.418015	-0.471434	-0.558105	1.23339	-0.55064	-0.168272	1.41106	1.21735	1.40783	1.60781	-0.580664	-0.458998	-0.599298	-0.742417	-0.42832	-0.732481	-0.781686	-0.627128	-0.243807	-0.265789	-0.686621	-0.671079	-0.201877	-0.302665	-0.0170007	2.31471	2.48811	2.46997	2.06337	-0.644266	-0.855345	-0.817469	-0.458095
Timp2	0.972057	0.58721	0.902441	0.872926	0.401439	0.457878	0.938072	0.188649	0.594167	1.1219	0.861597	0.522751	-1.1091	-0.519234	-0.538189	-1.61423	-1.27636	-1.2173	-0.941382	0.569634	0.292201	0.627394	0.405671	0.760999	0.401286	0.358565	0.285565	0.570124	0.511831	0.334609	0.379341	-1.18054	-1.73698	-0.732839	-1.95154	-2.19103	-1.0938	-1.92128	1.10297	0.724222	0.76118	1.51714
Igfbp4	0.146807	0.416048	1.58942	0.731707	0.882138	0.124045	0.864537	-0.162809	0.920878	1.37458	0.579313	0.851572	-1.1812	-0.839512	-0.317468	-1.66125	-1.24366	-1.79286	-0.945095	0.251798	-0.0300707	0.176686	-0.00951603	0.275188	0.999042	0.53677	0.470462	0.846473	0.648336	0.0880361	-0.228374	-1.52587	-1.07003	-0.446768	-1.82161	-1.64426	-1.08984	-1.30596	1.80778	0.715074	0.519312	1.50015
Pgs1	-0.657148	-0.641788	-0.375085	-0.45396	-0.601004	-0.883169	-0.489432	-0.669621	-0.106529	-0.0760764	-0.400929	-0.213496	0.864918	-0.0716702	0.366713	1.73903	1.52195	1.43906	1.49767	-0.646524	-0.793855	-0.658073	-0.76334	-0.57558	-0.747771	-0.81124	-0.529981	-0.982105	-0.701589	-0.131318	-0.854473	0.0863678	0.44644	0.294553	2.18704	2.30439	2.23359	1.85195	-0.87114	-0.776223	-0.813582	-0.536978
B4galt5	-0.549499	-0.48118	-0.451358	0.134956	-0.540978	-0.792978	-0.592388	-0.7928	-0.149226	-0.0312095	-0.11941	0.147427	0.709507	-0.0290066	0.813768	1.2606	1.38551	1.38266	1.92199	-0.701746	-0.648995	-1.39695	-1.08225	-0.588463	-0.440645	-0.985153	-1.06571	-0.142374	0.47065	-1.0947	-0.0683875	-0.538654	0.0434692	0.196201	1.93786	2.36347	1.81645	2.00154	-0.563834	-1.05378	-1.00198	-0.682405
Slc2a4	0.910616	-0.461657	-1.55682	-1.06893	-0.698662	0.489158	-0.437384	0.562616	-1.57396	-0.991593	0.830748	0.559009	0.734504	0.558092	-0.686915	0.811058	-0.555262	0.194612	-1.04756	0.0841021	0.30828	1.37515	1.46663	-0.1547	0.709984	1.11495	-0.0397469	-0.591794	0.342095	0.970139	0.405357	1.74127	0.86338	-1.16675	-0.491063	-0.448645	-1.94841	-1.37148	0.186707	-0.524368	2.30267	-1.70544
Tbx3	0.82496	1.64939	0.41102	-0.40147	1.26453	0.50251	0.198009	-0.0138991	0.259079	-0.816216	0.0827964	-0.172779	0.0679293	0.671295	0.778824	-0.220562	-0.99722	-2.03991	-1.73566	-0.584788	0.511759	-0.286075	1.65382	0.807772	1.07376	0.665656	0.731231	-0.303351	1.2892	0.594071	0.654067	-1.36118	-0.197749	0.408995	-1.4826	-2.3766	-1.28575	-1.86151	0.885468	0.108643	-0.599068	0.6416
Tnfsfm13	0.0015931	0.0475382	-0.253002	1.10756	0.547383	-0.366834	1.21815	0.606564	-0.428834	0.933255	-0.032954	0.701246	-2.49595	0.473194	0.0543789	-1.98266	0.00666615	-1.37659	-1.27607	0.865845	0.581468	0.857124	0.727279	-0.0743374	-0.454543	1.58058	-0.305588	1.10838	0.934599	0.237932	0.318115	-0.00903187	-0.270576	0.0413648	-1.17939	-2.05772	-0.801214	-2.36667	0.899432	1.02058	-0.00634835	0.868069
Tmem160	0.55817	-0.575322	-0.0827805	-0.0454423	0.100593	-0.264549	-0.263667	-0.228656	-1.19475	-1.09792	-0.573985	-1.04834	0.316311	-0.330783	0.608084	2.1649	1.43743	1.31895	1.01643	-1.45375	0.310635	-0.858842	-1.13046	0.437064	0.0606101	0.113843	-0.725018	-0.813006	-0.0146589	0.110511	0.144733	-0.352427	-0.497145	-0.115208	2.32741	1.54867	2.04618	1.50116	-1.69861	-1.00881	-1.23237	-0.515173
Rwdd1	-0.730015	-0.710615	-0.776518	-0.96317	-0.722542	-0.486796	-0.680448	0.265402	-0.415375	-0.921995	-0.343095	-0.521373	0.260637	0.12692	0.63853	1.66788	1.61806	1.94719	1.39957	-0.139634	-0.822903	-0.33872	0.247871	-0.601957	-0.71733	-0.691011	-1.11359	-0.561077	-1.08891	-0.32416	-0.912012	0.616347	0.623609	-0.224183	1.98416	1.9943	1.78156	1.91036	-1.46273	-0.11319	-0.686216	-0.0128322
Ntn4	0.222159	1.12841	0.548462	0.369567	0.948432	0.818577	0.913748	0.9138	0.214795	0.301238	0.580118	0.716899	-0.158125	0.391675	0.25891	-1.0408	-1.47398	-1.72178	-2.07699	0.622262	-0.264201	0.678686	0.455286	0.575382	0.422272	0.822569	0.185725	0.354537	0.0692639	0.276935	0.049402	1.08003	-0.0704406	-0.0916238	-2.37453	-2.07506	-1.88772	-2.46679	0.692026	0.228056	0.466569	0.396245
Hsp90b1	-0.39001	-0.17068	-1.0276	-0.279694	-1.27181	-0.83362	-1.10012	-1.06276	-0.748988	-0.630756	-1.19998	-0.929477	0.615102	-0.116605	0.836919	1.18112	1.11539	1.48134	1.56123	-0.296558	0.00624912	-0.775386	-0.57267	0.43392	-0.270646	-0.363029	-0.3441	-1.17431	-0.320317	0.00443349	-0.0944525	-0.0854098	0.927548	0.692332	1.80368	1.64334	2.40209	2.13228	-0.758799	-0.028	-1.32004	-0.671138
Timm13	-0.921812	-0.839683	-0.945771	-0.39718	-0.580469	0.132191	-0.914722	-0.255849	-0.736613	-0.76573	-0.709392	-0.47623	0.889535	0.641735	0.578605	1.72666	1.51482	1.0487	1.14778	0.0837323	-0.764105	-1.20423	-0.834362	-0.0261113	-0.57328	-0.82479	0.0528623	-0.851038	-0.381778	-0.781746	-0.30752	0.669314	0.299781	0.589031	2.09047	1.99892	1.99797	2.05688	-0.925345	-0.898124	-1.18878	-0.414338
Slc22a4	1.38736	-0.442692	-0.927803	0.0675025	-0.476757	0.381943	-0.23024	0.138076	-1.58223	-0.364449	0.653136	0.784353	-0.603122	0.813164	-0.985682	0.147465	-1.3589	0.49977	-1.2687	-0.421423	0.414356	1.47679	0.787598	-0.315853	1.11278	2.19522	0.524722	-0.465258	0.206723	0.687525	0.0526914	1.97909	0.749429	-0.763489	-1.04241	-0.539081	-2.25934	-1.32681	-0.322617	-0.538943	1.90314	-0.727048
Pnpt1	-0.294047	-0.578244	-0.799182	-0.559093	-0.689235	-0.37363	-1.12777	0.254498	-1.36273	-0.607207	-0.635985	-0.271623	0.419253	0.591595	1.0315	1.638	1.52056	1.85994	1.48407	-0.427488	-0.804722	-0.667034	-0.529891	-0.811106	-0.645096	-0.438962	-0.569973	-1.00291	-0.39082	-0.862055	0.0483553	1.00504	0.713418	0.219447	1.81882	2.03968	1.62959	1.61341	-1.22013	-0.988057	-0.333797	-0.896392
Efemp1	-0.654372	1.49335	0.127031	0.386735	-0.326602	0.0988616	0.227328	-0.360097	-0.312811	1.47345	1.37359	0.491375	-0.507784	0.305603	1.10753	-0.74418	-1.22043	-1.51825	-1.08913	0.481552	-0.805772	1.52268	0.516088	0.0675588	-0.562109	0.695778	0.00425904	-0.6185	1.12921	0.333375	1.22215	0.115527	-0.315823	0.599813	-1.97845	-1.89659	-2.07124	-1.12344	-0.774716	1.46688	0.0451633	1.59539
Aebp1	0.495518	0.808089	0.365687	0.865112	0.260224	-0.134217	1.44551	-0.544901	-0.184849	1.76375	1.08902	0.272433	0.604473	0.539498	0.568302	-1.1193	-1.57313	-1.17859	-0.715833	-0.277561	-0.602423	1.10536	0.230328	0.620484	-0.263161	1.05069	-0.0514939	0.0780294	0.713288	0.35621	0.278038	0.0583459	-1.37979	-1.00815	-2.38065	-2.10126	-1.4673	-1.7578	0.817165	0.109313	0.742921	1.50263
Shmt1	-0.0853624	-0.665649	-1.55656	-0.384542	-1.1705	-0.205835	-0.107556	-1.17059	-0.808773	-0.0735512	-0.858694	-1.28064	0.869816	0.917032	0.718046	1.74196	1.6559	2.12867	0.72191	-1.10907	-0.426583	-0.64769	-0.176157	-0.256144	-0.571225	0.572204	-1.03722	-0.438389	-0.513542	-0.0844017	-0.131989	0.159022	0.231893	0.617097	1.65481	1.6013	1.31433	2.07557	-0.458775	-0.463062	-1.46997	-0.827087
Arsg	0.446385	0.474406	0.0894477	0.39702	0.633162	1.53958	-0.0123597	0.620977	0.363111	0.0481947	-0.601505	0.584017	0.0306808	0.197757	-1.52958	-0.541324	-1.79734	-0.795221	1.59414	1.16451	0.530334	0.60738	-0.652691	-0.543898	1.0234	0.115895	1.72479	-0.490641	0.236589	-1.09414	0.776929	0.161906	-0.419264	-0.144045	-2.25843	-1.8448	-1.60131	-1.90525	-0.185145	0.672674	1.53064	0.853007
Map2k6	0.833442	0.904831	0.355727	0.262321	0.284183	0.17288	1.16634	0.947195	0.783614	0.55662	0.439878	0.212858	-1.23692	-1.04097	-0.609937	-1.25384	-0.966878	-1.18268	-1.44133	1.01067	1.24098	0.374296	0.814955	0.948912	0.494568	0.654004	0.416102	0.770661	0.591512	0.220662	0.414266	-0.350565	-0.867061	-0.903209	-2.21864	-2.13461	-1.19422	-2.35891	0.367248	0.90256	1.02915	0.589322
Id2	-0.671832	-0.595847	-0.572239	-0.540617	-0.850854	-0.893581	-0.722153	-0.861761	-0.66455	-0.810944	-0.668259	-0.159819	0.144105	-0.278764	0.146594	1.5551	1.40246	1.85761	1.92244	-0.58867	-0.461465	-0.442313	-0.389129	-0.67616	-0.544866	-0.614068	-0.584931	-0.520075	-0.253771	-0.353968	-0.740512	-0.182049	-0.00764023	0.462803	2.3092	1.73282	2.21937	2.43691	-0.17181	-0.245682	-0.634715	-0.486366
Sh3yl1	0.369223	0.133024	-0.586655	-0.85565	-0.0819118	0.519707	-0.910301	0.793269	-0.816211	-0.71811	1.21808	0.628125	-0.669663	0.830721	-0.908179	0.0107694	-1.28144	-0.734689	-1.79664	0.162175	0.732225	1.52213	0.0177946	0.480089	1.19579	1.47228	-0.0176733	-0.491181	0.465162	0.576602	0.249524	2.00709	1.33265	-0.938882	-1.49821	0.129377	-2.06192	-1.09859	-0.0605763	-0.16425	2.04234	-1.19741
Mmp28	0.197701	1.07783	0.121149	0.403378	0.566026	0.444564	0.935094	-0.092477	1.53671	-0.64178	0.402062	0.114302	-0.0257445	-0.139894	1.51921	-0.835847	-1.48408	-0.797875	-1.21342	-0.245695	-0.39072	-0.944337	-0.0866834	0.309307	0.365836	0.807524	0.704698	0.72497	0.77454	1.23625	-0.199363	-0.240511	-0.369708	0.588834	-1.61642	-1.94887	-1.80013	-2.6479	1.1114	-0.468226	0.2397	2.00859
Grin2c	1.08303	0.0496136	1.18069	0.432016	0.611357	-0.221514	0.938452	-0.380752	1.55505	1.35708	0.755123	-0.00435232	-0.105928	-0.330068	-0.279354	-1.54417	-0.916234	-0.674651	-1.31771	-0.341824	0.909315	1.09566	0.108355	0.396877	0.558044	0.911544	0.484517	0.16285	0.425798	0.312701	0.478822	-0.378878	-1.13539	-0.699279	-1.42963	-2.19176	-0.644414	-3.29026	0.891739	0.0989611	-0.0550635	1.14363
Nos2	0.456575	0.676331	0.528738	-0.905864	0.0993177	-0.386697	-0.0306787	-0.0629946	0.913239	0.133686	-0.960981	0.170909	-0.396549	-1.05984	-0.676099	0.560773	0.118351	-0.130407	1.19361	-0.914989	-0.40873	-0.574405	-0.435724	-1.10408	-0.987162	0.935357	-0.0291008	-0.575457	-0.499742	-0.868162	-1.23748	-0.608756	-1.25036	-0.696517	1.79454	2.66026	2.29783	2.59012	-1.03961	-0.22567	0.361802	0.574618
Ywhae	-0.507292	-0.58966	-0.786531	-0.413783	-0.361737	-0.639857	-0.5767	-0.416534	-0.644554	-1.13791	-0.739632	-0.534277	0.517408	0.0768908	0.387568	1.61015	1.94773	1.72969	1.8587	-0.384686	-0.674781	-0.632627	-0.651665	-0.403214	-0.648205	-0.43721	-0.71302	-0.247713	-0.56878	-0.614412	-0.463622	0.08894	0.553097	0.320917	1.82284	2.0156	2.15849	1.97124	-0.949099	-0.685056	-0.904895	-0.731792
Cacna1g	0.698753	0.55612	-0.695883	-0.420108	-0.0810117	1.09501	-0.53286	0.186411	-0.721517	-1.01986	0.900589	0.496033	0.153696	0.968073	0.483573	-0.642669	-0.471946	-1.04803	-1.35032	-0.352729	-0.0585267	1.7982	0.681572	0.484235	0.728342	0.879907	0.315374	-0.474878	0.539066	1.58514	0.00273366	2.37849	0.568243	-1.43348	-1.37287	-0.937781	-1.94536	-1.90359	-0.0803274	-0.405062	1.58025	-1.131
Fbxl20	0.0702185	0.4023	0.751021	0.8299	0.361661	0.392914	1.04566	0.0855384	0.8238	0.558885	0.650435	0.568929	-0.835823	-0.487148	-0.964171	-1.3207	-1.48592	-1.42193	-1.64463	0.298777	0.758386	0.399933	1.03245	0.335293	0.535793	0.873131	0.494154	0.914217	0.592441	0.566438	0.193367	-0.299163	-0.562121	-0.607909	-1.78285	-1.82374	-2.35977	-1.99648	1.13577	0.72352	1.03083	1.16658
Scfd1	-0.75441	-0.461104	-1.10629	-0.328466	-0.749823	-0.758954	-1.21637	-0.5293	-0.742066	-0.762724	-0.481218	-0.525581	0.608212	0.456024	0.773918	1.54578	1.29705	1.66879	1.68378	-0.952022	-0.391651	-0.668487	-0.449162	-0.66532	-0.65842	-0.689891	-0.667711	-0.517122	-0.262025	-0.176	-0.532383	0.783124	0.708673	0.43255	1.91923	1.93139	2.00978	2.0472	-0.485316	-0.312221	-1.00225	-1.01922
Ahsa1	-0.0995798	-0.0160331	-0.777727	-0.256117	-0.562441	-0.998467	-1.11892	-0.198419	-0.663314	-0.283286	-0.664974	-0.884804	1.40405	1.0269	1.98862	0.454937	0.965073	0.642339	1.24628	-0.140846	-0.577672	-0.698387	-0.306983	-0.905075	-0.246455	-0.152359	0.233814	-1.24498	-1.03384	-0.655243	0.0367479	-0.00474604	1.22545	1.08648	1.87686	1.77231	1.96165	1.27348	-1.18809	-0.54916	-1.40795	-1.55911
Pxdc1	0.0945423	0.681945	0.957394	0.760982	1.06186	0.673141	0.832125	0.471124	0.670279	0.781522	0.637705	0.984584	-0.809489	0.194645	-1.08578	-1.41484	-0.709108	-1.75177	-1.69064	0.877692	0.508236	0.164801	0.249835	0.97239	0.426833	0.210783	0.533942	1.09665	0.136805	0.496907	0.314189	0.194379	-0.885428	-0.594174	-2.12776	-2.18524	-2.24475	-1.64727	0.937033	0.349851	0.294374	0.579714
Nkd2	0.38642	0.744403	1.04254	1.57026	-0.0809274	-0.657891	-0.811219	0.631124	1.35846	0.371905	1.00254	0.427206	-0.292294	-0.656304	-0.520948	-0.502279	-1.66528	-1.25184	-2.08752	0.421251	0.697285	0.280686	0.721602	0.431373	-0.102659	0.234616	0.980709	0.0754069	0.604445	0.956686	0.633468	0.520973	-0.168588	-1.07564	-1.91124	-2.75342	-1.43905	-1.05002	0.946849	0.548391	0.52114	0.917379
Rasgrf2	0.182234	0.762114	-0.175329	1.10902	1.1487	0.607804	0.0368823	1.51404	1.48743	0.187549	1.39332	0.0776437	-0.930272	-0.614438	0.862007	-0.6238	-1.25781	-0.759614	-2.26772	-0.0443707	0.208611	-0.0745946	-1.14936	1.43545	0.192514	-0.0932035	0.0480168	0.680467	1.58279	0.349779	0.232206	0.051212	-0.279936	-0.598826	-1.407	-1.58544	-2.67396	-0.991606	0.320201	-0.262748	1.17803	0.142015
Vdac2	-0.860698	-0.713276	-0.537601	-0.536932	-0.479802	-0.69914	-0.757875	-0.452776	-0.782732	-0.941642	-0.784895	-0.784579	0.937688	0.301697	0.292272	1.41943	1.70891	1.82988	1.36829	-0.447546	-0.608202	-0.988387	-0.532589	-0.405529	-0.577752	-0.797805	-0.422185	-0.469226	-0.536123	-0.578546	-0.302781	0.465724	0.543336	0.628222	1.91825	2.07395	2.10327	2.08411	-1.03459	-0.609499	-0.627634	-0.404667
Comtd1	-1.26282	-1.09484	-0.301904	-0.876794	0.483413	0.0693259	-1.39576	0.641459	-1.04846	-1.16493	0.347276	-0.0662394	1.55985	0.511222	-0.81565	1.29692	0.475364	0.384743	0.726491	-0.694016	-0.297912	-0.169107	1.47909	-1.61487	-0.861399	-0.430816	0.319279	-0.34651	-0.0549856	-0.278355	0.0120968	0.897299	0.0696379	-0.324758	2.28467	2.36368	1.15763	1.71449	-0.798497	-1.18891	-0.640897	-1.06551
Ppif	-0.47869	-0.468028	-0.938134	-1.0776	0.0513966	0.00320857	-0.396537	-0.369051	-0.883517	-1.5471	-0.479973	-0.519867	1.20076	0.404945	0.583525	1.7234	1.54885	1.67006	1.77193	-0.672742	-0.619391	-0.50451	-0.879963	-0.368607	-0.539358	-0.880393	-0.549832	-0.481609	-0.615673	-0.465295	-0.208958	0.32925	0.107122	-0.506629	1.74167	2.10049	1.96815	1.84482	-0.498998	-0.301848	-0.919225	-0.878039
Dph3	0.070838	0.491626	-0.424094	-0.477144	-0.696389	-1.053	-0.74685	-0.220177	-0.700334	-0.788522	0.0730446	0.0892098	0.372908	-0.413496	-0.369236	1.72098	1.70209	1.0885	1.17206	-0.843354	-0.794783	-2.02611	-0.440705	-0.47509	-0.279996	-0.331068	0.10648	-1.06749	-0.444503	0.168045	-0.515874	0.426818	0.528576	0.510955	1.64858	1.54159	2.1657	2.53037	-0.763597	-0.106261	-1.21687	-1.21344
Spcs1	-0.906843	-0.276571	-1.35947	-0.569316	-0.504648	-0.342542	-0.519092	-0.341616	-0.944314	-0.988748	-0.929841	-0.414713	0.127719	0.0603639	0.0406482	2.02998	1.58281	1.63205	1.66374	-1.16538	-0.267028	-0.695437	0.410321	-0.495399	-0.435383	-0.502634	-0.784859	-0.588784	-0.197447	-0.239622	0.0446353	0.461688	0.718939	0.488864	1.62295	1.70044	2.17775	1.98857	-1.23498	-0.327149	-0.697072	-1.02259
Eef1akmt1	-0.544505	-0.171312	-0.452048	-1.1288	0.0597518	-1.76742	-1.62224	0.271709	-0.345788	-0.841939	-0.554847	-0.20129	0.517546	0.66895	0.82367	1.47693	1.59888	1.69532	1.11224	-0.666869	-1.22121	-0.889728	-0.301828	-0.295685	0.0202127	-1.42143	-0.0728262	-0.858758	0.214264	-0.445439	-0.530725	0.0561639	0.0819705	0.167348	1.80014	1.81925	2.18005	1.76006	-0.854124	-0.368303	-0.656935	-0.110412
Atp8a2	-1.16332	1.31822	-0.508405	0.652671	-0.496221	1.39839	0.558606	0.587498	-0.107234	0.630062	-0.163889	-0.0768183	-0.329882	-0.0252543	-0.712562	-1.71633	-0.486444	-1.01776	-1.53099	-0.283559	0.795524	1.81291	0.866455	0.377316	0.280221	0.380432	0.35213	0.980909	-0.188257	0.827306	0.860663	-0.464425	0.875434	1.15734	-1.66947	-1.43641	-2.23097	-2.17666	0.834596	0.832687	-0.398448	0.803925
Pdzd2	0.721618	0.461471	0.748001	0.0113529	-0.192233	0.209268	0.64454	0.534009	0.351708	1.15081	0.63963	0.730248	0.215487	-0.276621	-0.292736	-1.60639	-1.86875	-1.91625	-1.01769	1.44311	0.376642	0.695823	0.294633	0.76179	1.20726	-0.074145	0.22972	0.121712	0.784362	0.37981	0.231145	-0.295853	-0.85314	0.801345	-2.03968	-1.51824	-2.12959	-2.20912	0.803418	-0.0657096	1.22415	0.583089
Ngdn	-0.578249	-0.57134	-0.565414	-0.453908	-0.940007	-0.509307	-0.978299	-0.0664002	-0.567107	-1.64791	-0.520659	-0.449284	0.599381	-0.241239	0.319646	2.06476	1.53159	1.61581	1.64551	-0.481388	-0.280045	-0.754479	-0.542741	-0.591712	-0.570701	-0.290068	-0.239328	-0.508554	-0.344397	-0.209504	-0.304011	0.603909	0.617033	-0.0707872	1.84904	2.17347	1.90416	1.7638	-0.570301	-0.349362	-1.42653	-1.06508
Cct5	-0.675164	-0.599726	-1.03763	-0.757878	-0.770563	-0.401598	-0.65966	-0.0704277	-0.910664	-0.739581	-0.645307	-0.643811	0.825232	0.85142	0.788639	1.46627	1.67096	1.73555	1.59005	-0.593311	-0.556931	-0.667086	-0.329841	-0.782554	-0.343822	-0.321521	-0.373595	-0.852313	-0.508031	-0.53586	-0.262127	0.250443	0.637662	0.526114	1.91564	2.01477	1.85988	1.81212	-0.934666	-0.804581	-1.03324	-1.13325
Ank	0.951062	0.47206	-0.454016	0.302317	0.274785	0.313132	-0.424295	0.595039	-0.538116	0.113127	0.804698	0.319294	-0.593278	0.365472	-0.329584	-1.1553	-1.6468	-1.55619	-2.03995	0.668116	0.509161	1.27756	0.697443	0.315241	0.256831	1.24523	0.744359	0.00411152	0.750115	0.499585	0.625615	1.84174	0.265718	-0.756086	-1.58425	-1.07451	-1.93919	-2.39421	0.449998	0.229618	1.68492	-0.0905685
Dcaf13	-1.16643	-0.806596	-0.629953	-0.325721	-0.342289	-0.513771	-0.839523	-0.314758	-1.03147	-0.811347	-0.83981	-0.400844	0.616528	0.287016	0.425345	1.84222	1.63933	1.99858	1.54552	-0.546365	-0.34563	-0.941241	-0.620005	-0.137125	-0.290375	-0.27591	-0.658042	-0.653234	-0.774568	-0.492514	-0.193331	0.280122	0.486556	0.230269	1.5988	2.176	1.87347	2.06262	-0.758032	-0.762843	-0.518977	-1.07167
Matn2	0.646116	0.85092	0.738073	0.082412	0.543409	0.540851	0.759301	0.174272	0.643322	0.886267	1.18623	0.953781	-1.73066	0.247067	-0.760132	-1.18632	-1.4952	-1.2076	-1.00129	0.496021	0.30015	0.226034	0.936892	0.713483	0.165949	0.590932	0.51553	0.044206	0.97256	0.479554	0.452242	-0.851398	-1.19347	0.191104	-1.99535	-2.36141	-1.81716	-1.82538	0.577645	1.21196	0.516473	0.782607
Rangap1	-0.199917	-0.713288	-1.335	-0.863991	-0.346676	-0.733414	-1.2145	-0.0887277	-0.970054	-0.702866	-0.280633	-0.539323	0.569302	0.456229	0.760942	1.56156	1.64149	1.39453	1.66901	-0.465038	-0.536436	-0.224281	-0.33595	-0.710509	-0.446274	-0.228825	-0.436048	-1.25761	-0.542365	-0.525025	-0.288867	0.454899	0.630023	0.0766323	1.89741	2.2273	1.79342	1.97331	-0.882563	-0.888733	-0.23079	-1.11835
Smdt1	-0.326053	-0.34123	-0.823565	-0.301772	-0.639119	-0.557132	-0.720766	-0.412539	-0.943189	-0.846354	-0.43679	-0.751823	0.398219	-0.0979846	0.425423	2.01592	1.7654	1.63862	1.94698	-0.502312	-0.613548	-0.190868	-0.646502	-0.928981	-0.637808	-0.387143	-0.741707	-0.217405	-0.700087	-0.39778	-0.58366	-0.0103079	0.256581	-0.100698	1.98818	1.6897	2.09449	2.18154	-0.906774	-0.85194	-0.0345668	-0.750629
Itgb5	0.942548	0.47514	0.623998	0.487885	0.709922	0.437002	0.603522	0.0131126	0.181895	1.08268	0.345677	0.831566	-1.67883	0.0649763	-0.555734	-1.51816	-0.57033	-0.928249	-1.83866	0.186235	0.587173	1.00551	0.787804	0.805687	0.766072	0.790417	0.578339	0.451843	0.254614	0.244805	0.707511	-0.79328	-1.59422	-0.199716	-1.66273	-2.20718	-1.3734	-2.36861	0.937498	0.869236	0.845355	0.671076
Asic1	-1.0789	1.11057	1.06936	1.14863	-0.0793897	0.570632	0.898457	-0.654645	0.505796	0.606426	0.781284	1.13601	-0.582355	0.438069	-0.724184	-1.67402	-1.28883	-0.800685	-0.555391	0.929878	0.0121391	0.827537	-0.507315	1.64062	0.0555371	0.834691	0.494497	0.26754	0.23004	0.0560186	0.74999	-1.21424	-1.16295	-0.658059	-1.01807	-1.6589	-2.70988	-1.31192	1.3628	0.348678	0.619264	0.985287
Igfbp6	-0.776591	0.338748	0.40876	0.949956	-0.239579	-0.400225	1.0355	-0.81365	-1.22752	1.17818	1.32469	0.542709	1.24861	1.25575	1.02737	-0.196682	0.267074	-1.39493	-0.968392	-0.396148	-1.82641	0.865424	0.263706	0.307435	-0.755465	1.15908	-1.33356	0.0250155	0.941403	-0.512941	0.955318	0.518979	-1.45504	-0.100081	-1.91305	-1.23512	-0.226117	-1.91838	0.508413	1.44458	-0.0221122	1.14528
Npff	1.0253	1.18098	0.535745	-0.236479	1.42211	0.202098	0.658978	-0.0783019	1.6341	0.452424	0.433987	0.53569	0.649412	-0.0935152	-0.412313	-1.21017	-1.27169	-1.36429	-2.20992	0.257054	0.642825	-0.436702	0.785988	0.401044	-0.00072141	0.686557	-0.121577	0.536973	-0.525305	1.14595	0.815243	0.593135	-0.187136	0.477994	-1.7605	-2.15437	-1.64546	-2.43236	0.35453	0.534889	0.23975	-0.0619504
Lrrc71	0.378485	1.10762	1.6819	-0.359555	-0.0671968	-0.282404	0.433139	2.45318	-0.468207	2.93879	0.211071	-0.671383	0.247359	-0.261141	0.129003	-2.33705	-1.57111	-0.683456	0.493823	0.379342	0.484372	0.391715	-0.608857	0.183567	1.27797	0.246562	0.102073	-0.4701	-0.291979	0.579336	0.518994	-0.739481	-0.559665	-0.793653	-1.20589	-1.04165	-1.60872	-1.30309	0.184113	0.442119	0.373631	0.0864188
Serping1	-0.782891	-0.49384	-0.971261	-0.530138	-0.871361	-0.862132	-0.713484	-0.861517	-0.778367	-0.555837	-0.440386	-0.581895	1.33667	-0.0774882	1.39344	0.916716	1.57451	1.62762	1.60753	-0.622976	-0.642366	-0.80711	-0.491323	-0.630208	-0.746689	-0.635346	-0.81429	-0.681972	-0.321712	-0.345851	-0.75091	-0.167577	0.659151	0.584487	1.95531	2.11035	2.26624	1.6118	-0.309379	-0.368822	-0.625219	-0.161479
Pi16	0.123301	0.76173	0.861646	0.0883293	0.233771	0.143525	0.0439872	0.617105	-0.435247	0.901152	0.130454	-1.59062	1.44491	-1.01594	-0.326801	-0.631798	-1.11199	-0.62122	-1.32975	-0.3882	0.827382	-0.201562	1.2308	0.297291	0.511902	-0.375218	-0.0648562	1.42566	0.743448	1.51611	-0.0582555	0.355785	0.298447	0.557693	-1.73297	-1.31859	-2.2463	-2.48414	0.478915	0.111434	0.206825	2.02185
Atp6v0c	-0.465846	-0.91395	-0.716105	-0.544313	-0.603521	-0.699228	-0.514634	-0.533953	-0.661779	-0.760831	-0.499086	-0.345655	1.02865	-0.0928454	0.283789	1.3918	1.38374	1.65534	1.32838	-0.5503	-0.508552	-0.591434	-0.598798	-0.604461	-0.760991	-0.691457	-0.258071	-0.750192	-0.630766	-0.476869	-0.49645	-0.0494288	-0.0904707	-0.00330358	2.03272	2.42031	2.61683	2.19952	-0.555461	-0.595252	-0.359047	-0.418032
Polr2d	-0.0766027	-0.809842	-1.25867	-1.07868	0.189214	0.434318	-0.512736	0.14206	-0.73955	-1.82299	-0.385669	-0.972231	0.362384	0.482456	0.385763	1.35244	1.84942	0.787368	1.60666	0.209938	-1.22662	-1.12988	0.591696	-0.653432	-0.473032	-1.06171	-0.970703	0.11803	-0.0813506	-0.0847094	0.505625	0.491505	0.292509	0.440453	1.71423	1.81821	1.71248	1.5844	-1.7788	-0.314455	-0.53636	-1.10315
Myo1f	-0.570882	-0.686398	-0.317492	-0.657571	-0.704624	-0.706908	-0.457227	-0.837077	-0.700339	-0.500012	-0.783393	-0.546817	0.249497	-0.669781	0.327328	1.64344	1.72504	1.48972	2.02861	-0.257183	-0.0124268	-0.655682	-0.87433	-0.146134	-0.306951	-0.6852	-0.697141	-0.317499	-0.463307	-0.76	-0.527276	-0.708061	-0.549881	0.12642	2.06964	1.81683	2.21751	2.45181	-0.597307	-0.270135	-0.40576	0.226958
Pfdn6	-0.690936	-0.748897	-0.978235	-0.346272	-0.847007	-0.37264	-1.11155	0.448733	-0.667009	-0.952496	-0.399935	-0.850886	0.189795	0.564245	0.340653	1.38793	1.66947	2.03787	1.02344	-0.641491	-0.810884	0.226842	-0.703479	-0.306877	-0.879584	-0.445311	0.00769436	-0.545955	-0.744581	-1.1795	-0.0298414	0.827678	0.658556	-0.211333	2.00505	2.02213	1.97375	1.86032	-1.26566	-0.405985	-0.687608	-0.4202
Tap2	-0.790031	-0.723446	-0.622787	-0.536397	-0.574546	-1.01589	-0.52598	-0.933088	-0.371815	-0.713985	-0.574932	-0.513653	1.59027	0.681518	1.6471	1.40072	1.34048	1.33499	1.37933	-0.385577	-0.754675	-0.812149	-1.02446	-0.647636	-0.802653	-1.12143	-0.795836	-0.631995	-0.379606	-0.349327	-0.468563	0.446351	0.700029	1.05509	1.71826	1.90392	1.67773	1.74317	-0.682512	-0.657589	-0.874783	-0.333603
Tmem173	-0.87468	-0.663532	-0.832422	-0.79193	-0.722277	-0.583897	-0.538749	-0.888692	-0.610854	-0.625128	-0.688484	-0.507518	0.911949	0.296665	1.22311	0.862051	1.58266	1.49369	1.48858	-0.560933	-0.401087	-1.01579	-0.817367	-0.572848	-0.404359	-0.772015	-0.836784	-0.240557	-0.503346	-0.247062	-0.605653	0.103903	0.819286	0.909441	1.97292	2.15687	2.29633	1.77541	-0.42336	-0.697842	-0.686711	-0.778994
Slc23a1	0.451468	-0.778468	0.902317	0.394676	-0.290269	0.270687	0.740419	1.08419	0.416517	0.389114	0.733736	0.499421	-1.05388	-0.304415	0.63121	-0.340423	-0.933566	-0.412002	-0.692687	0.961896	0.967415	0.0604537	-0.814282	1.09873	-0.572306	1.30901	-0.134672	-1.31402	-0.528248	-1.28672	0.454511	0.0739946	1.25256	1.12756	-1.66554	-0.598358	-2.30796	-2.56486	0.843057	0.97251	1.76853	-0.811312
Hspa9	-0.688195	-0.648796	-0.866907	-0.326722	-0.486973	-0.596093	-0.9036	-0.0221931	-1.09638	-1.00321	-0.515638	-0.595663	1.11003	0.687485	0.800301	1.57412	1.67594	1.59752	1.51391	-0.317916	-0.775773	-0.939274	-0.392894	-0.41458	-0.613851	-0.825003	-0.249047	-0.671533	-0.757883	-0.565716	-0.461375	0.395819	0.938233	0.603452	1.87461	1.86333	1.90405	1.68642	-0.954113	-0.701343	-0.886799	-0.947751
C2	-0.589422	-0.48778	-0.787079	-0.366462	-0.836362	-0.151195	-0.447225	-0.894141	-0.470561	-0.753435	-0.123199	-0.621875	1.31296	-0.34383	1.18249	1.03983	1.42665	1.61782	1.68221	-1.02171	-0.322369	-0.380811	-0.770645	-0.649812	-1.20072	-0.714889	-0.7512	-0.66291	-0.490757	-0.681621	-0.763674	-0.134724	0.81511	1.04712	2.11826	1.7146	2.29758	1.47292	-0.807504	-0.717028	-0.753884	-0.0307151
Fech	0.685614	0.0735713	-1.83959	-0.421269	-0.364915	-0.0738326	-0.62229	0.49897	-2.5228	-0.707063	0.649771	0.444829	0.147114	0.800694	-0.576124	0.0886377	-0.954745	-0.404113	-0.963586	0.148369	0.579413	1.44877	0.472337	0.144827	0.850773	1.32771	0.283696	-0.401117	0.275499	0.881103	0.414535	2.11649	0.948371	-0.775362	-0.888745	0.150415	-1.83129	-1.28968	0.292041	-0.106496	2.35623	-1.33676
Ms4a4d	-0.805009	-0.460262	-0.402914	-0.571687	-0.450629	-1.20605	-0.724221	-0.99203	-1.27821	-0.819824	-0.837666	-0.829775	2.20376	0.221976	1.09639	0.994141	1.25569	1.08204	1.34632	-0.349835	-0.207909	-0.691527	-1.12557	-1.05699	-0.376799	-0.00333454	-0.546486	-1.01886	-0.304864	-0.613841	-1.0286	0.436136	1.13693	1.41301	1.54659	1.56076	1.9813	1.52692	-0.264066	-0.545712	-0.393612	0.104319
Mrpl16	-0.00729701	-0.670252	-0.675572	-0.644743	-0.127253	-0.281081	-1.20893	-0.575825	-0.452728	-1.19081	-0.990484	-0.402662	0.438171	-0.169982	0.480646	0.930225	1.84696	2.34796	1.42164	-0.549516	-1.25656	-0.970845	-1.05217	-0.773279	-0.480084	-0.307916	-0.00851486	-0.695021	-0.417169	-0.526629	0.116182	0.497967	0.881813	0.361794	1.81399	1.91359	2.1512	1.62209	-0.655566	-0.460033	-0.901354	-0.371959
Fas	-0.98423	-0.494545	-0.220474	-0.50864	-0.718954	-0.914801	-1.27872	-0.603043	-0.333078	-1.28668	-0.844339	-0.88148	0.785439	0.0329919	0.974603	1.07792	1.27455	1.08151	1.6243	-0.573969	-0.159868	-0.667632	-1.07721	-0.442871	0.188127	-0.865956	-0.535368	-1.06336	-0.2557	-0.314304	0.0301117	0.11696	1.28738	0.769648	1.82144	1.96053	1.91194	2.34896	-0.299932	-0.331034	-0.983998	-0.646232
Pola2	-0.228673	-1.23225	-1.05616	-0.432011	-0.552729	-0.246115	-0.588715	0.369322	-1.45858	-1.49572	0.0429038	-0.28573	0.622423	0.404122	0.869114	1.40918	1.82644	1.36046	1.19167	-0.23112	-0.726109	-0.326215	-0.59855	-0.739059	-0.816295	0.128765	-0.0853411	-1.38126	-0.534002	-0.558171	-0.116829	1.08876	0.846813	0.0691874	1.80785	1.54083	1.74203	1.84851	-0.963148	-1.09747	-0.00470122	-1.41344
Cabp4	-0.47825	-0.725994	-1.59924	-0.246649	-0.0633681	-0.967107	-0.264041	-0.491405	-0.460715	-0.154742	-1.03841	-0.751503	0.689114	-0.841823	1.15352	1.05297	0.406549	1.64357	1.04463	-0.865708	-0.778559	-1.05934	0.00379874	-0.200327	-0.0422801	-0.348402	-1.08687	0.409373	-1.48577	-0.78907	-0.642118	0.577464	0.407425	0.529979	1.62113	2.23544	2.24247	2.30322	-0.382387	0.494293	-0.548579	-0.502289
Pip5k1b	1.23968	-0.546423	-0.559051	-0.13567	0.551469	0.872342	-0.557269	1.05186	-1.09187	-0.824254	0.396729	-0.172596	-0.336688	0.792075	-0.415093	-0.602623	-0.286284	-1.22264	-1.63751	0.727975	0.485297	1.19098	0.762309	0.243166	0.558844	1.4682	0.358991	-0.450519	1.05806	0.72285	1.2057	1.36972	0.668875	-1.49284	-1.76457	-0.37036	-1.81811	-1.88485	-0.684152	0.0142259	2.02141	-0.90737
Mrpl11	-0.148374	-0.650094	-0.989133	-0.508251	-0.221703	-0.00704449	-1.42221	-0.733913	-1.49718	-0.565573	-0.73135	-0.714949	0.0256612	0.225985	0.271569	1.83358	1.59585	1.79301	1.78013	-0.16498	-0.80008	-0.492152	0.446434	-0.894184	-0.507873	0.111696	-0.706032	-0.830405	-0.414208	-0.739239	-0.289601	0.434121	0.436616	0.167118	1.85359	1.98845	1.96089	1.74812	-0.844351	-0.601354	-0.491334	-0.707257
Smarca2	0.830367	0.421869	1.15737	0.858211	0.498579	0.683019	0.842293	0.248898	0.714202	0.886603	0.784128	0.0960615	-0.22301	-0.458721	-0.159329	-1.8728	-1.55498	-1.75126	-1.58972	0.622476	0.961011	0.236149	0.440624	0.436481	0.669782	0.800836	0.791133	0.207384	0.271118	0.0154698	-0.00719999	-0.214992	-0.7346	-0.237955	-1.5181	-2.31282	-2.0167	-2.05734	0.948206	0.7374	0.673032	0.876833
P4hb	-0.594664	-0.830437	-1.18782	-0.17083	-0.715563	-0.384569	-0.709605	-0.22648	-0.834608	-0.511654	-0.858668	-0.26526	0.709248	0.37084	0.554545	1.5567	1.23153	1.54403	1.5791	-0.198082	-0.2888	-0.510691	-0.615185	-0.026377	-0.530936	-0.033998	-0.546894	-0.911857	-1.032	-0.466953	-0.341259	0.209894	0.542659	0.259658	2.16765	2.10909	2.08555	2.00394	-1.02774	-1.03686	-0.964878	-1.10178
Stra13	-0.854705	-1.24535	-0.536735	-0.582358	-0.474227	0.201845	-0.498941	-0.136679	-0.63007	-0.706441	-0.343076	-0.601206	0.0413815	0.763997	0.452976	1.5553	0.988757	1.78418	2.06386	-0.727413	-1.21572	-1.276	-0.191024	-0.970105	-0.0880069	-0.622791	0.103146	-0.414827	-0.425403	0.229049	-0.141114	0.478451	-0.0682749	0.466649	1.93648	1.67242	1.90723	2.06328	-1.16409	-0.665244	-1.33938	-0.789821
Dnmbp	0.929718	0.204009	1.31548	0.0227766	0.329409	0.774877	0.42873	0.825882	1.0533	0.937043	0.338022	1.33517	0.209614	-0.323317	-0.0673325	-1.36131	-1.74251	-1.36907	-1.04803	0.086826	0.184615	0.43464	0.267088	0.264928	0.106789	0.261059	0.382757	0.929003	-0.0834811	0.492048	0.0476122	0.0885492	-0.441824	-0.32953	-2.29775	-2.25374	-1.8521	-2.33288	1.10091	0.336614	0.333425	1.48198
Dnase1l3	-0.553365	-0.497865	-0.474244	-0.457458	-0.907993	-0.827915	-0.204009	-1.16733	-0.490901	-0.469704	-0.652452	-0.762299	1.55436	-0.425593	1.19343	1.43977	1.29619	1.30357	1.52805	-0.426598	-0.653964	-0.658866	-0.885831	-0.545536	-0.75295	-0.735824	-0.712129	-0.689429	-0.500274	-0.869396	-0.604199	-0.0237059	0.300454	0.984023	1.83067	1.96079	2.32341	1.88434	-0.530405	-0.63048	-0.583402	0.0950595
Cd63	-0.991143	-0.511349	-0.367014	-0.704651	-0.978547	-0.90284	-0.705924	-0.717551	-0.480924	-0.860644	-0.450506	-0.452383	0.990442	0.0735988	0.633536	1.63166	1.08189	1.69949	1.50894	-0.876388	-0.456485	-0.854537	-0.87901	-1.02823	-0.177197	-0.756635	-0.764319	-0.136665	-0.370006	0.0229384	-0.178611	-0.292039	0.240789	0.321766	1.95781	2.11247	2.23026	2.14208	-0.0994818	-0.338667	-1.18983	-0.126072
Atp5a1	-0.634054	-0.728502	-1.13133	-0.661742	-0.547182	-0.21922	-0.822904	-0.318569	-1.04432	-0.863184	-0.555685	-0.382122	0.405194	0.34526	0.297104	1.6996	1.80058	1.71785	1.71758	-0.417997	-0.518775	-0.705636	-0.321721	-0.633953	-0.520072	-0.413775	-0.439093	-0.729121	-0.359368	-0.405305	-0.356073	0.512592	0.52494	0.136024	1.97591	1.87936	2.10407	2.00647	-1.03301	-0.638958	-0.643919	-1.07694
Pstpip2	-1.07209	-0.094017	-0.428446	-0.125153	-0.893227	-0.404364	-0.834722	-1.28327	-0.75751	-1.10203	-0.195049	-0.781146	0.204232	-0.0611052	0.574295	1.0529	0.718209	1.0213	1.23818	-0.280226	-0.744062	-0.677772	-0.666764	-0.311991	-0.509015	-0.272946	-0.566318	-0.305929	0.371527	-1.38069	-1.46204	0.144434	-0.169431	0.801259	2.44917	2.20724	2.4495	2.21795	-0.0404827	0.289409	-0.428484	0.108671
Arhgef9	-0.57104	0.35737	0.14216	-1.39658	-0.311752	-0.0415971	0.993304	1.00452	1.71709	-0.741762	0.480094	-0.332406	-0.761101	0.562165	-0.595869	-0.0804531	-0.541675	1.40665	-2.26096	-1.23449	0.993966	0.310587	1.23252	0.870745	1.11784	1.42772	0.325889	0.0265738	-0.257256	0.120966	-0.296594	-0.378461	-0.853598	0.110744	-1.08321	-1.1867	-2.15671	-1.38756	0.797116	0.413945	-0.107892	2.16571
Sdc3	-0.426383	-0.351973	-0.385206	-0.521301	-0.573904	-0.471621	-0.133309	-0.797539	-1.29316	-0.212821	-0.803727	-0.283754	1.33648	-0.0551201	1.13246	1.57904	1.25588	1.55272	1.76462	-0.656793	-0.820269	-1.1806	-0.855345	-0.368493	-0.844376	-0.979186	-0.739056	-0.613301	-0.495424	-0.822107	-0.350311	-0.0409601	-0.0605218	0.667608	1.77625	1.93263	2.36939	1.66177	-0.599279	-0.637481	-0.686096	0.0305587
Atp5c1	-0.436247	-0.493774	-0.932782	-0.709806	-0.758803	-0.301662	-0.744345	-0.339251	-1.01618	-0.856303	-0.487642	-0.370143	0.0353086	0.0882398	0.273537	1.77859	1.92113	1.93074	1.6833	-0.708634	-0.46958	-0.570522	-0.491333	-0.619541	-0.508515	-0.507616	-0.406408	-0.708097	-0.334412	-0.527797	-0.356547	0.361513	0.57421	0.174011	1.96741	1.81211	2.1269	2.04466	-0.983156	-0.629536	-0.766525	-0.736504
Ccr1	-0.19027	0.117917	0.0292845	-0.964913	-0.751552	-0.294797	-1.02319	-0.479994	-0.420462	-0.119986	0.406913	-0.932392	-0.780189	-0.559021	-1.83739	1.73796	0.880978	0.932429	1.20101	-0.150954	0.148998	0.0180901	0.165065	-0.412265	-0.179978	-0.189318	0.057198	-0.486203	-0.966581	-0.0584867	-0.593347	-0.971284	-1.04579	-1.43883	2.84344	2.02286	2.25548	1.75161	-0.115833	0.225336	-0.138069	0.306536
Casp12	-0.607687	-0.97198	-0.979892	-1.33763	-0.7626	-0.860379	-1.42826	-0.842925	-0.422832	-1.07913	-0.151489	-0.246719	1.03447	0.848509	-0.0462872	0.938743	1.74201	1.50784	1.62306	-0.62426	-0.652031	-0.657291	0.294761	-0.648546	-1.33069	-0.476568	-0.787222	0.0159226	-0.0162245	0.0155995	-0.211911	0.548742	0.612778	1.37185	1.94417	1.16935	2.5309	1.05118	-0.298695	-0.664885	-0.603544	-0.540196
Eya1	1.13438	0.316794	0.822799	0.303144	-0.395748	0.556075	0.191887	1.00284	-0.538142	0.489277	0.616125	0.264621	-0.544852	-0.163508	-0.980453	-1.17587	-0.649032	-1.02233	-1.06145	0.220447	0.773829	1.33199	0.595863	0.887168	0.949512	-0.203048	0.459203	1.19979	0.734615	0.295769	0.628141	-1.07184	-1.05089	0.436747	-1.5415	-2.46011	-2.0875	-1.84315	1.84297	1.28782	-0.0724654	-0.479925
Slco5a1	-0.0944297	1.50642	1.10631	0.187416	1.24341	-0.220987	0.691115	0.0392312	0.72763	0.615735	0.22628	0.238168	0.453565	0.148003	-0.412527	-2.01483	-0.993949	-1.62917	-1.77621	0.476894	1.00008	0.458067	-0.134822	0.401065	-0.0328455	0.514119	-0.217403	1.6736	1.03547	0.269083	-0.106608	-0.0113146	-0.251364	0.146597	-2.08091	-2.02457	-1.9273	-1.81079	0.720236	0.516041	0.803632	0.541838
Nabp1	-0.905856	-0.28205	0.0857691	-1.22778	-0.705219	-0.626502	0.0765617	-0.76307	-0.683366	-0.686185	-0.557992	-0.784746	0.413839	-0.395194	0.644405	1.35935	0.978867	1.24955	1.18523	-1.05383	-0.540225	-0.504473	-0.426119	-0.423213	-0.307795	-0.596483	-0.404813	0.0539406	-0.58169	-0.377862	-0.829119	-0.335826	-0.0302652	0.609176	2.1719	2.03331	2.64479	2.653	-0.515599	-0.578318	-0.974681	-0.0614387
Rgs18	1.36902	0.311461	-0.537241	-0.0875184	0.363953	0.441615	0.397537	0.281591	0.307342	0.723539	0.661218	0.177002	-0.802632	0.195263	-0.720435	-0.823426	-1.54544	-1.10149	-2.12761	-0.0714626	0.66299	1.01034	0.444384	0.334541	1.19458	0.281189	0.536518	0.782419	0.662981	0.234701	-0.0459846	0.0796271	-1.07888	-0.0108374	-3.00564	-1.161	-1.64524	-1.37577	1.43018	1.61703	1.16588	0.473713
Cfh	-0.377534	0.327174	0.51069	0.283701	-0.0470117	-0.318192	0.421601	-0.978339	0.543299	1.21195	0.451444	0.778559	0.81041	0.190522	0.155444	-1.51242	-0.973388	-1.47556	-1.3683	-1.15792	-0.0122649	0.493403	1.18967	-0.0734526	0.169575	0.359094	0.169643	0.00691717	0.761099	0.686297	0.132559	0.0974321	0.455465	0.719668	-1.86612	-2.13448	-1.52695	-2.32771	1.70833	1.80973	0.566724	1.13926
Nifk	-0.819751	-0.850628	-1.0568	-0.6878	-1.04053	-0.79269	-0.399255	0.1971	-0.928744	-0.925955	-0.451826	-0.334468	1.20453	0.61961	0.682124	1.81145	1.59875	1.5407	1.62421	-0.25805	-0.865987	-0.873304	-0.630229	-0.384565	-0.539464	-0.510021	-0.367774	-0.731811	-0.558837	-0.305159	-0.802594	0.486063	0.913633	0.376748	1.80643	1.8755	1.81195	1.67269	-0.941928	-0.687941	-0.756149	-0.719232
Cacna1s	-0.630916	-0.395534	-1.34911	-0.288609	-0.553899	-0.377773	-1.33714	-2.18034	0.843889	-0.758388	-2.11336	-0.271335	0.0328307	-0.920598	0.326566	1.09855	0.976971	1.35168	0.606981	-0.189594	0.0427971	-0.514017	-0.0750379	0.870099	-0.672792	-0.243868	0.566034	-1.17038	0.565364	0.396449	-0.015473	0.181306	1.53862	-0.0269586	2.04811	1.60087	1.62953	1.74728	-0.685559	-0.0943903	-1.01049	-0.548358
Csrp1	-0.807476	-0.609139	-0.571374	-0.733454	-0.782791	-0.71728	-0.586851	-0.800368	-0.924263	-0.646632	-0.510008	-0.689545	0.78535	-0.297458	0.721961	1.6274	1.52559	1.58147	1.94	-0.587818	-0.859056	-0.498571	-0.951667	-0.392745	-0.725681	-0.60908	-0.501723	-0.099493	-0.240367	-0.52823	-0.615818	0.324701	0.0771339	0.308334	1.94678	1.9155	2.32442	2.03817	-0.439637	-0.8057	-0.397561	-0.187022
Lamc2	-0.353844	-1.79305	0.295906	0.671907	0.413901	-1.3876	-0.640502	-0.592778	-0.235217	1.50648	-0.513452	-1.05778	0.458547	0.381342	0.818692	1.87858	-0.281044	0.526605	0.69479	-0.732259	-0.408873	-0.168977	-1.7454	-0.929781	-1.32978	-1.26538	1.09682	0.699997	0.252776	-0.511834	-0.272143	0.982186	0.49971	1.58668	-0.253147	1.6662	1.86453	0.236922	-1.00705	1.1339	-1.4541	-0.732477
Vangl2	1.28701	0.764394	1.48078	0.0192015	0.549176	2.00586	0.703954	0.245502	0.66318	0.645767	0.22553	0.859293	-0.218175	-1.12228	-1.30647	-1.6134	-0.729927	-1.0735	-0.372812	0.27345	1.00749	0.430168	-0.402853	0.575182	1.09103	0.0656541	0.156562	0.171867	0.346939	0.760758	0.0692066	0.171345	-1.49668	-1.25476	-1.65781	-2.18353	-1.67084	-1.72765	0.975295	0.058733	0.742325	0.485052
Smyd2	-0.586654	-0.268065	-1.30544	-1.0163	0.088856	0.514273	-1.51769	-0.308429	-0.832447	-1.07662	-0.69075	0.222822	0.98315	0.889793	0.50193	1.74876	1.05634	1.34132	1.22868	0.462611	-0.357697	-1.66464	0.133992	-1.01353	-1.04698	-1.12092	-0.256735	-0.689885	-0.657777	0.0204268	-0.37563	1.03772	0.505257	0.740018	1.80003	1.44474	1.67212	1.35914	-0.950858	0.0631706	-0.422824	-1.65528
Mark1	-0.706752	-0.117025	1.01802	-0.481755	-1.00042	0.0903795	1.15282	0.271341	0.443299	0.823891	1.96995	1.83835	0.617143	0.106897	-0.342399	-0.261012	0.0312911	-1.43416	-1.38706	0.173952	-0.0599798	0.506515	-0.34624	0.685648	0.348465	1.015	0.431811	0.932907	-0.0327663	-0.562405	-1.27542	0.038987	0.845832	-1.45274	-1.54941	-1.40322	-1.89156	-2.21732	1.19995	0.555313	0.152804	1.27109
Dars2	-0.626413	-0.955949	-0.282257	-0.434348	-0.496234	-0.770748	-0.677897	-0.148351	-1.53394	-0.984505	-0.125817	-0.688562	-0.339535	-0.266942	0.243897	0.999408	2.05266	1.5143	1.56941	0.122258	0.152326	-0.591305	-0.056999	0.00210232	-0.370846	0.17046	-0.113043	-1.61351	-0.596311	0.371017	0.393522	1.15743	0.209428	-0.125235	1.73485	0.923228	2.4215	1.89046	-0.588452	-0.791208	-0.741216	-2.00865
Ralgds	-0.220796	-0.291305	-0.261953	-0.507615	-0.511454	-0.568743	-0.886025	-0.80975	-0.47683	-0.625493	-0.921483	-0.569271	-0.0443826	-0.178909	-0.17074	1.46689	1.3192	1.49112	1.45174	-0.795901	-0.190575	-0.285283	0.043489	-0.021133	-0.716805	-0.486613	-0.206339	-0.336894	-0.473364	-0.134005	-0.996258	-0.961981	-1.03575	-0.103354	2.09416	2.20891	2.63673	2.54706	-0.817604	-0.317298	-0.204805	-0.130576
Hspa5	-0.449078	-0.40282	-1.08221	-0.468185	-1.21183	-0.906187	-1.23286	-1.03211	-0.788156	-0.831316	-1.01396	-0.699414	1.11349	0.451736	1.05218	1.11055	1.33222	1.23503	1.46086	-0.604799	-0.278661	-0.55285	-0.626138	0.0604711	-0.393788	-0.0894723	-0.199898	-1.06474	-0.573914	-0.244158	-0.0973441	0.446943	0.753195	0.73777	1.93688	1.92538	2.23733	1.88072	-0.799377	-0.55406	-0.801862	-0.735561
Dab2ip	0.882473	0.225554	0.75841	0.629699	0.649183	0.531629	1.49577	0.43953	1.01719	0.594741	0.281742	0.119445	0.511596	-0.602146	0.55194	-1.11138	-1.03528	-1.35613	-1.14972	0.823334	1.2131	0.118496	0.0863374	-0.0279884	0.550685	0.12301	0.0948779	0.337759	0.340641	0.245421	0.169241	-1.21207	-1.94343	-1.26601	-1.44506	-2.67958	-2.05203	-0.897125	0.64539	1.01973	0.955356	1.36568
Gca	-0.6774	0.279552	-0.567518	1.23532	-1.47207	-0.855923	-1.74491	-0.80045	-1.01442	-0.00330393	-0.481403	-0.565478	0.799968	-0.18624	0.584017	0.569886	1.23559	0.696309	0.0593961	-0.47388	-0.211252	-1.07241	0.187266	-0.0530285	-1.0554	-0.867374	-1.01895	-0.910315	0.60562	-0.0887503	-1.22049	0.0915747	0.6243	1.07247	1.39352	2.07862	2.54593	1.98312	-0.412626	-0.221161	-0.926144	0.858457
Ly75	-0.855354	-0.564991	-0.383704	-0.378028	-0.138295	-1.15516	-0.755077	-1.22177	-0.127674	-0.656567	-0.420798	-0.66405	1.06208	0.0479376	0.906222	1.39457	1.3288	1.28528	1.42486	-0.935818	-0.627412	-0.976555	-1.01346	-0.515061	-0.566331	-0.738447	-0.682188	-0.356111	-0.242798	-0.27814	-0.448249	0.458913	0.676672	0.839359	1.76283	2.00158	2.25966	2.14551	-0.718522	-0.666174	-1.09245	-0.41509
Dapl1	-0.333793	0.725128	0.576683	0.576483	0.360125	0.315382	-0.384894	0.429342	-0.0506047	0.436746	0.161078	-0.185665	-0.0934786	0.374729	-0.342133	-1.44497	-1.98351	-0.710286	-1.25666	0.480417	1.25013	1.03578	0.842829	0.0226385	1.38462	1.1965	0.864717	1.01305	-0.120288	0.80295	0.451369	-0.315716	-0.655334	-0.728496	-2.20486	-1.59901	-1.33771	-2.74557	0.667372	1.39405	0.327279	0.803588
Frzb	-0.677166	-0.261829	-0.558033	-0.17173	-0.950528	-0.731267	-0.987673	-1.41333	-0.490625	-0.532613	-0.00514424	-0.543401	1.73785	-0.68187	0.50044	1.04067	0.95211	2.05855	1.4814	-0.201756	-0.22086	-0.72906	-1.24409	-0.548626	-0.352209	-1.31434	-1.19692	-0.523495	-0.496491	-1.03539	-0.570375	0.838884	1.15509	0.920372	1.60204	1.48115	1.93972	1.69021	-0.0682883	-0.490848	-0.690925	0.290401
Stk39	-0.218631	-0.65928	0.109091	0.247183	-1.13573	-0.842564	-0.805723	-1.23763	-0.385894	-0.0748123	-0.820891	-0.446507	0.642452	-0.446728	0.460395	1.33729	1.61829	1.1964	2.08561	-0.700452	-0.439878	-0.737284	-0.022345	-0.827322	-0.816652	-0.695917	-0.802431	-1.00221	-0.423159	-0.41478	-0.488489	-0.723665	0.286698	0.756362	1.99881	1.62188	2.37533	2.02619	0.172981	-0.469849	-1.02192	-0.27421
Cers6	-0.812832	-0.593139	-0.631921	-0.183965	-0.356295	-1.12286	-0.577514	-0.584019	-0.46634	-0.422028	-0.806327	-0.728837	0.676208	-0.6851	0.848263	1.10461	1.18073	1.11521	1.52792	-0.467568	-0.236439	-0.827509	-0.767958	-0.436095	0.128004	-0.361513	-0.636297	-0.807868	-0.404493	-0.715891	-0.413165	-0.0428177	0.5106	0.62817	2.49095	2.00701	2.14112	2.55028	-0.269899	-0.825803	-0.681522	-1.04307
Emc4	-0.130413	-0.68538	-0.698882	-0.155907	-0.146909	-0.51988	-0.336466	-0.184568	-0.914573	-0.570011	-0.243667	-0.378988	0.614126	0.423766	0.539031	1.3287	1.37301	1.56967	1.64491	-1.07369	-0.0751705	-0.645357	-1.15351	-0.190608	-0.471826	-0.713847	-0.874203	-0.626007	-0.426332	-0.949066	-0.254928	-0.0436627	-0.0749035	-0.143845	2.23641	1.57863	2.49659	2.32338	-0.966159	-1.01431	-0.306257	-1.15888
Hsd17b12	-0.852561	-0.772109	-0.792076	-0.780405	-0.702662	-0.370332	-0.491054	-0.644313	-0.593272	-0.523491	-0.70777	-0.770077	0.916108	0.265633	0.379655	1.46814	1.47118	1.83716	1.75917	-0.647801	-0.34645	-0.498421	-0.469196	-0.722158	-0.768597	-0.730228	-0.294512	-0.30826	-0.492385	-0.468382	-0.281664	0.196213	0.673067	0.2138	1.84791	1.93707	2.37574	1.96471	-1.2103	-0.774695	-0.874872	-0.417518
Fbn1	-0.328713	-0.678702	-0.506539	-0.885252	-0.0389718	-0.759616	-0.592828	-1.13914	-0.757486	-0.832675	-0.401788	-0.685283	0.357367	-0.0613208	0.29585	2.17368	1.26216	1.71016	1.74925	-0.093275	-0.494799	-0.704964	-0.890326	-0.419263	-0.470899	-0.81887	-1.16723	-0.0681806	-0.328498	-0.819454	-0.393162	-0.254416	0.343656	0.293963	1.95318	1.77791	2.4238	1.72847	-0.00547551	-1.14881	-0.581211	0.257708
Creb3l1	0.300288	-0.846617	0.135119	0.108613	-0.447611	-0.232635	-0.557359	-0.645235	-0.308447	0.00825502	-0.148433	-1.21829	1.24298	0.291676	1.46788	1.39226	0.76806	1.50819	1.19018	-1.22955	-0.0539789	-1.8885	-0.157932	-0.639084	0.0913088	-0.839353	-0.827807	-1.68457	-1.15243	-0.816932	-0.980839	-0.653138	0.870863	0.36018	1.22259	1.33024	2.60113	1.67434	-0.309467	-0.778077	-0.135266	-0.0126056
Frmd5	-0.494594	-0.654682	-0.198091	1.20688	0.0500116	-0.0622119	1.82361	0.146778	-0.434169	-0.210979	-0.322414	0.942285	0.339276	0.921156	1.0998	-0.624028	-0.539531	-0.990782	-1.38942	1.35961	-1.39084	1.3056	0.0205032	0.953463	1.42161	0.861237	-0.148131	-1.72623	-0.4269	1.24786	-0.948117	0.248098	-0.340229	-0.421282	-1.03526	-1.58329	-1.81824	-1.39077	0.191098	1.02883	1.84362	0.138851
Usp50	0.544442	0.347179	-0.183556	0.0376523	-0.0600704	-0.25928	-0.379553	-0.779537	-0.89668	-0.595602	0.00100163	0.64845	0.29708	-0.556638	0.455752	0.522982	1.21011	1.75934	1.18071	-1.61767	-1.09159	-0.511344	-0.331281	0.634361	-2.73265	-0.0350982	-0.166535	-1.10904	-1.44144	-0.731254	0.0534666	0.480686	-0.193563	-0.0296351	1.9757	1.47871	1.95443	1.85977	0.148501	-0.578959	-1.17284	-0.136508
Epb41l1	-0.471555	0.126993	0.261382	1.01527	0.915523	1.35479	1.60277	0.664552	0.703756	2.41759	0.513223	0.753065	-0.717795	-1.17166	0.0609913	-0.400334	-1.65981	-0.614592	-1.7911	0.708273	0.0490055	0.923001	-0.358288	-0.0766902	-0.133976	0.106021	0.330847	-0.0994434	-0.577604	-0.572059	-0.132378	0.548825	-1.8035	0.216273	-1.64756	-2.17808	-1.23604	-0.545551	0.745844	-0.0226941	0.741043	1.45169
Gnb4	-1.08975	-0.414774	-0.56407	-1.07643	-0.0385981	-0.45708	-0.972289	-0.736852	-0.372895	-0.370775	-0.778669	-0.180873	1.1238	0.156625	1.65393	0.954381	1.39018	1.12394	1.30013	-0.881564	-0.944221	-0.720594	-1.13917	-0.488959	-0.766617	-0.719814	-0.468663	-0.572795	-0.665882	-0.651289	-0.620799	0.677736	1.02367	0.693292	2.03139	2.0743	2.18086	1.598	-0.544213	-0.683295	-0.380877	-0.680424
Ppm1l	0.627076	-0.589238	0.0740641	0.474763	0.333601	0.760751	0.228721	1.18084	-0.255268	-0.263067	0.171998	0.65899	-0.265477	0.649663	-0.248468	-0.113221	-0.942707	-1.43005	-2.07176	0.0584299	0.0219898	0.738083	1.08258	-0.0895218	1.00486	1.20405	1.14364	-0.296574	0.35915	0.710952	1.1571	1.42306	0.689844	-0.940079	-2.20478	-1.5074	-1.46511	-2.43329	-0.405166	-0.288447	1.65767	-0.602246
Tdo2	0.738156	-0.546736	0.483874	0.755877	0.705967	-0.100051	0.917936	-0.00408828	0.00930448	0.694808	-0.603561	-0.634769	0.679025	-1.05161	0.821274	-0.794234	-2.40445	-0.602782	-1.19071	-0.926482	0.694889	0.973099	-0.756801	-0.636318	0.26347	-0.00964758	0.287455	-0.0823863	-0.101865	-0.0575888	0.933233	2.60445	1.29411	0.0461273	-1.71517	-1.51821	-1.45969	-1.54982	0.786248	1.03711	1.13488	0.885665
Sema4a	-0.684208	-0.263947	-0.0765311	-0.492875	0.121501	0.491035	-0.208624	-0.411109	0.0644482	-0.752587	-0.316538	-1.0806	0.438245	-0.219895	0.51005	1.48838	1.82818	1.25917	1.65357	-1.14464	-0.780501	-1.10699	-0.401221	0.144598	-0.64985	-1.12134	-0.966611	-0.0451067	-0.535417	-1.22448	-1.51018	-0.399196	-0.63875	0.334203	2.03284	1.57587	1.80126	2.53813	-0.394096	-0.313529	-0.00964036	-0.533015
Cdh17	-0.348936	-0.133644	-0.0941876	-0.984171	-0.770843	-1.69822	-0.362428	-1.12272	-0.120863	-0.347078	-0.777197	-1.02063	1.07206	0.464978	0.639415	0.690665	1.21586	1.79092	1.36614	-0.768993	0.0133168	-0.794138	-0.336235	-0.227921	-0.149008	-0.824175	0.0332297	-0.159091	-1.05244	-1.08019	-0.822235	-0.523406	1.06585	0.686756	1.81515	1.70309	2.63228	1.5682	-1.05511	-0.528767	-0.708781	0.0535101
Tmod1	0.819432	0.137864	-1.49127	-0.555122	-0.0202971	-0.157155	-0.64929	0.33823	-1.60856	-0.803955	0.947789	0.451292	-0.128054	0.704423	-0.613959	0.313691	-0.547731	-0.152884	-1.08614	0.109573	0.554686	1.41221	0.485213	0.330987	0.831409	1.79719	0.229227	-0.678022	0.490333	0.90208	0.294917	1.93361	0.520051	-0.958389	-1.30276	0.0669058	-1.89361	-1.3711	-0.355471	0.480854	2.31075	-2.08894
Col15a1	1.1068	0.551969	0.509119	1.44474	-0.0784075	0.144386	0.246363	-0.168335	-0.440301	0.818633	0.0318319	1.57937	0.995381	-0.983208	-0.963393	1.20041	-0.862197	-0.862785	-0.218269	0.63296	-0.593362	0.325897	-0.588469	1.0432	-0.332461	-0.721035	1.43215	-0.789371	0.242518	0.23324	0.443639	1.01658	-1.42834	-0.745589	-2.75308	-2.13888	-0.844009	-1.2119	-0.145148	1.82725	0.593741	0.448358
Pappa	0.0723992	1.46327	1.06817	1.22733	0.927334	0.760724	0.660218	0.700207	1.90332	0.765532	0.702089	-0.27267	-1.17686	-0.523483	-0.678339	-1.48258	-0.69958	-1.13962	-1.82923	0.65483	0.408715	0.411553	0.361895	0.25518	0.038691	0.354005	-0.240065	0.703049	0.878845	-0.178537	0.216912	-0.299771	-0.537104	-0.445333	-1.40991	-2.52433	-2.18687	-1.18112	1.12971	0.268634	0.0627281	0.810058
Ptprd	0.194816	1.25546	-0.180068	0.306223	0.583486	-0.203586	1.28779	-0.627381	0.667801	1.16916	0.00631624	1.18315	0.201313	-0.55674	-0.917638	-2.47368	-1.86902	-0.921164	1.18593	-0.832287	0.516171	0.745455	1.45013	0.216013	0.517167	0.674548	0.575134	0.776266	0.0050185	-0.305279	-0.31072	0.747016	0.0359146	-0.796977	-0.983656	-1.58414	-1.77916	-1.93457	1.12466	0.202591	-0.662476	1.31101
Slc6a9	1.14895	0.0194673	-1.5051	-0.95242	-0.0299114	0.23356	-0.829054	0.55207	-1.45883	-1.01495	0.823592	0.791378	-0.208548	0.721	-0.806628	0.0619216	-0.470888	-0.328038	-0.797721	-0.0126346	0.840131	1.80074	0.341135	0.141824	0.655145	1.4687	-0.0807819	-0.89499	0.775184	0.985497	0.326684	1.82842	1.14147	-1.1281	-0.914933	-0.155937	-1.54538	-1.78355	0.134511	-0.433137	2.14332	-1.58318
Ndufs5	-0.265999	-0.734169	-0.691687	-0.172789	-0.582981	-0.650457	-0.9411	-0.117483	-0.800393	-1.12728	-0.428032	-0.48271	0.362312	0.373533	0.23523	1.5479	1.38348	1.5944	1.74462	-0.888541	-0.494021	-0.694032	-0.770541	-0.273962	-0.303799	-0.663554	-0.294554	-0.527945	-0.455163	-0.856061	-0.118777	0.153957	0.641217	-0.156322	1.70806	1.99245	2.45534	2.25857	-1.21163	-1.04961	0.0661987	-0.76367
Ephb2	-0.458977	-1.47749	-0.270465	0.35268	-0.303325	0.155236	-1.02455	-0.710402	0.455114	-0.76703	-0.258234	-0.536016	1.42226	-1.01562	0.627397	1.14371	0.808545	0.450133	1.7179	-1.14769	-0.738116	-0.450189	-1.09241	-0.795904	-0.951333	-0.699142	0.465733	-0.175217	-0.323496	-0.293533	-1.04969	1.28517	0.161985	1.80599	2.02588	1.01819	2.42894	0.975476	-0.245541	-0.800264	-1.59797	-0.11772
Akr1a1	-0.556861	-0.694547	-0.561453	-0.805563	-0.694946	-0.339078	-0.657727	-0.435238	-0.89055	-0.381503	-0.508635	-0.190807	0.223655	-0.19891	0.389746	1.76523	1.52176	1.83688	1.53316	-0.593486	-0.514755	-0.793553	-0.481202	-0.54769	-0.706318	-0.897738	-0.553457	-0.531027	-0.585918	-0.519422	-0.309188	-0.00791305	0.0312054	0.145335	2.23332	2.05422	2.61044	1.90386	-0.708084	-0.553394	-0.563278	-0.466575
Cmpk1	-0.465645	-0.560658	-0.745468	-0.539513	-1.53645	0.649808	-0.781633	-0.721464	-1.37457	-0.481285	-0.860267	-0.275297	0.00163762	-0.271224	0.0734736	1.24336	1.90237	1.95476	1.36533	-0.790037	-0.593188	-0.275239	-0.288764	-0.121864	-0.757885	-0.108062	-0.98611	0.197899	-1.23612	0.457286	0.276609	0.456673	0.517436	0.437164	2.05824	0.949472	2.16429	2.00216	-1.07672	-1.15024	-0.200828	-0.509453
Tinagl1	-0.662279	-0.487371	-1.19075	-0.977493	-0.74817	-0.449148	-1.06476	-0.419567	-1.01191	-1.1633	-0.271002	-0.687314	1.59255	-0.093314	0.469254	1.55721	1.32946	1.15073	1.82681	-0.446109	-0.736254	-0.460859	-0.784832	-0.694613	-0.63536	-0.300335	-1.20969	-0.667009	-0.0724436	-0.0956195	-0.645789	0.998312	0.744917	0.0702637	1.81367	2.13818	1.61062	1.71515	-0.229008	-0.62013	0.625685	-0.818384
Eif3i	-0.617887	-0.702886	-1.14378	-0.681321	-0.647687	0.110382	-0.839893	-0.0706743	-0.974796	-0.88745	-0.708009	-0.453263	0.412827	0.272894	0.622282	1.72257	1.69573	1.89087	1.79139	-0.40281	-0.842315	-0.394131	-0.449843	-0.350197	-0.543487	-0.673531	-0.586744	-0.501474	-0.433587	-0.0845729	-0.308688	0.574474	0.338464	0.0174852	2.05881	1.73879	1.95917	1.80527	-1.09654	-0.479759	-1.059	-1.07708
Nudc	-0.638677	0.151983	-1.15579	-0.695604	-0.703375	-0.712323	-1.13484	-0.143411	-0.667178	-0.944653	-0.293453	-0.247649	1.06954	0.518999	1.09108	1.46898	1.49967	1.66462	1.45687	-0.421615	-0.524813	-0.703724	-0.400879	-0.281552	-0.581572	-0.0265277	-0.475306	-1.2747	-0.908023	-0.658928	-0.522434	0.316468	0.799634	0.8234	1.83831	2.00714	1.69562	1.58094	-1.12573	-0.674561	-1.23736	-0.828568
Hgf	-0.84249	-0.384104	-0.676574	-1.41345	-1.0061	-0.526623	-1.08276	-0.381569	-0.462689	0.481515	-0.108395	0.503743	-0.505637	-0.365626	0.621368	1.8144	1.07453	1.00317	1.42241	-0.310953	-0.749157	-0.529407	-1.18173	-0.480832	-0.325517	-0.41815	-0.205587	-0.674925	-1.02565	-0.406203	0.207016	-0.534383	0.161451	0.848821	2.51285	1.71171	2.27335	2.18152	-0.465979	-0.434234	-0.531766	-0.787371
Morn1	0.0820593	0.905637	-0.119752	-1.71529	0.787949	0.232132	0.399695	0.758616	-0.460653	1.40825	1.45378	0.110878	-0.729409	-0.016494	-0.595494	0.212364	-0.788788	-1.04059	-1.6084	1.50308	0.805868	0.139858	1.87307	0.516113	0.277973	1.66298	-0.714564	-0.399719	-0.0225702	-0.294693	-0.616337	0.165209	0.471178	-0.822116	-0.719959	-2.16931	-1.32914	-1.98412	1.58907	1.04729	-0.315712	0.0600504
Bst1	-0.918708	-0.494478	-0.4076	-0.180045	-0.635646	-0.563655	-0.947154	-1.44528	-0.529815	-0.427495	-0.673046	-0.507323	0.678449	-0.447912	1.39309	0.377334	0.236168	0.981318	0.542352	-0.648269	-0.293436	-0.684307	-0.614352	-0.444854	-0.2888	-1.11071	-0.831928	-0.371845	-0.805123	0.153253	-0.215981	-0.102733	0.847777	0.72808	2.91642	2.22021	2.42135	2.17109	-0.684599	-0.0520767	-0.698455	0.358728
Sorcs2	-0.159402	0.171944	1.44619	0.923716	0.176291	0.828223	1.03511	0.533579	0.672671	0.752059	0.604813	0.220977	-0.707411	0.0410116	-0.261701	-1.18197	-0.632112	-1.63377	-1.69475	0.232456	0.744415	0.7902	1.55134	1.0534	0.301553	0.00411678	0.599471	0.45701	1.2698	0.390245	0.650425	-0.202446	0.112043	0.142568	-2.64495	-2.40578	-2.19589	-0.982332	-0.0148034	-0.396639	-0.215026	-0.376648
Agpat9	0.550237	1.38127	0.918324	1.35906	0.878422	-0.0903356	0.650297	0.0994376	0.856272	1.07616	0.33543	1.51321	-1.2172	-0.148268	-0.847728	-0.882428	-1.15121	-0.232323	-0.846159	1.80142	0.728423	0.897133	-0.752609	0.886174	0.895047	-0.0525783	0.0612691	0.579619	-0.141542	-0.419268	-0.359802	-0.631606	-0.900931	-0.0490232	-2.02279	-1.46099	-2.53658	-1.60617	0.906006	-0.578804	0.685225	-0.130103
Abcb9	-0.217089	0.434445	-0.669642	-0.633002	-0.46575	0.202008	-1.98007	-0.472786	-0.751122	-1.22384	0.0893684	0.345353	-0.0712738	0.145342	-0.684248	2.26402	0.552238	0.920061	0.59514	-1.09913	-0.264445	-0.232085	0.365759	-0.392483	1.7283	-0.541344	-0.563448	-0.472296	-0.185198	-0.064121	-0.214904	1.46479	-0.172466	-1.32881	2.24319	1.23738	1.64997	1.71265	-0.447358	-1.13902	0.0711099	-1.73519
Wdr66	0.765056	0.47877	0.335045	-0.96313	0.312636	0.151206	0.440923	1.83283	-0.510634	0.191066	-0.949286	0.183483	-0.56996	1.16086	-0.669702	-0.636108	-1.02138	-0.105508	-2.8066	0.0891752	0.402527	0.638907	1.99969	1.53196	-0.248843	-0.0573656	0.662545	1.01486	1.0062	0.553399	-0.251866	-0.501117	0.00545897	0.781914	-1.48997	-1.95784	-1.47453	-1.59212	0.00664663	-0.19438	1.05991	0.39527
Vps29	-0.423643	-0.678856	-0.780564	-0.841894	-0.6297	-0.882525	-0.97348	-0.518968	-0.706317	-0.126461	-0.558684	-0.168899	0.379051	-0.292825	0.243525	1.34302	1.62899	1.96505	1.87063	-0.483451	-0.327932	-0.765771	-0.228937	-0.605865	-0.256535	-0.744691	-0.495251	-0.0447646	-0.765625	-0.78186	-0.239927	-0.425367	0.498388	0.248153	2.26927	1.9111	2.00702	2.18575	-0.825627	-0.684628	-0.38547	-0.90542
P2rx7	-0.175594	-0.341802	-0.655467	-1.50931	-0.946702	0.282824	-0.569894	-0.974681	0.0157812	-0.384223	-0.550677	-0.601428	0.31458	-1.2518	0.294615	0.841241	1.04542	1.2949	2.10444	-1.10448	-0.563521	-0.919651	0.0540769	-0.182152	-0.531699	-0.249704	-0.238684	-1.16909	0.341403	-0.496965	-0.219408	-0.931495	-0.0319447	0.356407	1.50317	1.68965	2.64413	2.72812	-0.0674925	-0.4343	-0.177397	-0.23117
Tfec	-1.32213	-0.271561	0.0467507	-0.376782	-1.11932	-0.248471	-0.730816	-0.606979	-0.336844	0.403767	-0.186804	-0.872511	-1.51077	-0.141335	-0.86378	1.58864	1.33996	1.78608	1.17463	-0.368319	-0.478504	-0.289836	-0.3949	-0.348876	-0.488079	0.123576	-0.900294	-0.537996	0.171711	0.0823888	-0.47948	-0.737191	-0.497834	-0.293331	2.10285	1.54978	2.89216	2.20807	-0.111922	-0.546128	0.0449942	-0.454569
Ndufa4	-0.672845	-0.968034	-1.23965	-0.565215	-0.339154	-0.454983	-0.705937	-0.56466	-1.54602	-0.886897	-0.645929	-0.720719	0.160967	0.286767	0.482752	1.9475	1.81752	1.7133	1.44259	-0.751501	-0.576984	-0.528261	-0.441103	-0.234301	-0.333939	-0.0307754	-0.415841	-0.476128	-0.353531	-0.231359	-0.499436	0.564408	0.260651	-0.0378303	1.93408	1.90545	1.96361	2.09323	-0.907742	-0.674259	-0.150747	-0.61906
Calu	-0.510524	-0.384244	-0.803087	-0.677596	-0.562204	-0.471623	-0.977282	-0.357557	-1.02325	-0.932182	-0.493609	-0.30188	0.500469	0.194173	0.176698	1.62628	1.43208	1.76402	1.8107	-0.232918	-0.49334	-0.888323	-0.343101	-0.635823	-0.651492	-0.867326	-0.604361	-0.720504	-0.480577	-0.311582	-0.285554	-0.0948739	0.413832	0.340308	2.04826	1.81508	2.33705	2.26045	-0.733273	-0.438678	-0.685642	-0.75698
Gpnmb	-0.82482	0.345512	-0.744684	0.134548	-0.495683	-0.939798	-0.672125	-1.36589	0.0647593	-0.948942	-0.733658	0.142929	-0.0844725	0.0215529	-0.881799	0.77504	0.0201016	1.17404	1.92546	0.115442	0.769866	-0.654982	-0.829311	0.00720442	-1.44881	-0.805785	-0.595566	-0.582764	-0.357722	-0.393977	0.0856608	-0.46643	-0.658311	-0.154822	1.89497	2.11246	2.75047	2.41805	-0.531378	0.187164	0.504721	-0.27822
Ephb6	-1.25432	0.506986	0.674004	2.73746	-1.06807	-0.738119	-0.926724	0.0255174	0.917298	0.820082	-0.397988	2.025	-0.0136835	0.663183	-0.752587	0.283047	-0.0236157	-1.12977	-1.69339	0.112506	-0.598891	0.608792	0.334864	-0.0886923	0.436231	1.23082	0.0559121	0.874102	-0.938615	-0.175501	-0.354644	-0.182086	0.00876279	-1.82732	-0.341166	-1.54305	-0.876464	-0.75502	-0.359144	1.45791	1.93006	0.336314
Rab19	-0.13783	-0.722169	-0.993242	-1.12415	-0.592565	-1.16092	-1.01595	-0.472877	-0.428272	-0.295767	-1.10216	-0.534223	0.30304	0.569627	0.293095	1.14792	1.92594	1.98879	0.989716	-0.612259	-0.0691216	-0.721652	-0.665081	-0.215184	-0.608695	-0.780781	-0.267737	-0.545623	-0.442426	0.337406	-0.112488	0.385438	0.857312	0.34428	1.70919	1.53827	2.06319	2.4605	-1.20872	-1.01064	-0.923899	-0.149283
Rpn1	-0.730564	-0.559905	-1.01659	-0.341454	-0.774181	-0.29153	-0.776717	-0.784922	-0.890665	-1.14409	-0.538026	-0.600361	1.08041	0.664057	0.919251	1.14359	1.11251	1.37036	1.5341	-0.464602	-1.02413	-1.0907	-0.740713	-0.329164	-0.189287	-0.996177	0.361338	-0.649393	-0.858697	-0.46121	-0.233323	-0.108267	0.865714	0.573527	1.89478	1.69942	2.41127	2.15524	-0.431932	-0.455205	-0.924956	-0.378807
Bhlhe40	-0.524807	-0.478521	-0.412103	-0.582969	-0.684978	-0.557682	-0.0911615	-0.446337	-0.194303	-0.555054	-0.184655	-0.324786	-0.10533	-0.53368	-0.672764	1.49224	1.91954	1.15142	1.9113	0.0609038	-0.183523	-0.203457	-1.01659	-0.652204	-0.93781	-0.382139	-0.451726	-0.463053	-0.718857	-0.727154	-0.605324	-0.655326	-0.632672	0.376682	1.86005	1.91833	2.16641	2.83305	0.164905	-0.483478	-1.15402	-0.238378
Cd69	-0.515658	-0.105599	-0.215638	-0.462191	-1.10452	-0.794697	-0.443977	-1.48274	-0.935087	-1.16461	-0.980785	-0.849384	0.582976	0.489676	1.4666	1.2233	0.674582	0.893143	1.14977	-0.796864	0.0167647	-0.378551	-0.427609	-0.963096	-0.114924	-0.542278	-0.743036	-0.464039	0.217229	0.211258	-0.184858	0.51755	1.11061	1.06622	1.76528	2.38814	1.85203	1.80814	-0.886052	-0.626567	-1.64639	-0.604104
Golt1b	-0.672695	-1.08084	-1.23947	-0.546457	-0.485525	-0.172852	-0.0893613	0.305096	-1.42253	-0.394622	-1.35549	-0.331308	0.838496	0.265973	0.24126	1.38201	1.36322	1.4214	1.51026	-0.312655	-0.652365	-0.719043	-0.466527	-0.437842	-1.03952	-0.0736504	-0.483662	-0.614499	-0.372407	-0.159425	-0.527468	0.799747	0.749191	0.195087	2.12975	1.50013	2.32584	1.82894	-1.56743	-0.0731129	-0.567771	-0.997881
Vamp1	0.0473792	0.399813	0.923978	0.58254	0.739965	0.737139	0.919927	0.557121	1.24754	0.90365	0.440966	0.31818	-0.288072	-0.0819421	-0.568071	-1.9685	-1.47278	-1.79635	-1.77939	0.746868	0.705509	0.458847	0.464357	0.428473	0.531186	0.351639	0.374359	0.897927	0.319747	0.373335	0.448152	-0.233964	-0.392687	-0.460648	-2.08974	-1.58572	-2.47695	-1.65387	0.988874	0.649345	0.569056	0.722815
Ltbr	-0.797486	-0.751784	-0.451811	-1.16106	-0.475996	-1.08891	-0.922771	-0.11869	-0.727438	-0.967849	-0.473137	-0.207803	1.62929	-0.0945216	0.772003	1.52562	1.04288	1.12733	1.34594	-0.105691	-0.916509	-0.323206	-0.941412	0.338197	-0.647671	-1.17199	-0.870271	-0.499789	-0.333952	-0.239384	-0.305598	0.730436	-0.135338	0.355959	2.08732	1.95331	2.23345	1.90647	-0.205894	-0.638792	-0.262161	-1.21127
Psd3	1.24183	0.557953	0.397186	0.239894	0.697392	0.968797	0.167523	0.973202	0.63767	1.04357	0.412254	0.583532	-0.846525	0.24922	-0.69614	-1.47742	-1.5583	-1.16105	-2.25506	1.13391	0.66268	0.533735	0.751778	0.558617	0.0403355	0.61902	0.774922	0.399054	-0.214457	0.25035	0.18684	-0.912461	-0.445402	0.354802	-1.82453	-2.61985	-1.31518	-1.76471	0.768121	0.418413	0.68097	0.787503
Snrpa1	-0.776173	-1.10169	-0.895968	-0.426177	-0.845273	-0.439941	-0.729911	-0.891084	-1.26358	-0.767953	-0.594477	-0.503091	0.996007	0.445091	0.25616	1.59153	1.84036	1.64481	1.34234	0.0529738	-0.230334	0.0476478	-0.995881	-0.61063	-1.23729	0.205324	-0.471712	-0.273163	-0.29755	-1.27568	-0.18681	0.917303	0.953072	0.119089	1.69573	1.85391	1.64331	1.85254	-1.17012	-0.800886	-0.334193	-0.337627
Furin	-0.0390901	-0.687064	-0.493129	-1.07441	-0.886193	-0.799565	-0.600592	-0.656628	-0.561704	-0.824272	-0.447255	-0.462338	0.932173	-0.261192	1.52282	0.789226	0.522467	1.50185	1.0724	-0.482398	-0.200815	-1.00717	-0.540588	-0.261739	0.334101	-0.847917	-0.969719	-0.881465	-0.746229	-0.495221	-0.248923	0.522779	0.918729	1.42322	1.74441	2.30572	1.74737	2.3749	-0.678792	-1.01379	-0.702195	-0.841783
Nfkbib	-0.885813	-0.627626	-0.335376	-0.309212	-0.552245	-0.643018	-0.209975	-0.266689	-0.633793	-0.305456	-0.529186	-0.153179	0.630785	0.231169	0.867653	1.47165	1.27592	1.31322	2.08426	-0.236025	-0.608997	-1.44481	-0.728656	-0.897431	-0.626988	-0.952005	-0.258399	-1.01026	-0.708486	-0.357748	-0.57146	0.0216238	0.508326	0.107766	2.06776	2.06418	2.09089	2.03159	-0.293133	-0.780511	-0.805522	-1.03479
Mrps11	-1.03463	0.144308	-0.81859	-0.930744	-0.92756	-0.618032	-0.75301	0.176098	-1.09789	-1.02539	-0.475124	0.124464	0.74817	0.391527	0.893336	0.757525	1.87094	1.60372	0.827333	-0.300697	-0.941985	-0.297501	0.586534	-0.592516	-1.57649	0.364716	-0.436257	-0.604164	-0.330913	-0.378083	0.255637	0.997089	0.541136	-0.2406	1.70205	1.62009	1.921	2.13083	-0.920755	-0.728161	-1.39258	-1.23483
Ndufc2	-0.401487	-0.961202	-1.00265	-0.640737	-0.774452	-0.425791	-0.884381	-0.312339	-1.16676	-1.02157	-0.603313	-0.0051241	0.285025	0.193409	0.37607	1.86212	1.34335	1.65863	1.88241	-0.936877	-0.462601	-0.471845	-0.451259	-0.602159	-0.484548	-0.904665	-0.361428	-0.472316	-0.533814	-0.50819	0.0840162	0.320478	0.0121102	0.271042	2.04327	2.0025	2.03982	2.1636	-0.563473	-0.678599	-0.372733	-0.533536
Art2b	-0.606643	-0.668867	0.0220389	-1.03657	-1.10779	-0.964359	-0.699435	-1.37179	-0.222632	-0.566211	-0.601862	-0.492893	1.41824	0.72216	1.24005	0.286808	0.574947	0.829893	1.56315	-0.923273	-0.420468	-0.898038	-0.303172	-0.830405	0.179753	-0.7595	-0.167102	-0.951814	0.141676	0.560228	-0.894609	0.884966	1.30607	1.12961	1.60406	1.54086	1.75104	2.09773	-0.0912482	-0.472534	-1.82514	-0.976929
Xylt1	-0.188603	0.428669	0.906741	1.00868	0.994955	0.680458	0.316298	0.569723	1.3097	0.946401	0.544608	1.03839	-1.19986	-0.3971	-0.592505	-0.627734	-1.48845	-1.76983	-2.51037	0.688436	0.0352949	0.751423	0.760324	0.878021	0.59918	0.648948	0.463094	0.428911	0.123646	0.767031	0.555053	-0.53232	-0.456278	-0.656041	-2.06447	-1.32986	-1.82439	-1.78269	0.340668	0.265793	0.790378	0.57968
Tead2	0.116354	0.36967	1.45829	0.456994	0.900855	0.890125	0.693381	0.81811	1.00493	0.564276	0.752803	1.53552	0.3661	0.414893	0.185968	-0.790256	-1.25057	-1.83096	-0.991955	0.377076	0.0660854	0.436825	0.337739	0.161453	0.0158784	0.155691	0.626439	0.706363	-0.780748	-0.397333	0.702018	-0.383432	-0.496881	-0.160835	-1.7109	-1.74663	-2.55423	-2.76308	0.706156	0.298945	-0.164881	0.90376
Bag3	-0.125053	-0.237974	-0.262671	-1.05196	-0.143037	-0.605342	-0.11325	-0.166387	0.112442	0.187233	-0.320386	-0.384868	1.16272	0.608501	1.325	0.438163	1.28888	0.513562	1.7866	-0.943509	-1.27732	-1.07728	-1.18814	-0.654264	-0.554748	-0.544066	0.0303494	-1.12212	-0.729102	-0.563464	-0.0363291	-1.11392	0.304623	1.25657	2.33001	1.81882	2.08206	1.37882	-0.85491	-0.340348	-1.74732	-0.466593
Cpxm2	-1.07402	0.536369	0.355685	-0.319101	1.30575	-0.589971	0.00796693	-0.501542	-0.42837	0.878345	-0.226396	-0.632597	1.30909	-0.779904	1.94883	-0.446934	-0.827356	-1.22222	-1.43446	1.40626	-0.278762	0.906587	0.901985	0.161319	0.928107	1.11704	-0.887645	1.11696	1.04322	0.0871286	0.00038164	0.226233	-0.826971	-0.207029	-1.98868	-0.258129	-1.71877	-2.34904	1.07678	0.577671	1.15716	-0.0509592
Uqcrc2	-0.499656	-0.688261	-0.703326	-0.65571	-0.810826	-0.112773	-0.858719	0.118536	-1.00551	-1.06433	-0.652623	-0.292756	0.162461	0.0868538	0.506563	1.80304	1.83067	2.05063	1.57628	-0.278583	-0.397667	-0.534135	-0.251145	-0.737187	-0.65869	-0.283172	-0.209948	-1.03505	-0.330315	-0.433847	-0.402428	0.552662	0.0598822	0.303177	1.67351	1.61985	2.19563	2.05428	-0.992041	-0.914378	-0.590742	-1.20021
Syp	-0.679089	0.377066	1.07227	-0.348815	0.613376	1.69218	-0.0822233	1.73317	-0.140422	0.179407	0.566771	0.556378	-1.35847	1.0378	0.0795944	-1.33753	0.318534	-0.915256	-1.27422	0.225776	-0.0469151	1.06583	-0.806991	0.506509	-0.0823865	0.43319	0.903698	-0.62155	-0.559911	-0.255743	-0.00154424	-0.0202086	-0.313028	-0.113141	-1.84413	-0.879511	-1.63142	-2.27737	2.62918	0.239889	1.39056	-0.0312807
L1cam	1.10435	0.57434	0.814997	0.0688026	-0.911831	0.302836	0.824974	0.97016	1.33915	0.732166	-0.44081	0.361413	-0.542783	0.15669	-0.434072	-2.11444	-0.950761	-1.05319	-0.958634	0.617224	-0.162563	-0.0147598	1.48246	1.49039	-0.183831	-0.653874	0.193589	1.69517	0.163887	0.7623	0.249583	-0.34907	-0.798149	0.426726	-1.6103	-1.62881	-1.53084	-2.4112	1.27294	-0.0858637	0.426222	0.805419
G6pdx	-0.565607	-1.10525	-1.34253	-0.0333852	-1.0015	-0.304681	-0.740161	-0.254376	-1.04786	-1.0458	-0.65662	0.10329	0.802075	0.274095	0.699689	1.45429	1.52443	1.68165	1.46412	-0.518565	-0.507856	-0.365805	-0.29284	-0.497921	-0.513193	-0.290348	-0.566138	-0.737952	-0.228992	-0.814931	0.0492609	0.284567	0.524575	0.554362	1.96475	2.00027	2.02786	1.81501	-1.31642	-0.629794	-0.96937	-0.876401
Morf4l2	-0.169218	-0.80011	-1.19762	-0.875781	-0.253998	-0.441949	-0.909622	-0.0625497	-1.10806	-0.965987	-0.922882	-0.463767	0.958517	0.150192	1.09509	1.56355	0.934373	1.44142	1.95065	-0.403981	-0.870884	-0.552274	-0.518661	-0.647015	-0.568169	0.294854	-0.178085	-0.606982	-0.94541	-0.366711	-0.176898	0.893414	0.743016	0.46852	1.60648	1.88684	2.13551	1.52764	-1.15825	-0.566531	-0.421595	-1.49707
Agpat5	-0.869798	-0.159482	-0.984083	-0.98512	-0.272027	-0.104586	-0.94897	0.152964	-1.46613	-1.13709	0.129652	-0.738087	1.07711	0.951925	0.858383	1.17147	1.12035	1.73841	1.16169	-0.882759	-0.735355	-0.541243	0.143848	-0.452454	-0.121614	-0.617616	-0.0695481	-0.70641	-1.22485	-0.57548	-0.0986256	0.757629	0.602316	0.422201	1.64869	1.87799	2.06488	1.7472	-0.606424	-0.797807	-1.25769	-1.27346
Gsr	-0.390824	-0.702301	-0.641849	-0.810449	-0.443903	-0.71487	-0.914482	-0.392014	-0.33025	-1.0089	-0.291633	-0.765879	1.19188	-0.375766	0.348442	1.64093	1.57394	1.55212	1.82217	-0.491173	-0.5843	-0.695058	-0.596488	-0.823941	-0.498265	-0.221934	-1.32395	-0.628315	-0.21931	-0.038706	-0.2644	-0.00345029	0.440931	0.427276	2.50875	1.89286	1.82189	1.70615	-0.805297	-0.352583	-0.731547	-0.865509
Sap30	-0.877892	-0.875575	-1.63023	-0.304725	-1.063	-0.538842	-0.806927	-0.344621	-0.779775	-0.403122	-0.919362	-0.517044	0.559088	0.161412	0.469112	1.09097	1.5955	1.18783	2.16676	-0.33795	-0.624441	-0.861809	0.284912	-0.082836	-0.408827	0.466914	-0.678034	-0.041702	-0.332801	-0.206083	-0.388233	-0.918893	0.511001	-0.375813	2.34305	1.8765	1.97855	1.92405	-1.02538	-0.34209	-0.0920073	-0.837637
N4bp1	-0.634586	-0.286824	-0.508333	-0.550224	-0.509256	-0.960536	-0.567623	-1.06461	-0.286848	-0.473145	-0.504012	-0.554425	0.986626	0.147055	1.01826	1.27325	1.35092	1.44026	1.69184	-0.460091	-0.969531	-1.04812	-0.825566	-0.421604	-0.611106	-1.02969	-0.729337	-0.478175	-0.250533	-0.280133	-0.252113	-0.191761	0.611718	0.960837	2.01304	1.98327	2.00623	2.10269	-1.09564	-0.973618	-0.675696	-0.392861
Nudt21	-0.754232	-1.02532	-0.784197	0.391754	-0.443035	-0.348579	-0.658036	-0.399554	-1.34832	-1.05576	-0.48531	-0.0195324	-0.202124	0.25012	0.0328474	1.72522	1.26511	1.61736	2.01617	-0.733414	-0.0445487	0.158043	-1.14995	-0.516625	0.124313	-0.247141	-0.895233	-0.266052	-0.188937	-0.157262	-0.458715	0.868957	0.37393	-0.811304	1.38341	1.88994	2.14012	2.1838	-1.17009	-0.578963	-0.455396	-1.22347
Mmp15	1.45999	0.119792	0.438204	0.262003	1.57443	-0.0956317	0.654069	-0.408919	1.51568	-0.0433376	2.39483	0.676593	-1.27232	-0.237608	-0.14756	-0.607785	-1.60724	0.373445	-0.932418	1.09391	1.99589	0.560802	0.696989	-0.208451	-0.408515	1.00833	-0.209286	-0.0730231	-1.1934	-0.48957	1.03064	-1.03305	-0.959784	-1.08374	-1.16959	-1.83627	-0.787574	-1.06948	0.761369	-0.796184	-0.470687	0.524461
Tpm4	-0.686938	-0.356255	-0.476501	-0.6286	-0.69296	-0.613802	-0.656658	-0.631198	-0.633421	-0.736809	-0.540518	-0.671702	0.425397	-0.0337752	0.350326	1.60912	1.85921	1.74582	1.86866	-0.534241	-0.639088	-0.848494	-0.739674	-0.623194	-0.462007	-0.791488	-0.767507	-0.132479	-0.238488	-0.324302	-0.478354	0.0728228	0.228428	0.185952	2.00629	1.93761	2.0043	2.35199	-0.4638	-0.719023	-0.682725	-0.841933
Phxr4	0.0361423	0.316977	1.13574	0.425869	0.78162	0.399941	0.337207	0.423874	1.01288	1.04013	0.589943	0.866552	0.250561	0.370859	0.221349	-2.13674	-1.26847	-2.11331	-1.40533	0.451795	-0.085414	0.27351	0.560049	0.215475	0.509272	-0.184902	0.438658	0.688855	0.33215	0.546623	0.366179	0.201132	0.109113	0.235184	-1.34734	-2.36445	-2.16354	-2.44165	1.08146	0.776389	0.0584847	0.457165
Aars	0.0289569	-1.21244	-1.37166	-0.951018	-0.552574	-0.812415	-1.0099	-0.557053	-0.755073	-1.02054	-0.819641	-0.448876	0.812022	0.401089	0.755319	1.53795	1.43377	1.3102	1.10641	-0.585372	-0.978749	0.12796	-0.207269	-0.637098	-0.741403	0.228371	-0.177128	-0.891373	-0.251538	0.198006	-0.139415	1.5681	1.23206	-0.119354	1.36989	1.78302	1.97029	1.74715	-1.34352	-0.66431	-0.073906	-1.28894
Pdgfd	0.40754	1.7602	0.704075	0.566174	0.366565	0.57965	0.98916	-0.520758	-0.627071	0.843454	1.0619	0.378096	-0.329253	-0.670717	0.568717	-2.3192	-0.35294	-1.32128	-0.835778	-0.490312	0.923657	0.889016	-0.560351	-0.665475	1.19295	-0.092071	-0.312105	-0.157225	0.414769	-0.309201	0.845229	1.38076	-0.19268	0.947904	-1.03519	-2.59616	-1.65223	-1.83169	-0.0525914	0.524842	1.31599	0.263624
Thy1	-0.943281	-0.376604	-0.162588	-0.351395	-0.498089	-0.716098	-0.342129	-0.557842	-0.309575	-0.469516	-0.515562	-0.813524	-0.476593	-0.592188	-0.0589978	1.6267	2.10264	1.85834	2.06844	-0.812567	-0.339518	-0.748475	-0.625658	-0.263303	-0.368001	-0.421829	-0.600499	-0.436578	-0.268511	-0.350342	-0.759696	-0.679191	-0.171804	-0.288996	1.98914	1.70999	1.76944	2.61625	-0.399157	0.160839	-0.949243	-0.234416
Oaf	-0.361513	-0.884136	-0.633652	-0.99673	0.866441	-0.013184	-1.05676	0.911302	-1.67154	-1.28146	0.354716	0.213724	0.974651	1.25577	0.672691	1.76898	-0.00351021	0.690012	1.15716	-1.53531	-1.13465	0.252725	0.336014	-2.13532	-0.93894	0.369348	0.672183	-1.39201	0.0819839	-0.287491	0.120497	1.12542	0.920902	0.387022	1.05957	1.3166	1.25387	1.1016	-1.06082	-0.488946	-0.590222	-1.39699
Rexo2	-0.537114	-0.363576	-1.11419	-0.691291	-0.774737	-0.476078	-0.8098	-0.364715	-1.13662	-1.41817	-0.960964	-0.566185	0.318739	0.29772	0.418479	1.62457	1.35304	1.65139	1.1837	-0.310403	-0.283417	-0.731862	-0.530342	0.0402797	-0.49928	-0.706274	-0.385211	-1.07244	-0.33295	-0.226279	0.237345	0.557056	0.706911	0.44605	1.84311	1.89207	2.37924	2.17692	-0.913631	-0.516743	-0.703067	-0.701267
Rora	1.00157	1.03117	0.340867	0.256241	-0.365187	0.0251393	0.700994	-0.561758	1.60655	1.32941	0.475248	0.119845	-1.07305	-0.687636	-0.827595	-1.52435	-1.20637	-1.15195	-1.09477	0.544245	-0.408641	1.05273	1.01642	0.551794	-0.0650817	0.940118	-0.0970243	0.32988	-0.130235	0.136116	-0.132759	-1.28195	-0.664497	0.963811	-1.48293	-1.50025	-1.70162	-1.6731	0.618197	1.31983	1.70248	1.56812
Etfa	-0.214665	-0.613577	-1.34336	-1.28508	-0.674541	0.393239	-0.513993	0.256556	-1.25307	-0.873637	-0.439664	-0.119845	0.19556	0.385993	-0.289321	1.77143	1.54183	1.76163	1.38346	-1.27971	-0.884846	-0.212855	-0.373926	-0.772817	-0.977847	-0.0303187	0.0662534	-0.698195	-0.518379	-0.629863	0.0412766	0.60931	0.643167	0.177322	1.97986	1.72361	1.78664	2.04254	-0.902534	-0.76888	-0.0707643	-1.01798
Parp16	0.157174	0.0733863	0.580106	0.0168044	1.13139	1.72231	0.0192442	0.376594	0.644221	0.0130424	0.763809	1.44788	-0.365619	-0.825643	-0.488424	-0.475418	-0.909047	-1.99861	-1.64822	-0.0127011	0.496823	0.860743	0.756531	0.325921	0.865774	0.0236674	0.686995	-0.419745	0.552965	1.37002	0.667456	0.709047	-0.761518	-1.12087	-1.93842	-2.29205	-1.42042	-1.25409	-0.204263	-0.496834	1.73364	0.636343
Ltf	0.58904	-0.260915	-0.469027	1.51491	-0.353161	0.423202	-0.192985	-0.764926	-1.57034	0.715925	0.935527	0.578972	0.164119	0.331403	-1.83356	1.35871	-0.836245	-1.64839	-0.830386	0.401384	1.13531	0.930728	0.704597	0.168063	0.754445	1.11068	1.31508	-0.62608	-0.966392	0.16193	-0.255878	0.686678	-0.684232	0.368731	-2.4175	-0.554565	-0.997592	-0.655066	1.10688	0.929038	1.32536	-1.79348
Slco2a1	0.960177	0.237472	0.631356	0.507751	0.932331	1.01783	0.637833	0.731745	0.493352	0.304275	0.709651	1.11933	0.145217	-0.0461717	-0.47887	-1.59375	-1.34758	-1.72499	-1.14035	0.0855256	0.249084	-0.135675	0.308357	1.08252	0.412839	0.136432	0.656386	0.884479	0.480508	0.446202	0.862037	-0.210789	-0.562567	0.373351	-2.20412	-2.55603	-1.98035	-2.17597	0.71048	0.183648	0.148691	0.708363
Acpp	-0.444012	0.765096	0.764856	0.97448	0.28507	-0.566558	-0.0995889	0.352744	-0.116906	-0.00356501	1.06086	1.09526	-1.16784	0.242611	0.274158	-0.757495	-1.33364	-1.06912	-1.29203	0.266947	1.05711	0.468233	0.947455	-0.145006	1.41243	0.00250173	0.611657	0.981272	0.650422	0.606401	0.0692221	-0.251536	-0.0577434	-0.32587	-1.57308	-1.55128	-3.26491	-1.87866	0.92525	1.13845	-0.177916	1.12428
Cish	0.261381	-1.11034	-1.2929	-0.981298	-0.287929	-0.749791	-1.0465	-0.134098	-0.926236	-0.770722	0.260482	0.442351	0.785793	1.09858	0.660764	0.784122	1.58215	0.254138	1.23746	-0.676248	-0.732383	0.270336	0.279815	-1.02113	-0.507273	-0.85963	-0.860859	-0.581149	-0.106896	-0.584881	-0.098308	-0.00150567	-0.0405863	1.06422	1.72983	2.15091	1.83878	2.15057	-1.18349	-1.36407	0.40894	-1.34241
Fanca	-0.244781	-0.85632	-0.68406	-0.203796	-1.29428	-0.567464	-0.261661	-0.700459	0.0141819	-1.07418	-0.434586	-0.601778	1.4067	0.0680207	0.88025	1.2968	1.34126	1.21394	1.7647	-0.654622	0.0727462	-0.739722	-1.6388	-0.201831	-0.584872	-0.215067	0.273884	-0.639612	-0.290487	-0.808354	-0.144972	0.348336	0.555856	0.403107	1.82373	1.89983	2.11719	1.55963	-1.43422	-1.05329	-1.16957	-0.541409
1700088E04Rik	0.58719	0.904195	0.67294	0.877125	-0.70881	1.61074	0.0975093	0.00938402	-0.194518	-1.35092	1.45976	-0.317338	-0.366348	0.00886723	-0.573324	-1.75116	-1.02825	-0.513631	0.31973	0.790611	0.912624	-1.09854	1.27067	1.73699	0.252813	-0.829112	1.08736	-0.562038	-0.548313	-0.174402	-0.883846	0.2282	0.308412	-1.63643	0.580456	-0.277585	-2.10192	-2.18906	0.254113	1.07654	1.10173	0.957577
Rnf125	-1.03116	-0.312398	0.376755	-0.483152	-0.850999	-0.309891	-1.13477	-0.467869	-0.782984	-0.268091	-0.408103	-0.596614	-1.06343	-0.797388	-1.0733	1.5494	1.53039	1.80517	2.10628	-0.796828	0.0875005	-0.922399	-0.355192	0.191779	-0.109513	-0.343247	-0.36563	0.188148	0.0330628	-0.893401	-0.227972	-0.144155	0.0361096	-0.100956	1.64649	1.63067	1.49039	2.78672	-0.544548	0.234586	-1.419	0.109546
Card10	1.00525	0.158341	1.41515	-0.198038	1.00363	0.624643	0.295748	0.128284	1.64153	1.53619	0.216192	0.842975	0.0374582	-0.135591	0.156234	-1.86387	-0.312913	-2.27774	-0.345197	-0.210668	-0.485961	0.918485	-0.250193	0.837901	0.404116	0.197468	-0.115417	0.390892	0.204959	0.16144	-0.36201	-0.978349	-0.169541	0.133912	-2.0073	-2.14412	-1.64104	-1.95944	0.886487	1.16867	0.146017	0.945429
Kctd17	-0.280818	-0.784101	-0.290979	-0.754587	-0.474716	-0.856632	0.0852022	-0.614866	-0.996792	-0.421534	-0.214093	-0.587602	0.561205	-0.223139	1.15933	1.76488	1.45916	1.40063	1.42007	-0.428167	-1.21531	-0.208936	-0.817627	-0.419957	-0.946091	-1.60736	-0.26173	-0.384391	-0.558886	-0.131702	-0.198245	-0.159853	-0.106095	-0.0060453	1.88018	1.50882	2.31314	2.58323	-0.427573	-0.374793	-0.848841	-0.534367
Gstt2	0.306574	-0.735012	-0.267253	-0.41376	-0.266976	0.0808762	-0.188707	-0.343386	-0.345065	-0.682562	-0.673709	-0.20209	-0.871612	-0.440002	-0.591643	1.36941	1.75318	1.78473	1.66228	-0.957413	-0.199621	-1.24948	-0.289012	-0.830085	0.0185956	-0.82721	-0.738126	-1.21612	-0.576074	0.125641	-0.0189462	-0.236149	-0.568168	-0.733304	1.7875	1.66731	2.77502	2.23046	-0.189306	-0.626641	-0.480316	0.196187
Tomm6	-0.687496	-1.05281	-1.08114	-0.376906	-0.369091	-0.154745	-0.528979	-0.0925847	-0.735845	-0.811387	-0.7297	-0.159162	0.292484	0.31712	0.3777	1.54653	1.68356	1.99899	1.83105	-0.279305	-0.667236	-0.744592	-0.416816	-0.590902	-0.590247	-1.04473	-0.202548	-0.504629	-0.703206	-0.71622	-0.274174	-0.103108	0.154077	0.159592	1.82727	2.0018	2.14152	2.11008	-0.917942	-0.654897	-0.425029	-0.826352
Angptl1	-0.0183277	0.85565	0.830637	0.905346	0.837332	0.207689	0.100924	0.593992	0.663179	1.1893	1.18275	0.806255	0.362402	-0.151088	-0.631823	-1.61421	-1.11396	-1.66157	-1.85895	0.566406	0.851333	0.245744	0.365157	0.886944	0.421411	-0.251027	0.436567	0.975662	-0.118735	0.263936	0.282001	0.0881102	-0.0570198	-0.133342	-1.99625	-1.77547	-2.5089	-2.09887	1.15377	0.133595	0.256237	0.527217
1300017J02Rik	0.784685	-0.0308578	-0.568835	0.233427	-0.00136317	0.0356714	-0.622587	0.899128	-1.07209	-0.839304	0.890153	0.369344	-0.587988	0.472415	-0.576286	0.146953	-0.564115	0.307636	-0.651843	-0.0848233	0.0401453	1.4454	0.494878	0.337222	-0.308659	1.45522	0.351519	-0.571848	0.101563	0.957688	0.460027	2.0361	0.971209	-0.574022	-1.60599	-0.20645	-2.82472	-2.40184	0.212157	-0.140454	2.2581	-1.02657
Stard9	0.475787	0.990843	0.54806	0.741706	-0.0167652	1.05403	0.569363	0.269864	0.686644	1.51923	1.10926	0.309807	-1.15514	0.0723312	-0.651475	-0.768604	-1.91778	-0.844199	-2.07198	0.845617	0.665232	0.485529	0.658647	0.6178	0.935943	0.449475	0.782481	0.590108	0.238602	0.409803	-0.137258	-0.629391	-1.26744	-0.599414	-1.72705	-2.22908	-1.6466	-1.69151	1.00837	0.669782	0.667914	-0.0185396
Bzrap1	0.161388	-0.705829	-0.316282	-1.53555	-0.1182	0.770214	-1.1753	-0.441733	-0.640161	-0.4552	-0.74318	-1.30455	1.33327	0.292368	0.584951	0.30222	1.21043	0.154926	1.36315	0.048476	-0.0115918	-0.748179	1.27473	-1.06867	-0.0174876	-1.11298	-0.191474	-0.270798	-1.15569	-0.409513	1.53777	-0.930823	-0.239117	-0.761294	1.53118	1.74387	2.48543	1.63649	-1.20027	-0.0845062	-1.19206	0.399573
Slc24a1	0.948975	0.0941728	-0.529095	0.061066	0.935254	0.121972	-1.60712	0.970252	0.0950968	-0.77378	-0.088613	1.19303	0.191558	-0.338265	-0.82271	-0.532638	-0.878958	-1.50238	-1.03003	0.360287	1.03222	1.76426	0.6101	0.749325	0.262146	1.42198	-0.480615	0.585372	0.00864529	1.34076	-0.571303	1.45772	0.464714	-0.253861	-1.88603	-1.20796	-1.94557	-2.07443	0.705314	-0.256746	1.43093	-0.0250443
Fam214a	0.377717	0.903112	0.583102	0.991539	0.457107	0.972689	0.626303	0.274859	0.72669	0.422858	-0.0352336	0.538851	-0.75887	-0.970996	-1.1126	-1.45563	-1.63671	-1.05938	-1.87836	0.947015	0.616522	1.01011	0.535971	0.95308	0.465015	0.154953	0.324939	0.926246	0.610003	0.718275	0.357235	-0.640694	-0.889229	-0.433909	-1.8462	-2.08827	-1.46972	-1.82568	1.12196	1.17973	0.540395	0.765204
Tbxa2r	-0.0966476	0.176562	0.657211	0.648316	0.0606277	0.692211	1.02349	0.578558	1.16427	1.08971	0.675779	0.724433	-0.030329	0.210144	0.33195	-1.49745	-0.760588	-1.6708	-0.880602	-0.169546	0.0626792	-0.393522	0.330716	0.118642	1.14477	0.228159	0.615011	0.509271	0.84075	1.46872	0.25623	-0.590274	-0.358535	-0.418941	-2.56267	-2.55665	-2.00286	-1.68879	0.855014	0.751533	-0.443118	0.906577
Tmem106a	-0.452037	-1.07242	-0.56185	-0.733169	-0.465949	-0.902805	-0.402409	-0.689002	-0.953393	-1.02726	-0.381839	-0.322625	0.998061	0.393523	1.01866	1.28314	1.26178	1.36496	1.56618	-0.467222	-0.641583	-0.37019	-0.836469	-0.627579	-1.22239	-1.1389	-0.614796	-0.568319	-0.100045	-0.37317	-0.484638	-0.0587819	0.15473	1.0376	1.87505	2.35144	2.18098	1.82211	-0.816624	-0.637839	-0.359191	-0.0257427
Fam124a	-0.715698	0.799237	-0.0256692	0.680108	0.594627	0.368687	0.455328	0.702914	1.98822	1.56209	0.288706	-0.335579	0.236885	0.28518	0.305237	0.502298	-2.06439	-1.54703	-0.113003	-0.205431	-1.07315	-0.181706	0.589656	-0.234674	-0.0255509	-0.106649	-0.261185	2.11592	-0.0693013	0.0417266	0.57645	-0.789138	-0.355033	0.998967	-0.437332	-1.65012	-2.45695	-2.29551	0.152799	0.0675572	0.265153	1.36535
Hpse	-0.939833	-0.327492	-0.295547	-0.0871842	-0.698995	-0.812876	-0.220267	-0.882117	-0.547061	-0.546047	-0.929706	-0.53193	0.871205	-0.214421	1.2093	1.06958	1.35968	1.23288	1.66059	-0.456794	-0.921267	-1.22342	-0.736431	-0.35286	-0.619014	-0.960046	-1.04474	0.0695582	-0.561094	-0.636715	-0.218112	0.0150821	0.724957	0.969034	1.67025	1.89654	2.21791	2.33987	-0.753503	-0.320579	-1.10289	-0.365519
Gdpd5	0.850927	0.232073	0.653669	-0.550129	-0.85845	0.417884	0.413274	-0.0693826	0.798165	0.153848	1.16681	0.294227	0.798274	-0.654239	-0.272696	-1.40335	-2.15705	-0.685497	-0.813011	-0.302136	-0.1866	1.22432	1.25053	0.300298	0.386608	-0.182469	0.444545	0.714012	1.4114	-0.555541	1.47775	-0.948088	-0.0566495	0.214273	-1.80055	-1.38465	-1.90318	-2.16377	1.38972	0.174665	1.09703	1.08313
Sbno2	-0.54019	-0.759898	-0.528707	-0.443132	-0.537109	-0.810145	-0.396582	-0.533913	-0.20587	-0.431368	-0.48755	-0.562294	1.23743	0.167968	0.990476	1.36472	1.47382	1.4809	1.67158	-0.479069	-0.692168	-1.50468	-1.11628	-0.3345	-0.587818	-1.11664	-0.743325	-0.496424	-0.240973	-0.369883	-0.517372	-0.124494	0.238808	0.501688	1.83458	2.14842	2.00322	2.12316	-0.565711	-0.596331	-0.969171	-0.54518
Krt222	1.05291	1.6234	-0.153381	0.977334	-0.041493	0.575914	-0.35419	0.697967	0.991602	-0.02695	-0.764358	0.442138	-0.630171	-1.30191	-2.09928	-1.42591	-0.493062	-0.705086	-1.0229	0.463787	0.00103334	0.728059	0.0776826	1.29536	-0.0424362	0.179228	1.25604	0.574536	1.44654	0.8574	1.26796	-0.253226	-0.964378	-0.43771	-2.21552	-1.72146	-1.60769	-0.475002	0.216697	0.153345	0.304315	1.55287
Slc2a6	-0.933201	-0.260954	-0.0598621	-0.838933	-0.282977	-0.453838	-0.159047	0.00918862	-0.720015	0.0358851	-0.674139	-0.192371	1.05427	0.158095	1.13119	0.974963	0.735876	0.964223	1.01117	-1.07364	-0.550219	-1.00277	-1.03181	-0.244988	-0.0273028	-0.831431	-0.766821	-0.22597	-0.995349	-0.00976455	-0.308781	-0.089761	0.0345636	-0.25162	1.88136	2.66036	2.27029	2.60204	-0.815389	-0.46155	-0.88612	-1.37487
Igsf10	0.22465	0.329512	0.92142	0.684533	0.31844	-0.0668058	0.655631	0.224122	0.372285	0.76805	0.330252	0.270259	-0.765641	0.276876	0.33843	-2.44584	-1.51137	-1.77137	-1.18571	0.67618	0.62618	0.613388	-0.0222234	0.873765	0.513218	0.773345	0.567822	1.08227	0.221711	-0.149401	0.484896	-0.1772	-0.41596	-0.0230097	-2.0573	-1.66392	-1.6221	-2.32084	1.45845	0.517586	0.948788	1.12663
Eepd1	1.79147	-0.378837	0.30896	0.943873	0.272315	0.106908	0.933079	-0.554333	0.278757	0.74827	0.638025	0.333614	0.153597	-0.363015	0.586731	-1.06473	-1.09688	-1.71295	-1.43282	-0.588	-0.00339737	-0.195688	0.492991	-0.0560518	0.051678	0.620128	0.503482	-0.470926	0.418149	0.956311	0.0425061	-0.0996289	-0.430195	0.0545027	-1.82483	-0.669081	-2.54025	-1.98766	1.93705	2.25456	0.326252	0.716064
Stox1	0.644855	1.38462	0.377229	0.692668	0.55913	1.60923	0.662207	1.50072	0.839884	0.283301	-1.04106	0.381488	-0.262018	0.675446	0.0548251	-0.668493	-0.848568	-0.079513	-2.23822	0.237288	-0.0264149	-0.695857	0.665032	0.515319	1.17923	-0.120451	0.150531	1.17231	-0.26657	-0.373917	-1.20096	-0.106166	-0.524686	-0.838611	-1.67863	-1.60019	-2.31413	-1.82375	0.620414	0.65166	0.451058	1.39976
Nxt1	-0.680698	-0.700596	-0.837836	-0.154022	-0.514454	-1.08596	-0.141856	0.0328633	-1.19696	-0.380845	-0.291096	-0.242223	-0.382005	0.00168906	-0.312393	1.53803	1.64972	1.54714	1.82355	-0.667946	0.439237	-0.613507	-0.291091	-0.212785	-1.08022	-0.131811	0.17994	-0.859564	-0.393086	0.00625225	-0.188614	1.10323	-0.0852858	-0.341538	2.11534	2.02865	1.8045	1.82261	-1.30738	-1.04984	-0.439371	-1.50977
Tns2	0.585681	0.314143	0.852557	0.104829	0.747941	0.530099	1.25304	0.431882	0.960253	0.604135	0.68482	0.455337	0.36066	-0.590163	0.408714	-1.58018	-1.68347	-1.90665	-1.62719	0.411455	-0.263096	0.0187984	0.161601	0.755236	0.0967135	-0.0717957	-0.172675	0.921924	1.02917	0.819387	0.627081	-0.733252	-0.793543	-0.123334	-1.77118	-2.124	-1.49563	-1.84208	1.57372	0.6307	0.0958619	1.3425
Rbmxl1	-0.591349	-1.06213	-1.06841	-0.884097	-0.520086	-0.513685	-0.878437	0.163237	-1.1689	-1.272	-0.568445	-0.453038	0.549262	0.600153	0.511566	1.65297	1.71991	1.6038	1.71857	-0.231645	-0.584333	-0.305054	-0.166139	-0.692012	-0.536308	-0.516319	-0.34133	-0.712739	-0.170331	-0.433092	-0.0990549	0.875503	0.78715	0.516847	1.6964	1.83794	1.64105	1.86546	-1.09713	-0.762332	-0.81228	-1.29912
Fgf2	-0.243082	0.454878	1.33273	0.631751	0.140448	0.00315353	1.17033	-0.819313	-0.0585778	-0.058404	0.646296	0.0326686	0.537842	-0.107912	-0.855639	-1.91037	-1.13862	0.348031	-0.386148	-0.746372	-0.202754	-0.684321	0.0610687	-0.196115	1.5237	-0.294911	0.871505	1.17679	0.24477	1.06792	1.44552	-0.227453	-1.28141	-0.80362	-0.620235	-2.30314	-1.37148	-1.98378	2.25288	1.03131	0.569857	0.750204
Clic4	-0.489827	-0.781883	-0.949076	-0.755645	-0.635534	-0.772189	-0.697375	-0.730901	-0.822226	-0.669367	-0.356337	-0.656874	1.36161	0.394025	0.912792	1.53623	1.37358	1.4311	1.49504	-0.487245	-0.901461	-0.651749	-0.662824	-0.5796	-0.902435	-0.575909	-0.581134	-0.726572	-0.45188	-0.527915	-0.474326	0.69681	0.696789	0.483516	1.82797	2.23173	1.9532	1.88654	-0.725478	-0.880476	-0.216367	-0.618333
Paqr7	0.300184	0.890465	1.1776	0.895686	0.439542	0.476171	1.00031	-0.022463	0.652868	-0.748456	-0.0829418	0.864592	0.0617067	0.429611	-0.53678	-2.26895	-1.58575	-0.556953	-0.998405	0.468258	0.707117	0.184976	0.425838	0.186977	1.00776	0.388348	0.566208	0.199538	0.952799	-1.11104	0.62583	0.103655	-0.129229	-0.789522	-2.78453	-2.17855	-0.476513	-2.01885	1.00004	0.866797	0.505509	0.910534
Letm2	1.05772	1.11435	0.473449	1.38262	0.0900032	-0.667188	0.277546	0.448412	0.825059	1.10482	-0.200862	1.02035	0.0714823	0.0737268	-0.208068	-0.997587	-1.12935	-1.24399	-1.5799	1.40768	0.836873	0.292084	0.359589	1.1693	-0.24663	0.740946	0.437065	-0.551648	-0.00476367	-0.422977	0.335132	-0.566063	-0.217731	-1.00658	-2.52236	-1.68716	-1.97358	-1.78846	0.83231	0.946368	0.77633	0.941694
Serpine1	1.59767	-0.677818	-0.148108	0.0803744	-0.41191	0.0703629	0.131973	-0.515914	-2.00424	0.176785	0.277088	-0.250819	0.262659	-0.165767	-0.145905	1.12331	-0.482343	0.385055	-0.0206586	-0.516915	-1.08604	-0.559146	0.118439	-0.571828	-0.600901	-1.45937	1.26827	-1.52932	0.040161	1.32929	1.09547	-0.393125	0.144863	0.321518	0.528262	2.35868	1.72425	2.57004	-0.718505	-1.04933	-1.36216	-0.934385
Tob1	1.29801	0.0494015	0.96836	0.351317	0.84159	0.812728	0.880245	1.09804	0.804571	0.652052	1.06282	-0.202301	-1.19946	-0.00907822	-0.976589	-1.90576	-1.43032	-1.00306	-0.792235	0.853708	0.768438	0.228476	1.07723	0.503881	1.2783	0.136456	0.509076	0.694461	0.084411	-0.124617	0.693718	-0.706669	-0.838271	-0.56241	-1.56524	-2.21511	-2.07016	-1.78201	0.743841	0.145589	0.389032	0.457531
Ackr1	0.651133	-0.187234	-1.57932	-0.333632	0.0699105	-0.138271	0.876244	0.650416	-1.03809	-1.07364	0.807445	0.2687	0.0924491	1.1825	-0.571581	-0.086969	-1.03522	-0.464572	-1.16374	1.06308	-0.145778	1.47134	0.626911	-0.123956	0.112606	1.38892	0.299339	-1.08507	0.458086	1.13183	0.408345	2.13881	1.45708	-1.39646	-1.30768	-0.434145	-1.7611	-1.38936	-0.613888	0.133984	1.8392	-1.19861
Ptpdc1	0.971175	-0.780653	0.722889	0.102649	0.852716	-0.167927	1.15907	0.0495742	0.610923	0.746559	-0.0798725	0.249415	-1.44715	0.0159953	-0.566327	-0.45323	-0.950614	-1.43509	-0.735916	-0.309207	0.403578	1.41266	0.17261	1.31337	0.702987	0.19676	0.141448	1.35463	0.255363	-0.748365	0.172059	-0.261442	-1.27285	-0.00618772	-1.44331	-1.87228	-2.23508	-1.76443	0.718083	1.14107	0.924633	2.13971
Nod1	0.0683815	-0.657951	-0.711312	-0.125626	-0.584897	-0.718432	-0.382338	-0.691601	-0.401407	-0.0149348	-0.549233	-0.52594	1.33968	-0.276958	1.09382	1.01489	1.21017	1.55742	1.46713	-0.593228	-0.734473	-0.689453	-0.851264	-0.339221	-0.618697	-1.06083	-1.10624	-0.688408	-0.563395	-0.457566	-0.789936	-0.528615	0.0314545	0.72068	2.04567	1.79272	2.22626	2.46254	-0.903914	-0.581982	-0.860117	-0.0228445
Enpp6	1.83028	0.546431	0.462964	1.51318	-0.758775	1.01349	-0.486886	0.166443	0.115418	0.305759	1.32667	-1.21069	-1.33724	0.139213	-0.369387	-1.12341	-1.17701	-0.349969	-0.435254	0.0370731	2.21209	1.47666	1.23826	0.50391	0.85873	-0.0504046	-0.457049	0.586931	0.115994	1.32684	0.385879	-1.22462	-0.100901	-0.307234	-2.2819	-1.8422	-1.18174	-0.544704	-0.0394014	-0.636749	-0.529195	0.282501
Mylip	0.611705	0.604936	0.518287	0.587847	0.524244	0.689342	0.549867	0.187581	1.08972	0.525228	0.901055	0.257009	-0.567707	-0.239996	-0.661015	-1.64951	-1.4334	-1.39994	-1.86969	0.554088	0.691721	0.730332	0.417242	0.875378	0.563012	0.860771	0.615063	0.456281	0.333287	0.324159	0.342712	0.293507	-0.760405	-0.676684	-1.98535	-2.13204	-2.10875	-1.95389	0.867665	0.662798	1.24754	0.556
Slamf7	-0.662642	-0.695786	-0.319952	-0.542551	-0.704227	-0.411673	-0.450552	-0.994605	-0.0506332	-0.71917	-0.993853	-0.331752	0.0587448	-0.743771	0.785268	1.75108	1.34192	1.27946	1.69463	-0.686672	-0.327034	-0.909322	-0.61898	-0.440722	-0.591066	-0.658077	-1.05479	-0.31694	-0.527253	-0.27444	-0.576598	0.0320392	-0.0225495	0.438151	2.03303	1.91014	2.46355	2.416	-0.546929	0.00466091	-0.888421	-0.147719
Chmp4b	-0.634453	-0.66259	-0.866611	-0.459419	-0.584908	-0.698345	-0.527776	-0.262512	-0.78212	-0.661952	-0.496969	-0.374295	0.517043	0.119822	0.814454	1.59016	1.61191	1.72933	1.68644	-0.371669	-0.728787	-1.00457	-0.721853	-0.469929	-0.539554	-0.793462	-0.873029	-0.347179	-0.752057	-0.489583	-0.400809	0.183847	0.381196	0.0942573	2.12671	2.24795	1.89225	2.0914	-0.737902	-0.701815	-0.767909	-0.374725
Nos1ap	0.541049	0.59938	1.0439	-0.341143	0.044847	1.15767	0.128857	0.630741	0.739852	0.740778	1.18264	1.09655	0.121004	-0.0887335	-0.342746	-1.4296	-1.36533	-1.83032	-1.18974	0.180447	0.34348	0.438756	1.14756	0.734577	0.472016	0.862454	1.16189	0.544528	0.447747	-0.501505	0.410774	-0.196235	-0.739168	-0.181335	-2.75287	-1.81389	-1.97686	-1.60491	0.735798	-0.391785	0.686381	0.552497
Tbkbp1	-0.727099	-0.0679523	-0.639117	-0.581062	0.135878	-0.734617	0.104079	-0.380076	-0.273666	-0.431074	-0.0610186	-0.593366	1.06472	0.0233065	1.37686	0.727477	1.21428	0.747793	1.76445	-0.504592	-1.20673	-0.94472	-1.02903	-1.22929	-0.619766	-1.70285	-0.54864	-0.0434542	-0.0690251	-0.685799	-0.930038	-0.119354	-0.0932222	0.264754	1.76318	2.22488	1.87647	2.32302	0.368067	-1.18412	-0.92594	0.346387
C1rl	-0.240177	-0.823741	-0.804531	-0.31207	-0.106939	-0.423442	-0.149926	-0.576696	-0.693659	-0.831096	-0.118342	-0.365412	-0.259476	0.200828	-0.128548	0.957247	1.65072	1.20274	1.94202	-1.13308	-0.285795	-0.457065	-0.867673	-0.781739	-0.743598	-1.0112	-0.559199	-0.585314	-1.03423	-0.549676	-0.0605629	-0.774708	0.352366	0.138839	2.40425	1.86293	2.4355	2.40283	-0.0995377	0.0396326	-0.611863	-0.200589
Tctn1	0.855035	0.864041	0.612429	0.701458	0.426179	1.24437	1.03701	0.0309308	0.902616	0.784628	0.122533	0.203058	-1.12875	0.0152843	-0.872301	-1.58476	-1.45318	-1.60592	-1.35507	1.1523	0.918979	0.985724	0.512559	0.201935	-0.050777	-0.00820096	0.83866	0.817587	0.40881	-0.224602	0.491715	-0.185847	-0.4348	-0.180567	-2.27986	-1.53963	-2.17057	-1.7919	1.03596	0.869578	0.621687	0.211661
Med30	0.112936	-0.892762	-0.211368	-0.74994	-0.792296	-0.168472	-0.468235	-0.372466	-0.918705	-0.726976	-0.55693	-0.556212	0.427628	0.532357	-0.065446	1.26121	1.62959	2.11902	1.68727	-0.383839	-0.209522	-1.33112	-0.686904	-0.516688	-0.606697	0.129626	-1.07036	-0.843933	-0.410758	-0.0490915	-0.241339	-0.00634024	0.0736167	0.0499431	1.9336	1.76117	1.92256	2.40021	-0.890378	-0.46126	-1.32729	-0.525402
Rnh1	-0.356052	-0.459749	-0.876178	-0.542	-0.722617	-0.496087	-0.642524	-0.748136	-0.700287	-0.547829	-0.662589	-0.182312	0.56447	-0.171954	0.229829	1.85835	1.56148	1.60518	1.51016	-0.276183	-0.698664	-0.646843	-0.758853	-0.463777	-0.787339	-0.621469	-1.07706	-0.189126	-0.324819	-0.375883	-0.362876	0.02115	-0.140298	0.0994539	2.20064	2.06146	2.43902	2.07448	-0.966589	-0.222465	-0.666031	-0.539085
Atp5j2	-0.814548	-0.911657	-1.23957	-0.593706	-0.570995	-0.390737	-0.926604	-0.402343	-1.61343	-1.03029	-0.272536	-0.157742	0.0103423	0.171451	0.249811	1.67878	1.398	1.58226	1.66405	-0.579176	-0.327362	-0.16216	-0.372893	-0.482024	-0.307384	-0.0189766	-0.523843	-1.1328	-0.387956	-0.0580908	-0.475655	0.62975	0.420107	0.194731	1.97548	1.89828	2.37382	1.89271	-0.374845	-0.667142	-0.163292	-1.18181
Atp5l	-0.627514	-0.729612	-0.707359	-1.04044	-1.06355	-0.270571	-0.845058	-0.595608	-1.10833	-0.65941	-0.416563	-0.433778	0.125291	0.21196	0.129306	1.81768	1.59632	1.78521	1.66484	-0.68051	-0.820661	-0.715234	-0.566742	-0.905062	0.0383638	-0.371623	-0.538712	-0.66946	-0.190514	-0.0330174	-0.639859	0.492455	0.417801	0.266783	1.81251	2.00222	2.30292	1.9563	-0.821636	-0.474398	-0.0856014	-0.609159
Zscan2	-0.0482441	-0.088764	1.32582	0.869886	0.390365	0.205615	0.426781	1.16953	0.630276	0.546883	0.0755127	1.08113	-0.962477	-0.349795	-0.286401	-1.07893	-1.45028	-1.11001	-1.32626	0.150811	0.516067	0.0605735	0.819481	0.705826	0.565724	-0.402366	1.17301	0.524733	0.77906	0.765654	-0.178215	-1.11391	-1.07725	0.812477	-2.06711	-2.09224	-1.49288	-2.03295	1.54147	1.23352	-0.03529	0.823178
Agbl3	1.69447	1.11845	0.374414	-0.56791	1.29086	1.12182	-1.08865	-0.611312	1.51772	-0.0993146	-0.919923	1.38393	-0.123104	-1.07749	0.0670286	0.0632247	-1.18658	-1.3225	-0.427088	-0.177806	-0.918909	0.63322	1.29418	0.0308311	0.409124	-0.0213583	0.338166	0.296275	0.957804	-0.320752	0.195646	1.04745	-0.957377	-0.569537	-2.64569	-0.674065	-1.18144	-1.97827	0.902377	1.074	0.930464	0.12762
Mrps34	-0.817356	-0.637783	-0.648762	-0.296802	-0.414747	-0.3847	-0.535185	-0.18008	-0.906553	-0.921208	-0.336126	-0.322192	1.01093	0.505587	1.07221	1.71868	1.46432	1.62808	0.844779	-0.389217	-1.25897	-0.979721	-0.421471	-1.29826	-0.893689	-1.22151	-0.209858	-0.320873	-0.0734128	-0.621815	-0.100193	0.639584	0.838574	0.479398	2.06371	1.87033	2.14135	1.2311	-1.50501	-0.659503	-0.710184	-0.443454
Pdk2	0.377563	0.31028	0.668329	-0.111432	0.460045	0.389817	0.77134	0.675596	0.258862	0.659526	1.24719	0.673907	-0.638283	0.435468	0.237167	-1.20652	-1.28304	-1.68401	-1.1489	0.41413	0.528307	1.06136	0.358636	0.548174	0.0168168	1.55273	1.70734	0.318802	0.93478	-0.34694	0.794069	0.062708	-1.24654	-1.18599	-2.39356	-2.04407	-2.03278	-1.40048	0.368896	0.146451	0.317967	0.426291
Prune2	-0.254805	-0.577949	-0.829484	-0.576113	-1.59887	-0.814935	-0.141879	-0.413161	-0.440473	-0.207553	-0.622309	-0.665909	0.279899	-0.330499	0.352801	1.96	1.23843	0.961858	1.71761	-1.69104	-0.387874	-0.56188	-0.875442	-0.0715904	-0.784927	-0.550608	0.159036	-0.966927	-0.0464558	-0.669976	-0.934283	0.006977	0.540422	0.452498	2.22977	1.66049	2.22754	2.17648	-0.386581	-0.0490607	-0.134118	-0.379108
Adk	-0.540197	-0.887892	-1.06315	-1.3532	-0.517178	0.0342337	-0.469318	0.569454	-1.19082	-1.06943	-0.00397986	0.0633043	-0.604428	0.762157	-0.221286	2.24066	1.34042	1.86487	1.06253	0.0194491	-0.849366	-0.486986	0.415774	-0.965155	-0.265301	-0.136067	-0.200012	-0.489617	-0.698059	-0.35516	0.212001	1.12692	0.73795	-0.410173	1.72434	1.65884	1.6475	1.62035	-1.21563	-0.638105	-1.02732	-1.44292
Metrnl	-0.861937	-0.0486842	-0.757978	-0.0274206	-1.53297	-0.217546	-0.675506	-1.14486	-0.326527	0.303056	-1.08495	-0.701031	0.237796	-0.0174731	0.0238251	1.14379	1.44047	1.52247	1.41894	-0.0941164	-0.476796	-1.10972	-0.888192	-0.399467	-0.298902	-0.6984	-0.266281	0.0588231	0.157761	-0.54687	-0.0224936	-0.516541	0.2524	-0.259921	2.46482	2.14262	2.38451	1.93069	-0.683954	-1.02285	-0.10707	-0.693498
Ppl	1.41748	0.623905	0.868383	1.18629	0.656108	-0.0157476	1.15601	0.58196	0.245894	0.998192	0.869618	0.00639679	-0.871692	-0.173596	-0.822303	-0.234941	-1.47815	-1.1815	-1.07395	0.525954	-0.478244	1.14999	0.871815	0.241268	-0.154625	0.689434	0.607373	1.55741	0.612071	-0.406244	-0.436409	-0.162345	-1.96016	-0.513265	-1.83375	-2.22063	-1.09207	-1.79533	-0.161475	1.21429	-0.125898	1.11249
Mocos	-0.323497	-0.956682	-0.242354	-0.628943	-0.31802	-0.556463	-1.06401	-0.766118	-0.732025	-0.455596	0.543884	-0.435641	0.694142	-0.14451	1.2699	0.437946	1.40813	0.756744	2.06537	0.431246	-0.107185	-1.38749	-0.234623	-0.754668	-1.09095	0.458052	-1.14756	-0.298065	-0.466943	-0.428505	-0.533728	-1.59641	0.348879	1.39137	0.944978	2.19498	2.47315	1.52984	-0.221178	-1.2581	-0.592038	-0.2073
Mrps6	-0.87044	0.219983	-1.00276	-0.0151662	-0.165995	-0.468496	-1.14474	-1.05521	-0.323318	0.306978	-0.60665	-0.708822	0.946054	1.1379	0.813187	0.874063	1.85889	0.574707	1.6611	-0.479333	-0.752685	-0.681438	-1.24316	-0.692629	-0.247871	-0.414202	-0.0220673	-0.505148	-0.17864	-1.44202	0.806647	-1.22272	0.861197	0.604109	2.27629	1.61958	1.73082	1.44157	-0.922401	-0.560558	-1.21895	-0.787664
Tmem120a	-0.862448	-0.0564575	-1.23512	-0.923534	-0.413875	-0.725355	-1.3001	-0.839129	-0.684648	-0.465403	0.329848	-0.286263	0.121808	-0.593714	0.587324	1.57525	0.508047	1.91698	1.31544	-0.0177826	-0.586737	-0.957204	-1.14539	0.672097	0.139887	-1.23415	0.408227	0.447802	-0.017568	-0.575489	0.638986	0.215405	-0.626643	0.0481607	1.78845	2.08843	2.19144	1.53954	-0.263639	-0.558568	-0.22208	-1.94181
Fmo2	-1.18909	0.220459	0.185362	1.28333	-0.657244	-0.691504	0.69568	-1.07987	-0.891101	1.17072	1.20994	0.197648	0.0244918	0.861818	0.944841	-0.553219	-0.441241	-1.60077	0.404567	-0.107793	-0.788136	1.51647	0.651873	-0.394478	-0.339922	0.887019	-1.63742	-0.75151	1.54968	0.301282	0.380999	1.71867	-1.01443	-0.607032	-2.12628	-0.989868	-0.775978	-1.02141	0.535499	2.03892	0.176285	0.702759
Sema3d	0.772366	1.02737	0.242993	0.202212	0.388038	0.67967	0.520158	0.784852	0.215249	0.569594	0.554625	0.193917	0.351809	0.479259	0.157947	-1.71939	-1.26927	-1.83003	-1.8965	0.246291	0.158013	0.434905	0.752273	0.193222	0.638977	-0.217492	0.394266	0.530379	0.138115	0.585899	0.404154	0.600062	-0.189808	0.937611	-1.96169	-2.17904	-2.10891	-2.50802	0.362814	0.701492	0.490347	1.17128
Sh3pxd2b	-0.494076	-1.03188	-0.318658	-0.378435	-0.240465	-0.6489	-0.547503	-0.937496	-0.403905	-0.372591	-0.980029	-0.383737	0.615607	-0.485584	0.387634	1.4206	1.00125	1.36231	1.32795	-0.463375	-0.578406	-0.741483	-0.157628	-0.475504	-0.414844	-0.709668	-0.746066	-0.388581	-0.457408	-0.214303	-0.610872	-0.805445	-0.18495	-0.237968	2.28211	2.28947	2.6182	2.41379	-0.57273	-0.333479	-0.982974	0.580024
Nacad	1.33904	0.483902	0.492973	0.758704	0.73559	0.728771	0.560936	0.10356	0.276754	0.864891	1.42798	0.897743	0.0604462	-0.0226271	0.0596204	-2.26705	-1.09536	-2.02512	-1.08456	0.261727	0.719351	0.260459	0.247974	0.173845	0.430576	0.688024	1.0115	0.286282	0.722307	-0.174276	-0.257193	0.508678	-0.36729	-0.300511	-1.96477	-2.23968	-1.78584	-2.10463	0.381307	0.968222	-0.23089	0.468617
Ostc	-0.381226	-0.823563	-0.913471	-0.697361	-0.743305	-0.511693	-1.12122	-0.931449	-0.803461	-0.550908	-0.81056	-0.647416	0.44632	0.113626	0.179691	1.82367	1.63479	1.75984	1.83709	-0.404767	-0.309326	-1.01545	-0.549872	-0.0884118	-0.201974	-0.944424	-0.747431	-0.323019	-0.305553	-0.109072	-0.368848	0.0622862	0.622621	0.508857	1.7249	1.79987	2.10831	2.17229	-0.644838	-0.290002	-0.779407	-0.77613
Wnk3	-1.07476	0.321209	-0.172619	-1.0453	0.822408	-0.717421	-0.67156	1.85734	0.314043	0.128621	-0.441287	0.223115	0.262628	1.47882	0.587999	-1.03244	0.0610388	-1.19864	0.175179	0.406134	0.159537	0.45822	-0.200785	-0.144287	0.478919	0.865999	0.00135909	-0.838192	0.177461	2.16975	0.33306	-0.697857	-0.385546	0.808017	-1.03087	-3.33992	-0.532681	-1.98981	1.13717	1.17088	0.567299	0.547773
Shtn1	-0.341836	-0.498294	-0.381808	-0.305569	-0.738876	-0.894836	-0.241275	-0.808654	-0.76345	-0.837889	-0.840801	-0.302005	0.637028	-0.545386	0.23888	1.64807	1.43871	1.7265	1.65119	-0.451466	-0.559692	-0.966579	-0.596215	-0.154244	-0.592216	-0.629029	-0.698333	-0.36474	-0.76675	-0.357148	-0.435248	-0.602798	0.040144	-0.103614	2.30712	1.84096	2.45602	2.27266	-0.483869	-0.507195	-0.281271	-0.206191
Gk5	1.00141	-0.519522	1.26918	0.448772	0.913106	-0.142893	1.10463	0.563147	-0.447204	0.916262	0.325537	0.427938	-0.827713	-0.786359	0.113746	-1.66275	-0.913458	-1.26318	-1.48544	-0.398014	0.838985	0.169813	0.471629	0.697964	1.08268	0.415068	0.787217	0.829508	0.0168707	0.660702	0.358888	-0.742624	-0.584626	-1.01884	-0.727668	-1.91266	-1.59599	-2.39816	2.02252	1.0465	-0.0792466	1.02428
Rrp9	-1.31678	-0.140864	-1.09717	-0.450669	-0.836017	-0.0399107	-0.127368	-0.430409	-1.22237	0.106118	0.177209	-0.559021	1.65583	0.47943	1.73278	0.450361	0.780326	1.03983	1.31713	-0.983485	-0.548421	-1.65221	-0.243883	0.0782069	-0.920864	-0.280473	-0.653259	0.425086	-0.790718	0.0239851	0.389166	-0.812764	0.210386	0.921561	1.49973	1.85426	1.77866	1.95777	-1.49574	-0.40696	-1.53622	-0.332252
Hspb8	-0.169043	-0.129753	-1.02042	-0.398762	-1.01877	-0.564778	-0.899589	-1.18666	-0.599799	1.08177	-0.467031	-0.735214	1.68781	1.00145	1.34224	0.116745	1.2376	1.29851	0.263978	-0.757522	-1.07495	-0.441848	-0.74135	-1.32671	-1.09317	-0.372398	-0.699892	-0.744318	0.599398	-0.874386	-0.618284	0.625977	0.294431	1.45652	1.74087	1.23463	1.94473	1.88129	0.279187	-0.217306	-1.38305	-0.552157
Sepw1	-1.1124	-0.458251	-0.70349	-0.47236	-0.295393	-0.794942	-0.420249	-0.379031	-0.761451	-0.578723	-0.648632	-0.747112	1.21679	0.345449	1.53577	1.52159	1.5774	1.59946	1.61132	-0.503175	-0.804592	-0.975061	-1.13525	-0.363102	-0.747696	-0.954894	-0.737731	-0.453854	-0.244129	-0.454769	-0.242778	0.279051	0.75014	0.551268	1.78434	2.07493	1.75546	1.47149	-0.860809	-0.647053	-0.991151	-0.586394
Lrrc18	0.268816	0.470089	0.722648	0.699495	0.514613	0.831511	0.23886	-0.346587	1.24307	1.02003	1.3761	-0.085047	0.105574	-1.20318	-0.13086	-1.34707	-1.25249	-1.81792	-1.32755	0.426445	0.174971	0.781072	0.76774	0.372455	0.40011	1.15228	0.662548	0.68416	-0.0807808	-0.105775	0.328421	-0.459649	0.283892	0.079249	-2.05743	-1.75223	-2.37788	-2.16565	0.842401	0.652406	0.726373	0.684776
Cox6a1	-0.455024	-0.827106	-0.854382	-0.691172	-0.523628	-0.276386	-0.600205	0.137607	-1.09872	-1.35104	-0.484741	-0.556956	0.59071	0.589999	0.649336	1.64969	1.6147	1.49805	1.77462	-0.428206	-0.938433	-0.470192	-0.653975	-0.637166	-0.399056	-0.0259434	-0.055327	-1.21847	-0.553044	-0.298312	-0.424093	0.941896	0.41069	-0.0537454	1.7335	1.83002	1.98522	1.88219	-1.18136	-0.967205	-0.193383	-1.07094
Specc1	0.734193	0.636871	-1.71949	-0.39548	-0.233844	0.216652	-0.415473	0.242571	-2.02654	-0.334023	0.441418	0.586685	-0.178056	0.582602	-0.722593	0.464852	-0.77005	-0.912682	-1.16109	-0.144711	0.853295	1.64276	0.150235	0.275575	1.03529	1.37702	-0.021697	-0.601391	-0.0919896	1.13346	0.253405	1.96356	0.784665	-0.913836	-0.739053	0.347902	-1.95724	-1.25585	0.403924	-0.256028	2.34476	-1.6206
Ypel3	0.509563	0.487478	0.56689	0.748351	0.830117	0.580965	0.871473	0.606622	0.931945	0.758918	0.38188	0.708294	-0.751877	-0.252455	-0.710652	-1.79714	-1.28544	-1.06773	-1.90495	0.505447	0.748565	0.694356	0.136909	0.37104	0.715096	0.57257	0.422535	0.147069	0.440721	0.874078	0.0333721	0.148721	-0.828784	-0.44684	-2.01175	-1.59189	-2.60386	-1.94939	0.9403	0.69359	1.13786	0.63803
Sgtb	-0.691973	0.143426	0.255119	1.12016	1.11471	-0.717697	0.685096	0.900757	1.21403	1.26551	-0.718781	0.0145944	0.0102535	-0.0219984	-0.585429	-0.453877	-1.02737	0.114774	-1.07326	0.138275	-0.0919181	0.0870915	0.158593	0.536864	-0.130266	1.60888	1.54167	0.0913439	0.635434	1.30524	0.1191	-1.00478	-0.367669	-0.2949	-2.25863	-1.54611	-2.4809	-2.28303	0.755164	0.120074	0.935807	0.876633
Krtcap2	-0.195927	-0.654342	-0.872517	-0.68999	-0.353678	-1.039	-0.145903	-1.06647	-0.326484	-1.36427	-1.38181	-0.313699	0.573042	0.389697	0.460574	1.82368	1.62855	1.27094	0.829428	-0.337812	-0.211014	-1.38527	-0.0897386	0.141679	-0.160843	-0.277891	-0.370435	-0.252325	-0.390838	-0.323499	-0.710846	0.0972489	0.489985	0.513179	1.83296	1.64608	2.35951	2.27174	-1.18282	-0.224446	-0.864401	-1.142
Tmem108	0.31713	1.01806	1.11757	1.28374	0.0976818	0.745528	0.879935	0.295282	0.425664	0.949825	0.566688	-0.603871	-0.21933	0.243597	-0.838084	-0.704977	-0.633005	-1.59945	-0.961027	-0.136828	0.458705	2.02118	-0.942239	-1.30554	-0.264638	0.244969	0.0360139	0.737786	1.98302	-0.241091	-0.411292	-0.180547	-1.98143	-0.860857	-1.06294	-1.28462	-1.30913	-1.57192	1.14352	1.74972	0.892227	-0.0950234
Serpinb6b	-0.714858	-0.308964	-0.819279	-0.42302	-0.802716	-0.390717	-0.879813	-0.888665	-0.804056	-0.708621	-0.501255	-0.668425	0.128319	-0.105207	0.272066	1.71013	1.55233	1.6571	1.7822	-0.688219	-0.584684	-0.362675	-0.232789	-0.564937	-0.402176	-0.47574	-0.84283	-0.524723	-0.547754	-0.280067	-0.613108	-0.211048	0.158904	0.0451771	2.04426	1.80841	2.51227	2.40174	-0.581991	-0.550433	-0.531662	-0.0624675
Hilpda	-0.212559	-0.0883243	-0.114808	-0.656903	-1.32957	-0.446564	-0.601324	0.158317	-1.66554	-1.00792	-0.0872589	0.407145	0.114725	-0.125919	0.358776	1.12465	0.832042	2.08959	0.733192	-1.63813	-1.55044	-0.890015	0.60835	-0.84503	-0.383295	-0.304871	-0.602228	-0.553987	-0.0177221	0.0321014	0.1918	-0.00501351	-0.805254	0.607392	1.99515	2.26417	2.63021	1.04257	0.269495	-0.325821	-0.936406	-0.26475
Pgp	-0.228718	-1.08203	-0.989656	-1.21998	-0.245868	-0.00710333	-0.733884	0.0806827	-0.656518	-0.735337	-0.0256326	0.258751	0.524598	1.20328	0.952217	1.5589	2.0566	0.919954	0.803861	-0.074497	-1.08675	-0.926305	-0.443147	-1.58595	-0.0820155	-0.524536	-0.0352169	-1.07266	-0.219819	-0.310306	-0.166486	0.636002	0.703389	0.258856	1.65456	2.31316	1.49919	1.1823	-1.34428	-1.39686	0.0229116	-1.43565
2900005J15Rik	-0.00300928	0.943902	0.810603	0.500546	0.0399543	-0.818922	1.39145	-0.38343	0.334964	0.202428	-1.06146	0.671218	0.460069	-0.692451	-1.25218	-0.446589	-0.858857	-0.797765	-2.17929	0.336044	1.14779	1.07962	-0.0257951	1.19707	0.068928	0.35846	-0.732845	0.625437	-0.172218	1.97464	0.468814	-0.38209	-0.160072	-0.409249	-1.48404	-1.24182	-2.1827	-1.75985	1.18796	1.17504	0.947171	1.12253
S1pr2	-0.264969	-0.760791	-1.71394	-0.672355	-0.776279	-0.89722	-0.817501	-0.455041	0.0523529	-1.17747	-0.635584	-0.583588	0.508385	-0.699218	0.374	1.56352	1.36865	1.07503	1.37532	-0.114999	-0.150281	-1.08294	-1.50198	0.69739	0.190608	-0.745741	-1.01919	0.100855	0.0696871	0.272805	0.693186	-0.843136	-0.34456	0.646557	2.00904	1.66692	1.79927	2.3138	-1.05407	0.104621	-0.603179	0.0320364
Gimap7	-0.62751	-0.164383	-0.627734	-0.665637	-0.695182	-0.764131	-0.488955	-1.22829	-0.6279	-0.0874411	-0.666002	-0.384387	0.572103	-0.431014	0.289538	1.43056	1.89154	1.51864	1.67413	-0.739033	-0.408367	-0.417228	-0.613546	-0.437754	-0.537312	-0.824226	-0.276271	-0.530988	-0.288052	-0.327502	-0.364984	-0.34415	0.171833	0.343688	1.95015	1.77828	2.32201	2.57608	-0.7276	-0.604059	-0.94102	-0.677899
Ccrl2	-1.11055	-0.657664	-1.53695	-0.699222	0.439828	-0.607601	-1.08356	-0.442674	-0.726687	-1.06735	-0.477097	-0.649323	1.18564	0.0192098	0.902482	0.929405	1.20843	1.20485	0.75534	-0.492231	-0.145327	0.502741	-0.823983	-0.709133	0.338197	0.424944	-0.898856	-0.873689	-0.502066	-0.112521	-1.02764	1.53214	0.235638	0.222696	1.30531	2.57407	1.61255	1.73469	-1.04396	-1.03781	0.833832	-1.23613
Ackr3	0.222701	0.856449	1.37578	0.659236	0.502709	0.968742	0.1897	-0.0772738	0.373933	0.718093	0.152104	0.974968	-0.312096	0.401466	-0.0151707	-0.677616	-1.34932	-1.59814	-1.17216	0.0122038	-0.101847	0.90995	-0.0142704	0.516252	0.714082	0.420211	0.324905	0.854757	0.541298	0.188265	-0.00107763	0.0151451	-0.0641465	0.875903	-2.41438	-2.8801	-2.16639	-1.97295	-0.162361	0.212946	0.831522	1.16598
Swi5	-1.15432	-0.663687	-0.61115	-0.383869	-0.363092	-0.246336	-0.67682	-0.179592	-0.80926	-1.09635	-0.704936	-0.416319	0.541776	0.322845	0.368283	1.79367	1.65025	1.83064	1.595	-0.181141	-0.638331	-0.722646	-0.731707	-0.853922	-0.770898	-0.617216	-0.145479	-0.797466	-0.308386	-0.790071	-0.0256414	0.525273	0.487179	0.178847	1.94928	1.864	2.00025	2.00014	-0.956036	-0.891001	-0.488695	-0.883077
Prkce	0.485624	0.625584	1.01505	1.08443	0.233046	0.685024	1.01078	1.09477	0.845102	1.14195	0.547382	0.767049	-0.182288	0.14356	-0.390069	-2.20971	-1.13705	-1.76298	-1.44621	1.28027	0.301233	0.460734	0.273612	0.345349	0.33254	0.313169	0.659475	0.657281	-0.0224518	-0.236589	0.507524	-0.217749	-0.186471	-0.0490028	-1.83138	-1.68431	-2.50492	-1.99323	0.846096	-0.042363	-0.144334	0.384462
Cirbp	0.193839	0.377784	0.147412	0.849276	0.690474	0.841571	0.716507	-0.612512	0.231749	-0.0927814	-0.0655423	1.08412	-0.270038	-0.411287	-1.60283	-0.07328	-0.410646	-1.55687	-1.66977	0.0435574	0.919634	0.294698	0.351761	0.421612	-0.0539434	-0.295749	0.407524	1.55868	0.877392	-0.23319	0.387498	0.809694	-0.513724	0.171515	-1.97224	-1.94365	-2.43511	-1.80602	0.979897	0.709647	1.60885	1.34451
Basp1	-0.535827	-0.421792	-0.835226	-0.516209	-0.413932	-0.906491	-1.05546	-1.08531	-0.933153	-0.148728	-0.780254	-0.527293	0.581132	0.222486	0.99423	1.4496	1.2824	1.72064	1.6343	-0.26199	-0.157456	-0.96741	-0.470475	0.0398622	0.0121606	-0.431505	-0.538586	-0.829177	-0.523116	-0.751724	-0.638747	-0.571405	-0.0198026	0.443204	2.20019	1.93848	2.23454	1.99173	-0.856036	-0.79447	-0.802097	0.0287116
Mrps12	0.557048	-0.802977	-1.05562	-0.562242	-0.223033	-1.26688	-0.683593	-0.339458	-0.644695	-0.973514	-1.40759	-1.25419	0.412719	0.633616	0.226913	1.79805	1.94158	1.36961	1.29436	-0.679241	-0.867819	-0.813776	-0.344348	-0.306735	0.0222891	-0.327201	-0.55203	-0.473727	0.198961	0.813972	-0.471915	-0.669857	-0.374231	1.02004	1.97023	1.94005	1.35662	1.69168	-0.0511478	-1.53626	-0.539396	-0.026262
Sdpr	0.50212	0.666778	0.366658	-0.0753424	0.266211	0.626775	0.794726	0.278744	0.117765	0.219933	0.699663	0.671798	0.221636	0.163202	-0.22186	-1.51122	-2.10032	-1.47146	-1.77997	0.309411	0.231162	0.465074	0.644926	0.498914	0.578353	0.939975	0.633089	0.433607	0.540109	0.699637	0.587868	0.136354	-0.00361574	0.608056	-1.92721	-2.61151	-1.88544	-2.27434	0.86394	0.651022	0.775141	0.669652
Slc25a23	-0.308985	0.956519	0.311494	0.124227	0.931644	0.817283	0.905978	0.397181	0.945486	0.803871	1.16212	0.172186	-0.873045	-0.957512	0.647676	-0.546982	-1.45515	-1.99522	-1.68422	0.622575	1.11138	0.659079	0.436597	1.22397	0.465199	0.599932	0.839162	0.293363	0.999647	0.246564	-0.300423	-0.388195	-1.59424	-0.0205376	-1.84784	-1.86305	-1.07515	-2.31744	0.547028	0.0815941	0.402512	0.523722
Ppm1e	0.89918	0.785627	0.253708	0.546341	0.415845	0.644928	0.746849	0.930757	0.252635	0.674612	0.443442	0.0729482	-0.406028	-0.457826	-0.978256	-1.4743	-1.37695	-0.741246	-1.57338	0.877288	1.22395	0.471835	0.461886	0.922005	0.136757	0.590128	0.963495	-0.372396	0.24958	0.407026	1.1523	-0.309678	-0.163002	-0.613328	-2.06403	-2.25873	-1.51447	-2.39948	1.745	0.344351	0.640477	-0.149833
Ar	0.319269	0.379356	0.814647	0.85444	0.280924	0.393279	0.453273	0.0240135	0.557433	0.862901	-0.538247	0.989715	-0.060313	-0.297482	-0.239229	-0.616339	-0.583274	-1.78453	-1.01062	0.181117	0.473148	0.605864	0.320177	0.735667	0.580526	0.698741	-0.20032	0.423148	0.489568	0.589853	-0.26947	-0.520289	-0.442938	0.319888	-3.2293	-1.9605	-1.74876	-2.28919	1.56015	0.858898	0.706301	1.31849
Cxxc5	0.510422	0.652016	1.46874	0.900802	1.17963	0.412086	0.934863	0.426075	1.01515	1.07185	0.648586	0.928373	-0.442247	-0.31106	-0.637736	-1.69068	-1.5159	-1.60982	-1.2646	0.737161	-0.131854	0.408065	-0.0900182	0.393752	0.623713	-0.0692888	0.234225	0.953053	0.514157	-0.0765321	0.364949	-0.268985	-0.665536	-0.559085	-1.91703	-1.85279	-1.94069	-2.14466	0.716271	0.41477	1.13357	0.546237
Ckap4	-0.234804	0.0147499	-0.695533	0.152509	-1.04903	-0.439451	-0.465897	-1.61819	-0.525284	-0.486958	-0.679945	-0.128715	0.3742	-0.953607	-0.146902	2.3384	1.37195	1.66234	1.52158	-0.778046	-0.207656	-1.03319	-0.672092	0.527171	-0.169215	-1.22898	-0.70812	-0.381346	0.018456	0.0954561	0.220444	-0.547719	0.0813681	-0.507379	1.66297	1.14132	2.70856	1.78942	-0.350033	0.126174	-1.21581	-0.583143
Cmya5	-0.0934781	0.104844	0.980325	0.774277	0.553427	1.14272	0.969816	0.0354423	1.14552	0.540261	0.692463	0.919993	-0.674022	-0.981145	-0.424335	-1.87923	-0.903593	-1.74928	-0.876345	-0.454575	0.862266	0.658473	0.366485	0.278495	0.511607	0.576726	0.617425	0.983143	0.871369	0.155908	-0.271682	-0.989356	-0.192743	-1.03983	-1.76525	-2.30027	-1.644	-1.52667	1.00276	1.05172	0.687661	1.28268
Rpsa-ps10	-0.0881881	-0.908911	0.117213	-1.17205	0.239352	-1.3407	-0.660532	0.673322	-1.22364	-0.459082	-0.228598	-0.227434	-0.267484	0.627161	-0.000499847	1.52133	1.61246	1.13889	2.03618	-0.952349	-0.367422	-0.876358	-1.01554	-0.478968	-0.78727	-0.471	0.113924	-0.525906	-0.0426052	0.569269	-0.572675	0.00570432	0.248413	0.654212	2.53916	1.12289	0.481774	2.41139	-0.65202	-1.14541	-1.59991	-0.0480864
Flrt1	0.833889	0.881025	1.11335	1.20117	0.360028	-0.0105037	0.81149	1.0842	1.45534	0.783167	0.818007	-0.0631813	-0.016625	0.750488	0.562906	-1.40386	-0.975013	-1.44968	-2.26609	0.356247	0.0327663	0.609499	0.632997	-0.674658	-0.659021	0.419916	0.695746	-0.282766	1.20455	1.11279	0.838761	-1.25351	-0.30757	-0.0488047	-1.31788	-1.31137	-2.02839	-2.11468	0.20099	0.424349	-0.706171	-0.293899
Stx19	1.19795	-0.279738	1.01982	-0.12417	0.533954	0.270584	0.665284	0.595666	-0.123422	0.528801	0.608829	-1.62823	-0.246195	-1.73775	-0.709391	-0.834336	-0.771557	-0.967311	-0.307976	0.167201	0.368234	0.836031	1.37207	0.608118	-0.184374	-0.688643	1.36059	0.474856	0.0805474	1.1434	-0.469669	1.03419	-0.620078	-0.977445	-0.826231	-1.74168	-1.91854	-2.17367	0.807321	1.28612	0.420092	1.95074
Palm3	0.754813	0.826228	1.40238	0.824569	0.232696	0.967179	1.24142	0.40333	1.00596	0.902094	0.659556	0.970214	-0.035268	-0.0604387	0.464472	-1.86061	-0.972899	-1.4513	-1.65631	-0.543032	0.192353	0.298524	-0.252598	0.726478	0.0464671	-0.00431026	0.0463762	0.499915	0.633915	0.0661647	-0.543822	-0.653582	-0.782575	-0.251015	-1.55785	-2.21299	-1.79125	-2.15998	1.12819	1.09893	0.696731	0.700886
Col6a3	-1.36528	-0.769807	0.659453	-1.05801	0.0883093	0.0828479	-1.26064	-1.09452	-0.604793	-0.703287	0.3965	0.203435	1.43809	-0.410518	0.211476	1.27277	1.01119	0.545671	1.62714	-0.0507567	0.123498	-0.262804	-0.879241	-1.42839	-1.02813	-0.953123	-0.626171	-0.984405	-0.780463	-0.0106717	-1.08571	0.608331	-0.154055	-0.000939024	2.10154	1.48928	2.11888	2.04968	-0.321422	-0.992475	0.154942	0.642587
Muc6	0.961856	0.999487	0.704423	0.683818	0.739257	0.419126	0.0873104	0.404043	0.265975	0.246232	0.888914	0.707964	-0.946869	0.392472	-0.529739	-0.826801	-1.62879	-1.32628	-1.85347	0.348853	0.836857	1.03499	0.27599	0.134443	0.874298	1.41129	0.359395	0.258992	0.693799	-0.0917578	0.71834	0.528311	-0.134784	0.0105883	-1.72148	-2.6831	-2.06611	-2.20262	0.389612	0.394629	0.309678	-0.0691468
A630023P12Rik	-1.49959	1.25507	1.35757	-0.162222	1.16525	-0.378783	-0.165496	-0.553483	0.383501	0.0421253	0.74645	1.08906	-1.77099	0.0483688	0.0299241	-0.561081	-0.822813	-1.27985	-1.32837	0.137073	0.163657	-0.303672	0.834092	0.271487	1.18787	0.818187	-1.16788	0.677898	0.844976	0.135024	0.166173	0.665132	0.253009	0.550151	-2.02218	-1.57626	-0.692573	-2.08403	1.94222	1.17045	-0.501157	0.935694
8430408G22Rik	-0.0873162	0.468232	-0.587535	1.6793	0.591165	0.934534	0.384675	0.897953	0.695356	1.52928	0.233575	1.17308	-1.51276	0.683977	-0.662735	-0.976288	-1.0248	-0.871363	-1.64305	-0.172934	1.53937	-0.808391	-0.620749	-1.33997	0.911481	-0.93568	0.233699	0.456176	1.32277	0.548386	0.504329	0.063536	-0.791136	-0.340208	-1.78866	-1.33488	-1.5973	-0.62832	1.32973	-0.558224	0.891074	1.21061
Hoxb3	-0.0571722	1.20114	-1.34616	0.370071	0.760291	-0.358895	0.907628	1.14989	0.522752	1.66371	0.889192	2.33395	0.0189705	-0.311737	-0.514225	-0.247545	-1.08624	-1.79655	-1.48198	-0.154631	0.422332	0.364476	1.0089	0.64232	0.230766	0.262257	-1.05085	1.29068	-0.295007	1.13801	-0.923865	-0.832738	-0.884191	-0.315526	-1.4504	-1.38275	-1.33609	-1.06141	0.669825	0.153267	-0.601289	1.48882
Ccdc125	0.775554	1.02905	0.230345	0.0394031	0.693123	-0.278804	0.980383	0.289309	1.52804	0.504489	0.327785	1.17212	-0.928204	-0.704398	-0.305298	-1.29337	-1.6001	-0.878839	-1.16448	0.342984	0.832333	1.05987	0.20276	0.5659	0.869816	0.811558	0.509817	1.02249	-0.0740928	0.605506	-0.0262102	-1.06714	-1.01969	-1.36023	-1.83316	-1.32982	-1.85258	-2.09542	1.01998	0.318387	0.792378	1.28846
Scn3b	0.285027	0.447922	0.569519	0.669086	0.746999	-0.247265	-0.174814	0.0648086	0.768471	1.01982	0.639139	1.65531	0.463172	-1.33593	0.668229	-1.19467	-1.7993	-0.201712	-0.303596	0.270121	0.367602	0.487824	0.108683	1.19727	0.276724	0.774896	0.19606	0.479898	0.479303	1.72982	0.444156	-0.374459	-1.51614	-0.549816	-2.41528	-0.742818	-2.82877	-1.90973	0.133754	0.14068	0.0678647	0.442133
Ogfr	-0.892413	-0.674618	-0.68994	-0.615444	-0.577407	-0.905485	-0.590355	-0.452145	-0.778272	-0.390386	-0.539643	-0.982231	1.42647	0.37976	1.33855	1.23293	1.59658	1.46173	1.52115	-0.578027	-0.47152	-0.959647	-0.723762	-0.308826	-0.645786	-0.967554	-0.637928	-0.534342	-0.681532	-0.410963	-0.670655	0.75435	0.951859	1.02871	1.54962	2.07533	1.73459	1.68591	-0.769012	-0.744794	-0.659617	-0.885212
Sall2	0.739445	0.55565	0.695054	0.723217	0.689816	0.697044	0.834228	0.637926	1.02597	1.05524	0.808133	0.793327	-0.35703	-0.497076	-0.342299	-1.70356	-1.67919	-1.76985	-1.1565	0.598378	0.185235	0.310497	0.406659	0.724588	-0.555444	0.221184	0.545906	0.669714	0.606541	0.172404	-0.0787916	-0.894925	-0.679678	-0.261172	-2.00605	-2.20591	-1.66848	-1.72731	1.39632	1.02701	0.423484	1.04029
Nlrp10	1.47714	1.07504	-0.512802	0.555483	0.414243	0.0574551	-0.76965	-0.178745	0.208318	0.80824	-0.367311	-0.754974	-1.35393	-0.205751	-0.429537	-1.81978	-1.02981	-0.421056	-2.2504	0.745087	0.585274	0.930846	1.00088	1.19341	0.706154	0.523477	0.604497	1.16595	0.561248	0.693114	1.09881	0.125525	-0.218453	-0.732161	-1.1092	-1.30078	-2.51717	-1.33515	0.207237	1.00026	1.33717	0.231813
Vcpkmt	-1.22339	-1.39272	-0.154291	-0.243804	-0.497706	0.363531	0.145279	0.366991	-0.616593	-0.822166	-0.2448	-0.604196	0.464254	0.515122	0.247197	1.42941	1.25794	1.29778	1.71009	-0.910885	-0.75384	-1.95589	-0.76032	0.0116866	-0.224343	-0.869011	-0.226484	-0.0649456	-0.516542	-0.282479	-0.964115	0.314851	-0.0400639	0.1192	2.13459	2.1848	1.80405	1.91581	-1.06876	-0.805914	-0.672808	-0.366518
Lrrc25	0.000856944	-1.16903	-0.427167	-0.893262	-0.856426	-0.45538	-0.172655	-0.219831	-1.03042	0.426493	-0.566037	0.609612	0.845128	-0.5596	0.436941	1.19988	1.42559	1.44046	1.52578	-0.607552	-0.672274	-0.460114	-0.502074	-0.286908	-0.644924	-0.906782	-0.435714	-0.702679	-0.782052	-0.711008	-0.987548	-0.755217	0.00813156	-0.073076	1.76372	2.00979	2.70783	2.22774	-0.289861	-0.568169	-0.892143	-6.1e-05
Gpr171	-0.16177	0.41903	0.522467	-0.117027	-0.587769	-0.882116	-0.68736	-0.680457	-0.360983	0.351825	-0.723166	-1.00181	-1.02203	0.213258	-0.0929409	0.760881	0.87293	1.4703	1.37528	-1.1691	-0.444233	0.0381347	-0.438669	-0.54373	0.592159	0.659978	-0.225101	-0.579694	-0.102519	0.243709	-0.40247	-0.645716	-0.217161	-0.217756	1.98567	1.93037	2.32856	2.48634	-1.11059	-1.25537	-1.921	-0.660361
Ndufaf6	-0.4796	-0.274595	-1.27549	0.0712849	1.76533	-0.70342	-1.43797	-0.451114	-0.216513	0.255456	-1.54318	0.667067	0.179171	-0.958193	0.55232	1.83039	0.690273	1.06907	1.22168	-1.59805	1.21746	-0.2358	-0.75317	0.0232668	-0.321655	-0.493945	-0.943467	-0.659639	0.252626	-1.74174	-0.00621014	0.0624992	-0.304123	1.09179	2.27551	1.20134	1.38085	0.999711	-0.13219	-0.485756	-1.35446	-0.436816
Pcbp1	-0.471591	-0.871104	-0.488244	-0.774273	-0.447978	-0.603825	-0.592214	-0.275065	-0.732269	-0.966706	-0.596914	-0.228591	0.778924	0.59468	0.947172	1.64673	1.58436	1.38078	1.72938	-0.597871	-0.770697	-0.956262	-0.409719	-0.780132	-0.802826	-0.598373	-0.347887	-0.84386	-0.505297	-0.443671	-0.497856	0.161316	0.57222	0.384319	1.83232	2.05052	2.21564	1.8916	-0.632275	-0.652205	-1.00496	-0.877302
Kctd14	0.414854	-0.00923102	-0.124596	0.2494	0.515634	0.448422	-0.0172123	0.615361	-0.4003	-0.114491	0.771217	0.778658	-0.915885	0.72446	-1.16372	-0.947578	-1.39936	-0.86825	-1.66772	-0.137904	0.864847	1.17085	0.468689	0.999522	1.19688	1.47892	0.551284	0.301918	0.475317	0.944916	0.458565	1.43269	-0.002613	-1.01658	-1.94713	-1.34055	-2.29481	-2.11033	0.419908	-0.0128543	1.4467	-0.237901
Plpp2	-0.147196	-0.19265	-0.662138	-0.412719	-0.230895	-0.676774	-0.718494	-0.134137	-1.43098	-0.00548628	-0.188127	0.0829187	1.04972	-0.777611	0.126974	1.62395	0.647003	0.900264	1.66219	-1.10056	-1.2402	0.0305093	-1.19171	1.27524	-0.638035	-0.690116	-0.3147	-0.145217	-0.515746	-0.618062	-0.457775	0.206093	0.0518393	0.00397091	2.12321	2.23159	2.39526	1.56258	-0.56603	-0.620996	-1.40449	-0.892481
Slc39a1	-0.436857	-0.706137	-0.629864	-0.526956	-0.807181	-0.387956	-0.601963	-0.719111	-0.662678	-0.343301	-0.265687	-0.613612	0.915015	-0.206553	0.613645	1.62464	1.52093	1.42266	1.61249	-0.670746	-0.593524	-1.25669	-0.888724	-0.143744	-0.366074	-0.777572	-0.654676	-0.61998	-0.559624	-0.368449	-0.460938	0.0369836	0.121223	0.355794	2.08082	2.15611	2.20766	2.14672	-0.926782	-1.02379	-0.408373	-0.187135
Robo2	0.213326	0.595124	0.159806	0.505698	0.128864	0.135903	0.129752	-0.118993	0.810777	0.854449	0.458462	0.230251	-1.89007	0.167129	-0.658679	-1.4167	-1.54941	-1.19307	-0.129459	0.885726	0.940279	1.34311	0.832701	0.279603	1.04075	0.640899	0.394875	0.559677	0.521993	0.417971	0.75402	-1.08144	-0.595108	-0.574137	-1.13032	-2.18583	-1.8645	-2.44586	1.3828	0.435963	0.994307	1.01936
Pcdh15	1.21448	0.775913	1.13317	1.37567	0.0353239	-0.231622	-0.136681	0.443116	-0.0173461	0.522203	0.488175	0.472914	-0.601878	0.665877	-1.15962	-1.36422	-1.44165	-2.18967	-0.846819	1.00394	0.830728	1.52997	0.592033	-0.0942451	-0.349266	0.180375	-0.303776	1.02308	0.55629	0.965893	0.439273	-0.372366	-0.00618747	-0.194447	-1.73764	-2.31282	-0.60761	-2.32108	1.06438	-0.0725355	0.632187	0.41649
Lamb2	0.229713	2.21076	0.621037	1.34111	1.34733	0.0690855	0.160116	0.50019	0.909442	0.522877	0.0762533	0.173109	-0.30005	-0.121381	-0.308082	-1.67086	-1.08877	-1.79562	-0.5127	0.2489	1.19209	-0.471259	2.64207	0.514425	0.158012	0.558421	-0.403959	0.0986163	-0.0568073	-0.445772	-0.299897	-0.177143	-0.0761012	-1.25951	-2.07949	-1.48811	-1.29852	-1.52225	0.527349	0.52049	0.0399039	0.714978
Brsk2	1.7246	0.403803	-0.589955	0.539629	0.503264	0.846049	0.377566	0.503484	1.19725	0.00495307	1.56805	1.28902	-0.387517	0.171656	0.517698	-1.49033	-2.17608	-1.00926	-0.548998	0.10926	0.995536	0.4886	0.219781	0.0842996	-0.496155	0.33862	-0.155547	0.671607	0.0702732	0.0591639	-0.0515249	-0.161698	0.118592	0.276732	-1.9886	-1.32241	-2.70167	-2.12995	-0.0357757	1.01018	0.365009	0.790796
Sec61b	-0.559066	-0.797596	-1.00965	-0.557016	-0.824057	-0.774145	-0.62831	-0.802392	-0.492423	-0.92165	-0.550151	-0.468324	0.449427	0.339823	0.498279	1.46215	1.47926	1.74439	1.65157	-0.790577	-0.483016	-1.43932	-0.533519	-0.308224	-0.526831	-0.743787	-0.613845	-0.380646	-0.256431	0.020328	-0.282736	0.222849	0.459736	0.389801	1.81112	1.85377	2.17006	2.45232	-0.633677	-0.194786	-0.745645	-0.687056
Cbx7	0.328066	0.712575	0.614296	0.396344	0.896805	0.985671	0.620606	0.473862	0.767622	1.14524	0.264793	0.353858	-0.420845	-0.36514	-0.565486	-1.66447	-1.41437	-1.62134	-1.46999	0.250306	1.09437	0.220775	0.669721	0.757454	0.916268	0.480281	0.672575	0.653993	0.615123	0.474844	0.588202	-0.561614	-0.818991	-0.502624	-2.23788	-1.97088	-2.0995	-1.90467	0.636339	0.651604	0.726838	0.649358
Mast1	1.44447	0.876564	0.930055	0.428111	0.791057	0.538778	0.443539	1.69329	1.2743	1.16163	0.438593	0.774139	-0.590101	-1.02296	-0.674342	-0.899604	0.10214	-2.01807	-1.37715	-0.212114	0.644755	0.340774	0.667071	-0.146438	0.94837	0.394105	1.14598	-0.171259	0.511522	-0.521031	0.0256708	-0.28544	-0.356832	-0.246428	-1.97805	-2.2919	-1.30143	-1.99916	1.09069	-0.37729	-0.460479	0.264476
A430110L20Rik	1.39439	0.436616	1.31107	0.7219	0.333331	0.579102	-0.135879	0.0111143	0.363523	0.00188599	-0.256336	0.698466	-0.609925	0.18395	0.38168	-1.67333	-1.04164	-2.2235	-1.31479	0.609615	0.727197	0.959978	0.0291703	0.123183	0.81412	0.0867283	0.680433	0.495752	0.0920927	-0.0711172	1.42484	0.359539	-0.19753	0.0872184	-1.26047	-1.83809	-2.13384	-2.71001	0.586071	0.18824	1.10599	0.679274
Cadm4	-0.572124	-0.161515	-0.0872285	-1.03	-0.205538	-0.557552	-0.258453	-0.942338	-0.435973	-0.241178	-0.118186	-0.34533	-0.243902	-0.4586	-0.234991	2.14144	1.44642	1.62812	1.89953	-0.012076	-0.776043	-0.436011	-1.00572	-0.472815	-0.964705	-0.812063	-0.788113	-0.270603	-0.35647	-0.706944	-0.579855	-0.475304	-0.701685	0.0596628	2.09069	1.90487	2.40576	2.00535	-0.125407	-0.843077	-0.301922	-0.0601202
Tns1	0.986555	0.0357176	0.827263	0.793849	0.675698	0.630915	0.892185	0.451529	0.844643	0.595347	0.702463	0.67811	0.136869	-0.196536	-0.0292831	-1.35487	-1.77963	-1.55372	-1.67816	0.316874	0.433998	0.366392	0.866391	0.599657	-0.0699349	0.605621	0.605082	0.284643	0.815424	0.269302	0.571018	-0.253106	-0.903877	-0.275046	-2.08813	-1.87794	-2.0211	-2.49697	0.890656	0.665954	0.2086	0.827543
Gm9968	0.485582	0.471999	0.405644	-0.109027	0.702843	0.331148	0.734742	1.06295	0.933885	0.154153	0.483172	0.522385	-0.74518	-0.183891	-1.08425	-1.28413	-0.810778	-1.36175	-1.42092	0.39914	0.329508	0.856577	1.28213	0.586032	0.696449	0.168928	0.641533	0.84036	0.569032	0.615781	0.841248	-0.317203	-0.347293	0.094151	-2.06702	-2.2764	-2.69122	-2.02596	0.693283	0.58954	0.833227	0.399609
Tmem191c	0.352273	0.462509	1.135	0.54076	0.862172	0.250039	1.83688	1.76601	1.39688	0.433195	0.411627	0.461312	-1.27175	-0.921843	-1.1213	-0.696471	-1.57847	-1.35509	-1.04938	-0.618327	0.746387	0.00280622	-0.161881	0.717288	1.1648	0.125842	0.380679	-0.0103748	1.1308	0.565673	0.172137	-0.561756	-0.0515392	-0.354534	-1.8563	-2.25406	-1.46681	-1.28995	1.45669	0.160548	-0.128081	0.215609
Izumo4	0.708538	0.428623	0.507585	0.86659	0.501807	-0.396947	1.17915	1.57282	-0.137776	0.139711	-0.503973	0.68934	-1.1472	-0.0495308	-0.938333	-0.223373	-0.672983	-1.03801	-0.861127	0.901839	0.632593	0.309282	0.128981	-0.28659	1.08247	0.055237	0.011139	0.339803	0.671468	-0.18516	0.0143543	-0.0846033	-0.0490816	0.236991	-3.39485	-1.64633	-2.61709	-0.862771	0.741189	0.909609	1.58431	0.882301
Pla2g4a	-0.624441	0.534806	-0.701282	0.254333	-0.790151	-0.876966	-0.92948	-0.91506	-0.639474	-0.498086	-0.533342	-0.663871	0.380982	0.198464	0.792436	1.24873	1.3059	1.18691	1.38283	-0.964299	-0.916487	-0.791244	-0.872217	-0.758851	-0.899245	-0.404877	-0.925179	-0.939083	-1.01507	-0.0205918	-0.457327	0.35143	1.01623	0.0287985	2.19034	1.91862	2.32226	2.05367	-0.804261	-0.17846	-0.400319	0.352922
Fry	0.442701	0.743772	0.597216	-0.0883371	1.31059	1.01906	0.57903	1.0072	0.634929	-0.0217465	-0.303569	0.722112	-0.984689	0.442269	-0.78894	-1.557	-1.38275	-1.14605	-0.971753	0.976447	0.607401	0.556401	0.498481	0.0750906	0.634029	-0.0613528	0.542389	1.35488	0.425181	0.0589103	0.322878	-0.150873	-0.0217812	0.358717	-1.81539	-1.90875	-2.62791	-2.32284	0.750519	-0.0916786	1.26743	0.317775
Ccdc189	0.30953	0.27459	-0.596625	0.215628	0.19866	-0.25864	-1.31012	-0.0414051	-1.582	-0.494628	0.0715381	0.184499	-0.389211	0.955387	-0.673582	-0.575512	-0.124508	-0.330026	-1.25849	-0.575508	1.14434	1.54203	0.0940164	-0.325467	0.803377	1.33652	0.119203	-0.844789	1.04189	1.36795	0.659598	1.88902	1.44296	-1.14896	-0.915078	-1.56593	-0.982931	-1.75351	-0.230322	0.512239	2.53667	-0.72241
Cacnb2	-0.819849	0.386225	-0.156	0.283624	0.467846	0.0621866	1.80023	0.864518	0.893197	2.25679	0.118576	2.1089	-0.482887	0.185795	-0.532139	-0.0183202	-1.10544	-1.11337	-0.397507	1.2153	-0.0221414	0.84854	0.0834084	-0.581499	0.296901	-0.406785	-0.657075	1.01442	1.20418	-0.146372	-0.350106	0.352393	-1.12008	-0.496947	-1.38811	-2.69332	-1.37644	-1.49308	0.556125	1.01339	-0.388633	-0.266438
Tpm3-rs7	-0.559531	-0.065354	0.276293	-1.04442	-1.13131	-2.06636	-1.53203	0.0439	-0.404688	-0.290663	-0.45927	-0.894449	0.617667	-0.355872	1.12606	0.745704	1.1431	1.48456	0.923446	0.24352	-0.467232	-0.674779	-0.672789	-1.34585	-0.384503	-0.539377	1.19325	0.124536	0.734991	-0.39789	0.319521	1.2471	0.105445	0.0645436	1.89369	0.875163	1.74262	2.01946	-1.1927	0.0364718	-1.71259	-0.769392
Chsy3	0.862736	0.392469	0.661215	0.806566	0.891784	-0.0838257	1.26317	0.141254	1.53071	0.425678	0.390046	0.95284	-1.37719	-1.03546	0.223073	-0.631521	-1.67176	-2.09371	-0.727901	0.0759106	0.677002	0.174324	-1.07128	0.0812559	1.10832	0.840997	0.169527	0.568084	0.843877	0.608798	-0.646524	-0.213866	-0.77573	-1.09201	-0.472515	-2.24278	-1.34327	-1.96019	1.1785	1.05434	0.587864	0.929184
Tubb2a	-0.665441	-0.602446	-1.01536	-0.595979	-0.740228	-0.632943	-0.754112	-0.744164	-0.937776	-1.18627	-0.0554571	-0.172334	1.39571	0.484034	1.3224	1.45757	1.06924	1.32059	1.33445	-0.872458	-0.744961	-1.13762	-0.568245	-0.604342	-0.818536	-0.350347	-0.807606	-0.833782	-0.144792	-0.113169	-0.329683	1.25764	0.897065	0.36858	1.63299	2.01508	1.96284	1.61889	-1.12703	-0.812613	-0.0986736	-0.670692
Fcer1g	-0.426475	-0.344308	-0.642122	-0.811308	-0.851656	-0.776639	-0.991584	-0.799355	-1.00363	-0.553471	-0.262424	-0.33448	0.927196	-0.177881	0.722862	1.4314	1.36711	1.73603	1.49465	-0.380734	-0.378722	-0.747114	-0.735463	-0.941547	-0.288428	-1.11697	-0.496106	-0.407067	-0.559447	-0.464321	-0.486573	-0.0588049	0.0174147	0.530301	2.33516	2.18042	2.28745	1.7936	-0.673337	-0.468182	-0.325328	-0.320124
Gm10052	-0.494864	-0.760551	-0.342835	-0.80137	-0.655475	-0.805314	-0.861939	-0.141767	-1.00098	-1.20151	-1.1484	-0.362996	0.517885	-0.406431	0.520347	0.519977	1.82933	2.28915	1.37116	0.242762	-1.53546	0.381972	-0.00926624	-0.86116	-0.527211	-1.25353	0.428217	0.446959	-0.174065	-0.492004	-0.272843	1.08305	1.193	-0.341788	1.51867	1.75876	1.53298	1.71622	-1.21268	-0.944465	0.0224435	-0.76399
Gm12715	-0.29192	-0.984935	-0.151379	-0.624866	-1.06172	-0.253577	-0.0858626	0.0137554	0.195107	-0.972732	-0.715268	-0.969848	0.551495	-0.0974598	1.00197	0.629695	1.69449	1.34273	1.44582	0.569305	-1.37975	-0.723323	0.0759923	0.231628	-0.00392762	-1.12258	0.449239	0.343847	-1.85176	-1.10845	-0.428714	-0.968184	0.230514	-0.00616856	1.70124	1.47363	2.18899	1.75801	0.50239	0.0902005	-0.911306	-1.7763
Naa38	-0.157794	-0.230922	-1.28822	-0.947918	-1.20817	-0.648893	-0.161217	0.269243	-0.786698	-0.991748	-0.659126	-0.377208	-0.162619	0.679019	0.699563	1.04212	1.45204	1.73696	1.92693	-0.174118	-0.460961	-1.10369	-0.270626	-0.33139	-0.303651	-0.670213	-0.578256	-0.482683	-0.548013	-0.478167	0.307041	0.270886	0.761703	0.742653	1.83466	1.34161	1.90357	2.10424	-1.84027	-0.379914	-0.52724	-1.30253
B3gnt8	0.774764	0.439476	0.976345	0.694172	1.12281	1.16029	1.51172	0.564869	0.623363	0.787651	0.614798	0.955466	-0.85526	0.0146435	-1.13517	-1.2266	-0.899362	-1.13827	-1.77692	0.675192	0.630173	0.321559	0.402892	0.53125	-0.0115088	-0.270855	0.329697	0.568969	0.269913	0.487461	0.584163	-0.67939	-0.701047	-0.448608	-2.05417	-2.59105	-2.15092	-1.27629	1.08083	0.352666	0.422561	0.317731
Fcgr3	-0.477489	0.00472185	-0.948226	-0.17244	-0.95147	-0.516976	-0.623014	-0.861966	-0.891455	-0.361398	-0.895307	-0.480694	-0.644021	-0.277455	0.43385	1.60912	1.08023	1.78562	1.59935	-0.86445	-0.20521	-0.320886	-0.245465	-0.613448	-0.266834	-0.485568	-1.11265	-0.810261	-0.627212	0.0766134	-0.329533	-0.429692	0.26014	0.699541	2.45558	2.13508	2.54535	1.62196	-0.580983	-0.457881	-0.363606	-0.491569
Znhit1	0.0928582	-0.730379	-0.552422	-0.73027	-0.602635	0.06983	-0.325391	1.25e-05	-0.90353	-0.367997	-0.45588	-0.404082	-0.0131766	-0.141864	0.521701	1.23635	1.64081	1.36057	1.81631	-0.776358	-0.895801	-0.411903	-1.52263	-1.12405	-0.991112	-0.25003	-0.669564	-1.19473	-0.897979	0.0777925	-0.537536	-0.184966	0.550011	0.881672	1.95466	1.94537	2.12932	2.1859	-0.478287	-0.390021	-0.732549	-0.178031
Ndufs8	-0.854605	-1.06677	-1.63721	-0.169398	-0.984285	-0.248785	-0.675192	-0.662493	-1.22888	-0.51483	-0.619115	-0.319523	0.626605	0.015616	0.735777	1.64954	1.78299	1.41123	1.51427	-0.291802	-0.259635	-0.225758	-0.586067	-0.151303	-0.907443	-0.759765	-0.407895	0.0878502	-0.364751	-0.352355	-0.436119	0.669983	0.470601	0.327034	1.67629	2.0571	1.7766	2.15558	-0.984918	-0.66037	-0.449632	-1.13817
B2m	-0.720356	-0.513961	-0.766805	-0.703578	-0.653759	-0.881508	-0.868889	-0.713924	-0.820931	-0.720669	-0.726381	-0.510915	0.933101	0.444908	1.28966	1.51123	1.4422	1.59176	1.70237	-0.59058	-0.422018	-0.890695	-0.594356	-0.783158	-0.670318	-0.779774	-0.509516	-0.66172	-0.563951	-0.288612	-0.513215	0.283265	0.845563	0.934434	1.82108	1.8614	1.96917	1.82799	-0.757563	-0.491878	-0.853959	-0.485125
Arl1	-0.206703	-0.585324	-0.742545	-0.998248	-0.485862	-0.68914	-0.566155	-0.85077	-0.449899	-0.913219	-0.474085	-0.814177	0.503754	-0.129824	0.123879	1.86311	1.6522	1.68397	1.78236	-0.662872	-0.801596	-0.431928	-0.534627	-0.448708	-0.569119	-0.703237	-0.615475	-0.229495	-0.429122	-0.635319	-0.202531	0.0957983	0.443029	0.348416	2.09738	1.8891	2.07858	2.21229	-0.513163	-0.60435	-0.817569	-0.668809
Sap18b	-0.500485	-0.948696	-0.675918	-1.63282	-0.757813	-0.552066	-0.436377	-0.508351	-0.967599	-1.34587	-0.276694	-0.398753	-0.0494145	0.10332	0.247463	1.48147	1.69965	2.12484	1.12811	-0.52609	-0.697118	-0.191597	-0.152699	-0.52144	-0.486506	-0.250567	-0.453275	-0.415865	-0.16049	-0.431553	-0.163812	0.793801	0.556929	0.332651	1.89087	1.65221	2.39924	2.01665	-0.864565	-0.782681	-0.412757	-0.86532
Phf5a	-0.868742	-0.743976	-1.37542	-0.472732	0.240609	-0.168374	-0.504791	0.25932	-1.03494	-1.19251	-0.705003	-0.391661	0.699827	0.71969	0.0873462	1.75667	1.54052	1.3238	1.53928	-0.592016	-0.394845	-0.511604	-0.0247149	-0.699919	-1.35662	0.228418	-0.119989	-1.04908	-0.590912	-0.225763	-0.252874	1.11714	0.748058	0.481441	1.59303	1.6533	1.64652	1.85437	-0.772715	-0.933657	-0.692945	-1.81354
Tmem91	0.565147	0.726127	0.86562	0.617179	0.706735	0.830453	1.36618	0.207394	1.32616	0.177526	0.806057	-0.105442	-0.250396	1.07268	-0.245621	-1.20561	-0.300347	-1.67616	-2.21051	0.365511	0.514627	0.402244	0.242521	0.522834	0.640767	-0.459629	0.0473889	-0.434735	0.4116	0.718979	0.0675756	-0.720287	-0.59006	0.672252	-2.89368	-1.64377	-1.99313	-1.41585	0.615064	-0.148353	0.61689	1.18806
Kalrn	0.421288	0.556027	0.903067	-0.0860568	0.228317	0.252068	0.330538	-0.0784698	0.354845	0.769437	0.606626	0.764503	0.169797	-0.338239	0.180993	-0.893355	-1.73076	-2.16794	-1.49103	0.360357	0.323565	1.34228	1.03492	0.324435	1.42519	0.277407	0.697625	1.07792	-0.114206	-0.0645138	0.000906734	-0.662705	-1.00122	0.210813	-2.26285	-1.67925	-1.58726	-1.88053	1.72583	0.0670549	0.579863	1.05272
Cttnbp2nl	-0.884381	-0.367546	-0.409073	-0.545658	-0.767426	-1.46395	-0.638708	-1.4265	-0.399667	-0.40774	-0.707665	-0.74027	0.516123	-0.300363	0.783075	1.33572	1.22586	1.47079	1.65917	-0.754531	-0.29276	-0.0759566	-0.427112	-0.762761	-0.180231	0.201819	-0.544235	-0.749961	-0.412141	-0.536369	-0.44035	-0.207328	0.151508	0.673383	2.17728	2.01767	2.63263	1.79445	-0.658486	-0.802107	-0.537224	-0.198983
Cnih4	-0.303476	0.392563	-0.0278305	-0.881941	-0.795551	-0.131842	-0.832358	-0.517648	-0.0281356	-0.557077	0.274047	-1.58819	0.0921558	0.446868	0.913213	1.12863	1.11497	1.19286	1.44564	-0.0385285	-0.628207	0.344102	-0.254361	-1.64787	-0.651636	-0.538861	-0.721183	-1.49167	-0.619793	0.121606	-1.17672	0.206092	0.474614	0.350257	1.5729	1.27198	3.22729	1.65015	-0.549396	-0.803032	-0.364738	-1.0699
Hs6st2	0.102	0.675122	0.24136	0.457084	0.182593	0.175352	0.0109367	-0.196429	0.853684	0.629212	1.37486	0.453494	-1.1121	0.352602	-0.134227	-1.62249	-1.80732	-1.68623	-0.951447	0.394015	0.821067	0.230991	0.271622	0.486394	0.830975	0.0593951	0.20657	0.751116	0.493507	0.2761	0.027625	0.479632	0.144364	0.170367	-1.34571	-2.66713	-1.83726	-2.21515	1.27141	0.393141	1.24092	1.51799
Ncr1	-0.50662	0.159548	0.77841	0.247545	-0.269293	-0.244813	0.965311	-0.0494406	-0.119548	-0.0350866	0.675231	0.8773	-0.243337	1.44092	1.25074	-0.910249	-0.558663	-1.05012	-0.810865	0.166713	0.383186	-0.252014	0.567774	-0.109755	0.379895	0.0595751	0.16741	0.917994	0.764449	-0.188911	-0.926552	0.829566	-0.092794	0.868677	-1.08517	-2.13235	-2.88793	-2.86379	0.784363	0.792452	0.602126	1.65811
Actg1	-0.548809	-0.627116	-0.454133	-0.665771	-0.463631	-0.595804	-0.455011	-0.750167	-0.280812	-0.603434	-0.414893	-0.593384	0.48438	-0.396178	0.300559	1.77152	1.76498	1.75094	1.711	-0.530151	-0.522757	-0.742266	-0.863435	-0.571475	-0.536454	-1.03822	-1.12432	-0.20093	-0.394337	-0.321101	-0.509245	-0.111889	-0.00134715	0.213975	1.93804	1.96803	2.18662	2.34666	-0.595006	-0.673392	-0.659714	-0.191508
Ptpmt1	0.00884467	-1.31435	-0.822465	0.462196	0.0407983	0.228404	-1.09578	-0.0393877	0.239302	-0.301057	0.428572	-1.12856	0.616533	-0.433605	-0.0384515	1.40882	0.90779	1.38642	1.05413	0.458809	-0.855323	-1.55921	-0.229963	-0.53953	-0.994111	-1.56274	0.565509	-0.882229	-0.726879	-0.223849	0.0222546	-0.304032	0.270843	-0.471063	1.03904	2.198	2.83512	1.49584	-0.933381	0.117367	-1.64993	0.321285
Ube2d2b	0.854243	0.536664	0.0859037	-0.268006	0.499584	0.0939041	0.422359	0.332445	-0.567936	0.0588557	1.21489	0.443506	-0.357515	0.841917	-0.89994	-0.331804	-1.32517	-0.568697	-2.10149	0.963307	0.0900653	1.33494	0.922203	-0.528687	0.658306	1.38524	-0.0844636	0.436317	0.470143	0.659389	0.0569419	1.61866	-0.295133	-0.505266	-1.85368	-0.516121	-2.5991	-1.98387	-0.398268	0.0272722	1.9744	-0.796292
Aox1	0.946488	0.489903	0.305111	0.691721	0.0863703	0.221729	0.43792	0.697888	1.35435	1.13649	0.296178	0.658124	-0.705185	-0.816503	-0.207559	-2.77939	-1.01075	-0.851802	-0.688856	0.473757	0.713244	1.14178	0.968912	0.0942294	-0.0613219	1.08242	0.332574	-0.178057	0.0449823	0.452407	0.417912	-1.05366	-0.175677	-0.361825	-0.962769	-1.7619	-2.52379	-2.12255	0.429514	1.21256	0.784034	0.790987
Hspbp1	-0.414357	-0.675051	-0.697354	-0.732488	-0.561327	-0.2843	-0.767709	0.406222	-0.669534	-1.32712	-0.750442	-0.439438	2.04344	0.818132	1.08235	1.04912	1.7068	1.61411	0.75047	0.0420363	-0.682207	-0.707668	-0.884668	-0.453166	0.139152	-0.541233	-0.122396	-0.972051	-0.484566	-0.487116	-0.701733	0.351595	0.799174	0.565175	1.91047	1.87012	1.46785	1.37213	-0.846663	-1.49525	-1.14287	-1.14765
Slc24a3	0.980553	0.516951	1.1334	-0.504042	0.614471	-0.569321	1.14183	0.124034	0.680476	0.821837	-0.033272	0.87216	-0.526393	-0.304788	0.585944	-1.00202	-2.58805	-1.63511	-0.809893	0.59814	0.887604	1.18927	1.08197	-0.0159338	0.515135	0.486399	0.444336	0.347741	-0.32485	-0.516621	-0.624977	-0.728655	-0.90683	0.477776	-1.40853	-1.82339	-1.88201	-0.807285	2.18419	0.502349	-0.221662	1.04705
Paqr9	1.10166	0.49123	-0.503328	-0.104549	0.252619	0.915731	-0.255221	0.702318	-0.798902	0.477226	0.974303	0.896818	-0.415813	0.911156	-0.749794	-0.587225	-1.99685	-1.04966	-1.72242	0.266035	0.349978	1.07498	0.937914	0.205773	0.688568	1.22788	0.673522	-0.366712	0.427098	0.573334	0.537569	1.29015	0.0852082	-0.499231	-1.7398	-1.20544	-2.40235	-2.24968	0.15876	0.248142	1.47786	-0.298849
Snora28	0.777677	1.19979	0.5047	1.17078	0.564932	-0.0271864	-0.11216	0.733521	0.389418	1.02764	-0.362227	-0.240705	0.35347	0.380525	-0.840763	-2.06997	-0.31218	-0.629437	-1.55863	0.814405	1.05111	1.08217	1.06099	1.61626	0.185038	0.791507	-0.207154	0.483893	-0.0969941	-1.21592	0.392445	-0.23184	-1.11076	-0.980712	-2.0131	-1.7101	-1.49301	-1.74401	-0.123686	0.462951	0.378466	1.65886
Snora21	0.983523	0.5812	0.232458	1.34837	0.151751	0.581901	0.478135	-0.214156	0.253778	0.972363	1.43209	-0.300535	0.486677	0.959682	-0.676541	-0.337351	-0.723537	-0.986918	-0.577614	0.0742603	0.701244	0.906366	0.942967	1.02832	1.50605	0.320015	-1.13859	0.425465	-0.589686	0.157864	-1.27223	0.14193	-1.63106	-1.01928	-1.0861	-1.92614	-2.45971	-2.13748	0.195447	0.728191	0.259463	1.22741
Snord15b	0.559986	1.21574	1.18098	0.437451	0.639332	0.838448	1.04741	0.282837	0.961768	0.925897	0.0565579	-0.102254	0.246581	0.796029	-0.910744	-0.67569	-0.498857	-0.654537	-1.10134	-1.02036	-0.740873	0.274109	1.01279	-0.203216	0.488749	-1.12401	0.340707	1.09684	0.437749	-0.0193989	0.397006	-0.274442	-0.173158	-0.810049	-1.73887	-1.58334	-2.956	-2.05158	0.201835	0.398403	0.95311	1.84843
Gm25128	0.301393	0.711214	0.355091	1.29743	0.295034	0.663783	-0.38498	0.381806	0.111433	0.943857	0.0233383	0.832641	-0.779955	-0.183756	0.035925	-1.11194	-1.43695	-0.00855409	-2.32959	1.81699	1.61465	1.77606	0.774876	1.29266	1.09396	1.44141	-0.425628	-0.739858	-0.0207954	-0.727718	-0.443031	-0.172291	0.178546	-1.09572	-1.28619	-1.3665	-1.22255	-1.96892	-0.568646	0.236708	-0.269589	0.364357
Gm10175	-1.17742	-0.336302	0.104428	-0.751704	-0.619057	-0.35858	-2.59301	0.0385489	0.0280737	-0.0974043	0.557874	0.224122	0.286726	-0.0312085	-0.420713	1.43799	0.937996	1.75204	0.843925	-1.48278	-0.254477	-0.997953	-1.30554	-0.207636	-1.19711	-1.21071	-0.0971236	0.110305	-0.123411	0.53908	0.118352	0.974864	0.582414	0.461701	2.15564	1.8164	2.14232	0.55258	-0.854568	-0.873945	-0.419911	-0.254808
H2-T23	-0.691324	-0.70848	-0.669324	-0.672811	-0.634412	-0.990922	-0.494258	-0.801034	-0.705402	-0.714204	-0.541533	-0.63193	1.43764	0.513901	1.54775	1.31637	1.38663	1.41474	1.57691	-0.727197	-0.59924	-0.980725	-0.976413	-0.503538	-0.612456	-0.842884	-0.737876	-0.575573	-0.567661	-0.445768	-0.5139	0.558751	1.02117	1.11621	1.67979	1.93024	1.71861	1.64125	-0.641768	-0.567519	-0.86275	-0.449064
Ndufaf2	-1.08931	-0.690549	-1.18352	0.136164	0.844331	0.242479	-0.606579	-0.714473	-1.0684	-1.60933	-0.148255	-0.523013	-0.227544	0.427195	1.2383	0.680853	2.13238	0.706004	0.77086	0.137293	-0.560674	-1.0567	0.385935	0.310815	-0.171878	0.494714	0.645734	-1.80959	-1.92914	-0.537304	0.0510622	0.344735	0.832646	-0.142432	1.38587	1.79044	1.69754	1.74911	-0.98768	-1.08869	-0.0654943	-0.793907
Cry2	0.843013	0.879814	-0.109132	0.244104	0.751951	-0.0118372	0.325882	0.756494	0.794396	0.873638	0.470581	0.358656	-0.317419	-0.153382	-0.55202	-1.78159	-1.85693	-1.63346	-1.25903	1.52389	-0.334921	-0.0742759	1.01708	0.674834	0.750288	0.436346	-0.290144	0.245668	0.212657	1.70986	0.911947	-0.426104	-0.767988	-0.33417	-1.57784	-1.83287	-1.55889	-1.93583	1.4232	1.205	0.366659	0.0318922
Col28a1	-0.313936	-0.419397	-1.02535	-0.559654	-0.692567	-1.11843	-0.612886	0.255523	-0.541395	-0.350257	0.0434301	0.151963	-0.409762	-1.57948	-0.329749	0.828594	0.118685	1.19383	1.72465	0.446804	-0.0421032	-0.582911	-0.0904476	-0.309272	-0.172018	-0.42557	-0.42401	-0.375841	-0.231373	-0.604699	-0.208176	-1.19552	-0.338429	-0.637909	1.84674	2.03368	3.57376	2.12886	0.0640936	-0.170194	-0.63539	-0.0138764
Selenbp1	0.323284	0.255207	-0.171009	-0.192433	0.409111	0.88971	0.123374	0.959964	-0.191987	1.05786	0.635815	1.39295	-1.86256	0.728587	-0.728353	-0.21999	-1.62093	-0.938274	-1.80423	0.477622	-0.344231	0.774089	1.10459	0.0640752	0.646332	1.55637	0.940092	-0.0989872	0.342148	0.110363	0.39695	1.32508	-0.459798	-1.00693	-1.63245	-1.78422	-1.21095	-2.40196	0.349104	0.217211	1.20583	0.383584
Sco1	-0.648805	-0.908133	-0.820009	-0.853547	-0.736977	-0.951928	-0.720534	-0.616236	-0.715829	-0.673958	-0.611452	-0.382107	0.797388	-0.109593	0.752551	1.49364	1.27558	1.4212	2.10322	-0.433083	-0.567569	-0.773041	-0.410634	-0.751646	-0.476616	-0.590168	-0.771641	-0.692324	-0.0737536	-0.779877	-0.639226	0.390129	-0.348042	0.0729005	1.96428	2.07904	2.05991	2.2959	-0.418424	0.371397	-0.196824	-0.405156
Sp140	-0.574827	-0.399616	-0.46609	-0.268	-0.688819	-0.673083	-0.906052	-0.962265	-0.799272	-0.98583	-0.935326	-0.878142	0.995602	0.469287	1.20804	1.21348	1.79931	1.70699	1.43556	-0.0658372	-0.475471	-0.801509	-0.99685	-0.249331	-0.378322	-0.886326	-0.923529	-0.619338	-0.593112	-0.609969	-0.225238	0.462384	1.21125	0.884089	1.78139	1.78978	1.79209	1.62605	-0.635555	-0.815162	-0.983637	-0.578793
Chchd2	-0.402268	-0.35448	-0.81657	-0.576835	-0.590337	-0.557795	-0.535667	-0.322583	-0.853812	-0.671354	-0.927305	-0.0903465	0.710538	0.61458	0.861162	1.35874	1.42604	1.57782	1.76447	-0.916734	-0.755493	-0.593001	-0.720668	-0.483645	-0.492094	-0.118492	-0.524327	-1.14062	-0.737977	-0.41619	-0.191321	0.3031	0.640811	0.502353	2.04395	1.98522	2.13653	1.71176	-1.15239	-0.460167	-1.1133	-1.12131
Rasal2	0.217772	0.559542	0.925492	0.157051	0.221731	0.224178	1.24222	0.148496	0.535748	0.544733	1.36742	0.391571	-0.500037	0.723035	0.162766	-1.60768	-0.822039	-1.38825	-1.76867	0.395797	0.165499	1.17592	0.917118	0.0433862	0.194358	0.350988	0.300409	0.334917	0.862653	0.0297102	-0.215577	-1.17709	-1.55975	-0.090451	-1.70703	-2.086	-1.90351	-1.62688	1.85274	0.769608	1.01701	0.62109
Mn1	-0.534237	0.00467271	0.635046	-0.0126722	1.08576	0.391774	1.2249	1.7576	0.402833	2.02536	0.0563935	-0.174106	-1.05966	-0.332655	0.135924	-1.76974	0.282472	0.0882864	0.481507	-0.356872	0.0394571	0.340125	0.167049	0.653435	0.78021	1.08321	-0.110275	-0.334981	1.75615	0.401064	0.376921	-1.64165	-1.04432	-0.0851029	-1.56391	-2.32182	-1.49766	-2.12839	0.295745	0.335698	-0.54068	0.707133
Sox13	1.08045	-0.55362	1.08309	1.12348	1	0.810589	0.899073	0.598047	0.515161	1.8403	-1.35181	0.505353	-0.84669	-0.763822	-0.0904878	-0.598239	-2.59187	-1.04778	-0.315256	1.34296	0.437571	-0.52755	0.14779	0.590039	0.383253	0.00764548	0.0399458	0.961555	1.20877	-0.0606458	-0.0950712	-1.12639	0.142281	-0.423969	-0.929306	-1.37217	-1.53778	-2.27976	0.00277848	0.9361	-0.180828	1.0368
Gm1043	0.0553094	1.16864	1.08722	0.362946	0.99085	-0.0349327	1.3503	0.303111	0.685123	0.271553	0.935211	0.350567	-0.739047	-0.0702314	-0.352244	-1.16768	-0.971178	-1.74377	-1.17713	1.56162	0.840343	1.01127	-0.95599	0.688097	0.853161	0.494376	0.729693	0.864209	-0.321522	0.697606	-0.214998	-0.16545	0.173523	-0.0734613	-1.77334	-2.1423	-2.54482	-1.79872	0.391143	-0.33308	0.346277	0.367759
Ptges3	-0.260927	-0.321031	-0.819159	-0.457551	-0.788326	-0.691259	-0.901344	-0.290642	-0.58326	-0.260515	-0.734053	-0.643343	1.22175	0.640934	0.931953	1.42592	1.37978	1.52865	1.61974	-0.67716	-0.984024	-0.873707	-0.466821	-0.795766	-0.509794	-0.376061	-0.00947249	-1.16107	-0.660368	-0.657927	-0.22598	0.0799773	0.780375	0.837252	1.9625	1.88018	1.89305	1.76089	-1.12901	-0.547696	-1.12605	-0.990642
Psmg4	-0.906045	-0.334128	-0.945276	-0.241864	-0.74506	-1.04494	-0.525483	-0.907455	-0.0203303	-1.52308	-0.610783	-0.703875	1.2575	0.430222	1.52323	0.920196	2.23709	1.45414	0.632701	-0.576737	-0.976597	-0.703228	-0.558528	-0.946888	-0.699443	-0.394209	-1.08915	-0.356941	-0.412777	0.0340629	0.0386148	0.335815	1.04366	0.971074	1.56917	1.76629	2.07726	1.38717	-0.828206	-0.432369	-0.761003	-0.433814
Slfn2	-0.648846	-0.60235	-0.705117	-0.245576	-0.753434	-1.07128	-0.678712	-0.607819	-1.10216	-0.411443	-0.834365	-0.756128	0.76119	0.232647	1.01933	1.2839	1.25713	1.69344	1.7443	-0.644285	-0.206035	-1.16035	-0.649183	-0.684777	-0.129606	-0.516756	-0.768796	-0.296278	-0.482436	-0.217057	-0.333791	0.128006	0.594845	0.804306	1.99197	2.116	1.93662	1.97818	-0.848656	-0.476962	-1.03645	-0.673233
Srp54a	-0.307396	0.0740074	-0.623918	0.0678991	-1.68767	-0.375419	-0.826997	0.243206	-1.06191	-1.59992	-0.888085	-0.62356	-0.600345	0.452403	0.123096	1.65505	1.65092	1.38023	1.29502	-0.427064	-0.0790191	-0.702368	0.0276398	1.04092	0.286244	-0.353909	-0.501999	-0.854297	-0.31638	-1.36045	-0.751077	0.370009	0.329162	0.268797	1.18933	1.14012	1.99937	2.80013	-0.491266	-1.09581	-0.682891	-0.181803
Lst1	-0.617423	-0.691206	-0.394281	-0.670123	-0.637513	-0.224378	-0.497236	-0.680039	-0.89823	-0.16949	-0.966115	-0.298258	-1.38543	-0.381096	0.337452	1.5068	1.07527	1.5732	1.83713	-0.709518	-0.381813	-0.526438	0.0475226	-0.53802	-0.146156	-0.680302	-0.122039	0.0936972	-1.34852	-0.674641	-0.21198	0.0154295	-0.434485	0.381296	2.14542	2.29045	2.5428	1.893	-0.617155	-0.61011	-0.0926799	-0.134784
Wdr90	-0.671116	-0.300696	-1.3156	-1.01062	1.08721	0.546062	0.246218	0.442189	-1.96425	-0.922499	-1.10634	-0.861646	-0.453283	0.650492	1.07066	1.01535	1.03525	0.35534	1.75457	0.241884	0.167952	0.0750274	-1.25705	-0.799371	0.0346474	1.36928	0.233286	-0.435499	-0.428723	-1.10095	0.0516249	0.321483	0.145944	0.14037	2.14228	0.985919	1.26412	1.70959	-0.55219	-0.61637	-1.47624	-1.8143
AI607873	-0.167421	-0.424205	-0.671416	-0.662339	-0.830063	-0.94108	-0.630809	-0.694878	-1.36032	-0.403054	-0.64659	-0.626204	0.557167	-0.209153	1.05166	1.2948	1.39816	1.67728	1.6198	-0.856699	-0.629626	-0.984563	-0.399598	-0.488761	-0.656675	-0.538276	-0.380592	-0.668387	-0.564508	-0.390516	-0.14778	-0.387637	0.532854	0.88009	2.30987	2.1284	2.12879	1.7276	-0.817719	-0.377483	-0.607863	-0.14225
I830077J02Rik	0.255988	0.500428	0.745087	0.678219	0.432201	0.0444101	1.17121	0.338591	0.501682	1.0741	0.237988	0.162617	-0.564811	-0.105805	0.248178	-1.58961	-1.90998	-1.06946	-1.22615	-0.267554	1.30246	0.21096	0.778928	0.95245	0.522223	0.411507	0.174455	0.954409	0.107385	0.190059	0.0776172	-0.425186	-0.244155	0.0194369	-1.94451	-2.09931	-2.03132	-2.44535	1.21762	0.500736	0.935972	1.17628
Fat3	-0.321184	0.697931	0.722276	0.893419	0.111862	0.274824	0.13383	0.563388	1.41505	-0.477965	0.340407	1.68062	-1.65215	0.0409815	-1.86422	-2.24668	-0.425965	-0.490568	-1.03144	0.980114	1.38479	0.268733	0.454767	0.172815	0.567415	0.170394	0.378149	0.522975	0.821125	0.160506	-0.225562	-1.3631	-0.0906815	-0.245776	-1.39307	-1.81828	-1.41845	-1.63185	0.753728	1.22604	0.658218	1.30259
Eif2s2	-0.583778	-0.69178	-0.969244	-0.638762	-0.621214	-0.4448	-1.16038	-0.0375686	-0.84	-1.04021	-0.540823	-0.435794	0.606076	0.303727	0.473004	1.51863	1.64913	1.91323	1.67332	-0.511613	-0.760485	-0.466465	-0.478056	-0.673233	-0.769734	-0.189166	-0.584237	-0.784435	-0.562595	-0.332424	-0.199995	0.66181	0.743358	0.219666	1.78342	2.01773	1.85257	2.05528	-0.811599	-0.743047	-0.458033	-1.14148
Ctla2b	-0.505658	-0.396186	-0.94154	-0.1247	-0.44191	-1.59761	-0.393672	-0.987363	-0.891017	-0.393695	-0.703704	-0.812392	0.587313	0.318706	0.140314	1.30552	1.44004	0.735637	1.7287	-0.428647	-0.124627	-0.275342	-1.32887	0.327652	-0.574333	-0.677171	-0.498706	-0.032869	-0.161266	0.160282	-1.50893	-0.506734	-0.327842	0.637859	2.34646	2.00532	2.54676	1.73323	-0.547384	-0.337096	-0.034179	-0.460347
Msrb1	-0.539255	-0.353433	-0.873676	-0.337479	-0.893675	-0.215241	-0.719072	-0.217547	-1.23974	-0.757469	-0.343047	-0.463214	0.781115	0.0496753	0.622825	1.57265	1.49253	1.79651	1.62715	-0.838534	-0.786748	-1.01309	-1.03385	-0.811961	-0.166434	-0.774895	-0.453712	-0.228569	-0.624423	-0.144159	-0.386196	-0.0601098	0.459307	0.0858134	1.99686	2.16782	2.03058	1.98089	-0.466918	-1.09199	-0.565146	-0.264136
BC100451	0.187509	0.510196	0.674989	0.847849	0.369989	0.698873	-0.362794	0.169791	1.69715	1.22678	1.61031	-0.308312	-0.477204	-1.10542	-1.23181	-0.754652	-1.15298	-2.06601	-0.948909	-0.16863	0.74217	1.01269	0.15243	1.06135	-0.312122	0.929956	0.558742	0.880874	0.851246	1.04471	0.0939255	-1.22657	-0.661631	-0.993566	-1.8647	-2.12168	-0.943238	-1.18326	0.818305	0.85664	0.36674	0.520275
Iglv2	1.1656	0.754424	1.18834	0.375218	-0.883342	0.659178	0.313705	0.17057	0.181789	0.935193	1.06724	0.110481	-0.433535	-0.145267	-0.164718	-1.7092	-1.48837	-1.68659	-1.03641	-0.277977	-0.0749223	1.38166	0.112567	0.275654	0.460261	0.591782	0.409851	-0.0801568	-0.6717	1.83829	1.27555	-0.589734	0.431134	-0.127743	-1.99069	-1.82325	-1.40644	-2.07862	0.88208	0.739702	0.975826	0.37257
Lenep	-0.0159573	0.393836	0.419512	1.06859	0.950157	-0.599172	0.981124	0.752198	0.376484	1.1242	0.417566	-0.091137	-0.515533	0.449477	0.442544	-1.16285	-0.178023	0.0869985	-1.7005	0.500898	0.332478	0.493675	0.711113	0.223911	0.707652	0.142514	0.445683	0.118539	0.0558932	0.0948815	0.358815	0.409717	0.289622	-0.459686	-1.68005	-0.668671	-4.7934	-1.05924	-0.00125993	-0.00755717	0.578267	0.00667688
Arpc4	-0.767079	-0.61951	-0.554152	-0.642681	-0.602807	-0.512743	-0.818981	-0.856229	-0.412227	-0.443805	-0.477468	-0.521678	0.314453	-0.212442	0.159835	2.02523	1.83289	1.63443	1.76525	-0.620306	-0.646914	-0.634192	-0.507146	-0.17072	-0.33922	-0.781382	-0.76518	-0.295731	-0.669955	-0.802177	-0.323786	-0.140721	0.248674	0.379208	1.90542	2.04298	2.0907	2.1688	-0.877105	-0.398956	-0.89848	-0.254099
Cldn34c1	1.69149	0.190419	-0.383827	-0.762998	0.0523152	1.8601	0.530091	-0.0635186	-0.848273	0.518026	-0.585924	-0.158187	-0.991871	0.259324	0.177612	-0.96284	0.266165	-1.27543	0.147493	-0.156696	0.137645	1.77314	0.809988	-0.0402852	-1.21777	0.207462	-0.0352232	0.638653	-1.70067	-0.33762	-0.136667	1.23887	1.46396	-0.379702	-0.402919	-2.54953	-1.73312	-0.960661	0.45028	2.02477	0.972957	0.272988
Ulbp1	-0.605522	0.353962	-0.984033	-0.846446	-0.603585	-0.161541	-0.987081	-0.798449	-0.456789	-0.231311	-0.925275	-0.845875	0.0385359	-0.673401	0.697259	1.2462	1.71351	1.03853	1.73281	-0.85119	-0.165205	-1.01312	-0.0605035	-0.860811	-0.711282	0.258147	-0.431288	0.104459	-1.02894	0.0896033	0.0544026	0.397938	-0.305914	0.32483	2.58113	1.93201	1.80797	2.11167	-0.899721	-0.450143	-1.21957	-0.365987
Gm12543	-0.320368	0.87775	0.832928	0.725583	1.07499	0.607628	0.408909	0.637428	0.222065	0.0769612	1.30758	0.563803	1.18067	-0.318302	0.360182	-0.771027	-1.17888	-0.9439	-1.23159	0.0278846	0.748344	0.634097	0.571362	-0.445386	0.625946	-0.245173	0.00939032	0.177635	0.725169	-0.553319	-0.946814	0.318768	-0.904456	1.07499	-1.71508	-2.98967	-0.836172	-2.74332	0.473726	0.23185	1.59622	0.0516108
Gm12734	0.346321	-0.984113	0.47721	0.0453592	0.346463	0.49376	0.627418	0.45879	-1.84661	-0.533458	0.715074	-1.00613	-0.197184	-0.00248798	-0.046441	-1.15062	-0.276925	-0.85465	-0.3657	1.26307	1.02538	0.375126	-0.572328	1.53913	0.47274	0.0579011	0.0540761	-0.950817	0.319591	-0.769596	1.49579	-0.073996	-0.23819	1.49607	-2.90443	-1.37472	-0.97954	-1.15664	0.934972	0.663331	2.11675	0.960277
Gm12338	-1.05042	-0.389723	-0.476035	-1.20894	-1.72057	-0.430302	0.149389	0.166016	-0.516699	-0.955818	-0.179322	-0.192984	0.458336	0.56678	-0.410984	1.73962	1.42588	0.664742	1.29358	0.162093	-0.841865	-0.567931	0.0164906	-1.39569	-0.499239	-1.58564	-0.226542	-0.194655	0.406272	-0.223227	-1.48878	1.26279	1.26832	-0.278273	1.72781	1.7885	1.42186	2.04959	-0.346736	0.239538	-1.17257	-0.454664
Esrp2	0.472789	0.32987	0.495764	-0.175628	0.66387	-0.456267	0.769317	0.490985	1.38357	-0.503013	0.182113	-0.286723	1.18998	1.4907	-0.80944	0.400815	-2.35054	-1.21079	0.00308498	0.183285	1.03399	-0.935051	0.0847839	-0.419231	1.17366	1.97517	1.1126	0.1579	-0.791111	-0.378365	0.962431	-0.163338	-0.75538	-0.143385	-1.53883	-1.05729	-2.19196	-1.79403	-0.628877	-0.0904963	1.07196	1.05111
Gm15774	1.02437	0.48813	-0.0217565	0.00560793	-0.166298	0.173829	0.126373	0.16757	-1.40625	-0.892505	0.863955	0.323718	-1.14029	0.903106	-1.26194	-0.460967	-0.732284	-0.50522	-1.52258	0.299575	0.477857	1.58788	0.893574	0.286231	1.19986	1.21284	0.422775	0.571626	0.328766	1.01702	-0.686033	1.81143	0.991671	-0.616309	-1.8606	-0.563712	-1.78299	-2.16686	-0.175966	-0.223345	1.79201	-0.783851
Gm15713	-0.555049	0.498068	0.228244	0.0850707	0.835933	0.0503115	1.19887	0.406236	1.58468	-0.0742037	-0.81028	0.524943	-0.341991	-0.108736	-1.11944	-0.62346	-1.75351	-0.498783	-1.66699	0.839169	0.417995	-0.639333	1.48409	1.0151	-0.825504	0.651805	0.230054	1.31557	0.830309	0.257829	0.357276	-0.650555	0.0312736	0.36052	-1.8745	-1.0541	-2.09414	-2.21156	0.83579	1.01298	1.46045	0.389562
Gm15326	-0.743957	0.285951	-0.39845	1.01186	-0.262325	-0.59695	1.97177	-0.926297	-0.536651	-1.09876	-0.958946	0.846443	0.536907	-0.66327	0.876779	0.45092	0.51389	-1.90941	-0.830783	1.26741	1.19355	0.902786	-0.173418	0.88678	-0.439937	0.15874	0.621199	-0.000369345	0.449099	-0.873822	-0.853552	-0.139602	-0.901097	-0.403813	-1.67829	-1.13563	-0.749197	-0.941646	2.89709	0.809999	1.41651	0.118497
Gm15354	-0.204087	-0.405337	1.25215	-0.41179	0.821412	-1.69409	0.619216	0.718946	-1.19631	-0.23143	0.918972	0.0482011	-1.01746	0.41506	0.827038	-0.48724	0.508622	-0.136299	-2.75682	1.08592	0.901569	-0.590201	0.777945	-0.404038	1.23289	-0.856752	0.782544	-0.191802	0.244004	0.842779	0.634284	0.821327	0.922199	1.11072	-0.0981522	-1.35294	-1.97069	-2.0152	1.00885	0.163221	0.487228	-1.12446
Gm12462	0.275758	0.533552	1.38474	0.707874	0.809899	0.402689	1.20643	0.407231	1.34495	0.773835	0.523116	0.118092	-0.0832735	-0.0984022	-0.388377	-1.40292	-1.64186	-1.47924	-1.50027	0.681818	0.673739	0.501573	0.173452	0.213426	-0.36468	0.0219843	0.883589	0.907408	0.726186	0.418595	0.173977	-0.596348	-0.529646	-0.423335	-1.87857	-1.84048	-2.24174	-2.27108	0.792711	0.537856	0.962515	0.58322
Rapgef4os3	-0.632154	0.381047	0.88072	0.517077	0.207863	1.05707	0.637523	0.460099	0.871687	-0.288109	1.62987	0.401862	0.285635	-0.0880432	0.255526	-1.73231	-0.930524	-1.60931	-1.94356	0.528379	0.676993	0.281801	0.694191	0.226998	0.563016	-0.161705	-0.276616	0.435228	0.787173	0.395519	0.43022	0.796255	-0.301666	0.15557	-2.00726	-1.58138	-2.75703	-1.87327	0.463522	0.473546	0.392003	1.29656
Gm16158	0.132735	1.2511	0.135251	-0.0238724	1.3885	0.531045	0.200455	0.150851	1.33209	0.764501	0.232406	0.448573	0.204318	-0.52334	0.862165	-1.91187	-1.15768	-0.951487	-1.63239	0.788374	1.04129	0.675055	-0.370136	-0.0577323	0.690351	-0.0307279	0.0611964	0.0552329	0.535404	-0.679292	1.18565	0.228825	-0.158334	0.923833	-2.13124	-1.58986	-2.16977	-2.40717	-0.0809557	0.74451	0.551294	0.760851
Gm15609	0.624011	0.0709415	0.335584	0.475341	1.02623	0.597772	1.2237	0.588571	0.766855	0.788576	0.502793	0.112829	0.691222	-0.357166	-0.528049	-1.02969	-0.889854	-1.33872	-2.32784	-0.716466	0.444632	0.830229	0.464219	1.08817	0.14281	0.695239	0.0759592	0.687632	-0.00637281	0.143217	0.996051	-0.366961	-0.148226	-0.297063	-1.23133	-2.10768	-2.08823	-2.70387	1.27859	0.108012	0.286904	1.09143
Gm15708	-0.923884	1.23747	-0.34239	0.540303	0.422002	0.567446	-0.218402	0.285526	0.913706	1.96963	1.32085	0.101631	-1.07084	-0.362363	0.0800791	-0.770175	-0.679169	-1.6494	-0.866597	0.00875815	0.747386	0.221128	1.17974	0.47802	1.1716	-0.753875	2.32071	0.29028	-0.162701	-0.494881	0.135478	-1.1342	-1.32621	-0.279146	-1.25227	-0.856322	-1.7916	-1.93696	1.51914	0.292646	0.630468	0.437382
AI662270	-0.222959	-0.381208	-1.19072	-0.810408	-0.824981	-0.317723	-1.82126	-0.18705	-1.41851	-0.994638	-0.501421	-0.812505	0.910031	0.317222	0.400327	1.87999	1.5833	1.68403	1.24466	-0.819602	-0.435579	-0.467617	-0.302621	-0.557036	-0.0566096	0.0985909	-0.663612	-0.806023	-0.449659	-0.266153	-0.179453	0.906469	0.775045	0.512449	1.53472	1.97387	1.65794	1.70903	-1.04289	-0.828152	0.112051	-0.941337
Gm16152	0.193858	0.694072	0.829795	0.705972	0.577692	0.826569	0.478314	0.287642	0.877891	0.364915	0.484627	0.725811	-0.535281	-1.17008	-0.172973	-1.55682	-1.35292	-1.44142	-1.85522	0.700904	0.561085	1.05381	1.20284	0.750443	0.497004	0.379246	0.376728	1.14621	-0.0664812	-0.517234	0.171236	-0.530314	-0.0144879	-0.498954	-2.35398	-1.44815	-2.15936	-1.68159	1.00091	0.72859	1.0455	0.693608
Gm23262	0.672811	0.429231	0.824027	0.0772496	0.464648	-0.452247	-0.0329277	-0.45063	1.32017	0.660386	1.06956	1.05395	0.0340785	0.231826	-0.425784	0.725324	0.283796	-0.674706	0.216548	-1.18298	-0.707214	0.404504	0.568923	-1.13557	-0.360325	-1.77702	-1.54594	1.21088	0.734529	-0.237203	1.17031	0.0179156	-0.109835	-0.342298	-1.86422	-1.94263	-1.95706	-0.989014	0.294795	0.754975	0.210149	2.75704
Pitpnm2os2	0.486556	0.960894	1.77453	0.0981357	0.640927	0.270102	0.971432	0.31815	0.862377	1.13294	0.871114	1.25523	0.205063	0.385698	-0.903183	-0.571905	-1.90957	-1.14845	-1.46432	0.746737	-0.180996	0.14001	-0.177473	0.603515	0.412056	0.272226	0.523572	0.690475	0.0226271	-0.170407	0.201217	-1.26226	-0.899538	-0.185906	-2.51002	-2.18805	-1.81224	-1.20028	0.999912	0.681804	0.572734	0.484584
Bcl2a1b	-0.667952	-0.344841	-0.380237	-0.581645	-0.84976	-1.09806	-1.00095	-0.960533	-0.83161	-0.408239	-0.959401	-0.702389	0.894114	-0.154654	0.353268	1.31806	1.46703	1.47679	1.22338	-0.681096	-0.0967385	-0.909821	-0.638177	-0.224709	-0.753739	-0.538522	-0.674173	-0.424165	-0.30279	-0.249439	-0.615187	0.36368	0.207094	0.452457	1.9963	2.44704	2.08789	2.4557	-0.57586	-0.310458	-0.529955	-0.277698
Gm17173	0.59256	0.645202	1.20298	1.5834	-0.359369	-0.143951	0.434853	-0.245595	0.839034	0.660829	-0.260757	0.5006	-0.411852	-0.898093	-0.462878	-1.27515	-1.1963	-0.796984	-1.40742	-0.577841	1.1081	1.59063	1.04783	0.891698	-0.38694	1.40247	-0.0295475	-0.250393	0.576856	0.843037	0.137249	0.0381236	-0.376064	0.138892	-1.39988	-1.51019	-2.37182	-2.03972	0.992037	0.698893	-0.892407	1.3679
Rps2-ps10	0.30763	-0.0378797	-0.357206	0.173372	-1.56219	-0.208221	-0.170297	-0.0714693	-1.01594	-0.182054	-0.937581	-0.541903	0.807286	0.270522	0.795003	1.22999	1.43597	1.06488	1.68538	-1.30212	0.255422	-0.0213342	-0.878082	-0.532523	-1.06439	-0.61438	-0.461863	-0.785312	-0.169819	-1.1359	0.0542328	-0.444314	0.986318	0.62688	1.63101	1.91393	1.3265	2.29382	-1.72738	-0.375224	-1.22492	-1.03585
Serpinb10	-0.0708031	0.750921	0.247878	-0.00570444	0.851669	-0.932045	0.0709174	0.893519	-0.885329	0.560375	-0.0148086	0.5878	-2.91421	0.741384	1.60175	0.600305	0.249168	-1.2636	-1.13788	0.366145	0.240492	-0.33702	-0.0446422	0.0862085	0.299998	-0.279156	-1.13449	0.127525	0.796686	1.02559	-0.347695	1.133	1.3149	1.94304	-1.39575	-1.77396	-1.37395	-1.7694	0.963499	-0.256542	0.230532	0.253682
Gm20682	0.457747	0.172937	-0.716311	0.51219	0.732129	1.17168	1.00482	1.52535	1.42547	0.320785	0.450847	-0.225143	-0.370472	0.305713	-0.340081	-1.08521	-0.865384	-2.05556	-1.84046	0.579935	0.089607	0.721848	0.107855	0.598515	0.214603	-0.12526	-0.0485332	0.632128	-0.0317105	0.680881	0.69715	0.158184	-0.123616	-0.036035	-2.23782	-1.7791	-2.11236	-1.95018	0.847165	0.494751	0.639146	1.40181
Rpl41	-0.557088	-0.735526	-1.08098	-0.696376	-0.625143	-0.496251	-0.747379	-0.0412634	-0.902572	-1.05528	-0.6743	-0.340866	0.200772	0.526413	0.346553	1.68335	1.83868	1.87584	1.63361	-0.683608	-0.539869	-0.654582	-0.334848	-0.673012	-0.419191	-0.59016	-0.443625	-0.772165	-0.271993	-0.175169	-0.246677	0.578179	0.492252	0.0552315	2.02333	1.97543	1.97969	1.85534	-1.00819	-0.686918	-0.813455	-0.798187
Gm8355	0.105655	-0.770932	-0.0739534	-0.571396	-2.63205	-0.253054	-0.637085	-0.695644	-0.442134	0.146522	-0.345745	-0.40075	0.190741	0.644406	1.50605	-0.294446	0.0492733	0.489153	1.27047	-0.290556	-0.962366	-0.346345	-0.483719	-1.60722	-0.257683	0.476422	0.783333	-1.51534	0.11874	0.57179	0.298449	-0.898043	1.086	0.163627	2.18194	2.05613	1.9479	1.67571	-0.191033	-1.15439	-0.351661	-0.586755
Gm9780	0.228762	0.424317	0.257822	-0.210591	0.49495	-1.75357	-0.201764	1.46181	0.50641	-0.318509	-0.0199977	1.09451	0.441918	0.037217	0.666324	-0.148002	-2.5793	-1.74305	1.15005	0.861512	0.438171	-0.185516	0.904564	-1.13458	0.335409	0.86925	1.41922	1.10477	0.43688	0.62969	-1.67578	0.913248	-0.21052	0.788288	-0.649716	-1.67486	-1.96586	-1.08022	-0.848175	-0.21024	0.275548	0.869599
Igkv6-23	-0.568469	1.11091	-0.0248013	0.368425	-0.194609	-0.684618	0.86166	0.862878	0.262425	-0.836914	0.207539	-0.470125	-1.39176	-0.941444	-0.582241	0.0222764	-1.33513	0.743571	-1.47371	-0.108981	-0.344592	1.23737	0.493929	1.13353	0.704958	-0.694406	0.892325	-0.310662	1.79019	0.452057	1.41803	-0.769426	0.91366	0.833907	-2.06504	-2.27174	-0.68268	-0.151472	-0.327664	-1.07874	1.90023	1.09935
Ighv2-9	2.63802	1.04958	0.914424	0.848853	-0.398115	-0.363556	-0.440291	-0.552381	-0.275655	0.360039	1.22316	0.607585	0.422479	-0.518859	0.0700652	-1.42135	-1.60018	0.436791	-1.67392	0.401723	0.0447035	0.241979	-0.609621	0.27728	-0.508403	0.56667	0.202733	1.99744	-0.430021	-0.255772	1.03135	0.488888	1.22585	-1.01658	-1.4798	-1.27851	-2.15145	-1.3036	0.910085	0.282161	0.197905	-0.161688
Gm4651	1.13294	0.596393	0.0632982	-0.486269	-0.399844	-0.542868	-0.510474	0.627087	-0.519176	-0.176615	0.930038	0.793133	0.039405	0.321316	0.182205	-0.748869	-0.279442	-1.12707	-1.88533	0.753475	0.702325	0.871423	0.0285521	0.326143	0.101384	1.34176	-0.0173358	0.489133	0.925185	0.14461	1.04848	1.77046	-1.09091	0.105619	-2.01422	-1.15824	-3.46956	-1.09469	0.49199	0.171953	1.09637	0.466258
Gm26615	0.481115	-0.100778	0.958818	0.51069	1.20632	1.03323	0.909336	0.606522	1.49126	1.02492	0.474726	0.369233	0.397732	0.343999	-0.199899	-1.71074	-1.1349	-1.21535	-2.07669	0.301289	0.432222	-0.718225	-0.0185856	0.681056	0.759674	0.50754	0.860066	-0.124839	0.608119	-0.370713	-0.476432	-0.0836875	-0.739328	0.519359	-1.7733	-2.30876	-2.41675	-1.24345	0.4701	0.590901	0.152786	1.02142
Gm26581	0.665407	0.190624	0.643418	0.764736	0.210048	0.682943	0.931459	0.198431	0.611505	0.0596642	0.130116	0.62272	-0.699225	-0.721783	-0.800153	-1.20659	-1.32604	-1.83528	-1.6025	0.906882	1.21605	0.673038	0.473457	0.624276	0.253624	-0.0844006	0.479209	0.411838	0.0479782	0.256757	0.491433	0.3809	-0.786661	-0.0865597	-1.95065	-1.98123	-1.69678	-2.14512	1.51156	1.28488	0.967359	1.23265
Gm26551	0.909866	0.858931	1.14052	0.590933	-0.112711	0.370953	0.722931	0.502241	0.551847	0.344523	0.206852	-0.378404	-0.456952	-0.385331	0.0681906	-2.22333	-1.12032	-0.639548	-1.10437	0.154239	0.849335	0.774696	-0.16328	0.843153	0.131872	-0.166482	0.381362	-0.186594	1.06889	1.27083	-0.076107	-0.311663	-0.879286	-0.422386	-1.73828	-1.51555	-2.77802	-1.21	1.65686	1.64839	-0.495301	1.3165
1700028E10Rik	0.146604	0.320545	-1.26493	0.545641	0.697951	-0.0662108	0.281584	0.127219	0.318452	0.466915	-0.31738	0.727776	-0.663316	-0.0125487	0.604363	-0.254484	-0.173194	-2.10569	-2.04421	0.723684	1.00976	1.63628	0.051123	0.86754	-0.766503	-0.14222	-0.270473	0.974353	0.459616	0.62823	-0.0217341	1.08699	0.73158	0.329632	-1.73661	-1.19072	-2.56356	-2.18025	0.695103	0.984762	1.29391	0.0644229
Carmn	0.528638	0.323005	0.530849	0.185497	-0.00441232	0.734742	0.466509	-0.0257573	1.52751	0.546302	-0.0145842	0.0110251	0.653541	-0.792176	0.00197643	-1.07688	-1.26073	-2.22732	0.00938041	-0.234444	-0.233312	0.275027	0.0121007	1.01329	-0.0703789	0.968632	0.134997	0.627378	0.430573	-0.451556	-0.236782	-0.606434	-0.704709	-1.78464	-0.61077	-2.26197	-1.37074	-1.50064	1.76336	0.949439	1.48183	2.29265
Gm17259	0.792822	-0.17211	-0.241097	1.45428	1.42468	-0.0696341	0.247068	0.646903	1.30067	-0.192648	-0.350271	-0.520576	1.03889	-0.0542188	-0.617391	-0.928864	-0.702268	-0.868392	-1.02663	-0.467805	0.298409	-0.0444195	-0.247135	-0.0729067	-0.12396	0.836632	0.682747	1.00249	-1.15743	0.372106	-1.27414	0.127097	0.268521	-0.0954307	-1.63532	-1.93733	-1.91588	-1.47128	2.17391	1.09397	2.21673	0.209235
9330104G04Rik	0.135213	0.213113	0.779119	0.835443	1.03793	0.492942	0.607409	0.060136	1.25131	1.11055	0.455458	0.825579	-0.703095	-0.194564	-0.0230403	-2.28586	-1.36011	-1.20626	-1.11272	0.154374	0.225693	0.284017	0.54203	0.691054	1.0505	0.343146	0.771518	0.791222	0.672363	0.0443968	0.286471	-0.115034	0.761638	0.479563	-2.31347	-1.76295	-2.19253	-2.24011	0.723162	0.291906	-0.553005	0.145492
Snhg6	-0.709813	-1.08719	-0.388493	-0.778268	-0.0875084	0.0824345	-1.01491	0.0751021	-0.364757	-1.38328	-0.0756364	-0.939227	0.526462	0.0344892	0.112005	2.1752	1.47531	1.85591	1.50455	-0.506892	-0.500185	-1.04536	-0.347281	-0.453769	-0.307088	-0.492515	-0.342937	-0.527238	-0.555236	-0.618982	-0.757331	-0.00210116	0.231119	0.377952	2.27358	1.95488	1.53426	1.84679	-1.055	0.0102355	-1.16656	-0.562716
4933400F21Rik	1.47602	-0.0460245	-0.0429493	0.884411	0.465914	0.331224	1.00311	-0.0184524	0.593336	-0.0690977	0.136224	1.06902	1.50532	-0.689527	-1.05051	-0.791568	-1.5194	-0.909575	-0.945682	0.641322	-0.711113	1.04377	0.947944	1.28697	0.535464	0.652521	0.660638	-0.210533	-0.52443	0.340408	0.163821	0.136281	-0.567641	-0.248545	-1.87	-2.39532	-1.71355	-2.32263	0.278592	1.33921	0.535523	0.619502
Bcl2a1a	-0.693255	-0.334877	-0.829342	-0.691239	-0.865184	-0.675338	-0.943556	-1.14338	-0.571975	-0.12932	-0.560361	-0.900242	1.59353	-0.13128	0.496277	1.10382	1.42034	1.4471	1.69003	-0.379448	-0.481267	-1.34509	-1.04204	-0.574847	0.0245908	-0.638215	-0.947011	-0.146977	-0.829927	-0.257173	-0.886386	0.238374	0.397265	0.634359	1.7893	2.41333	1.50941	2.16943	-0.27239	-0.366436	-0.0115789	-0.279012
A130050O07Rik	0.627683	-0.0808353	1.18954	0.433291	0.575167	0.419892	0.414735	0.38385	1.10582	0.844955	0.891927	0.301593	-0.79955	-0.785396	-0.198821	-0.875551	-0.774343	-0.985947	-1.91227	0.834305	0.28913	0.338316	1.13724	0.954475	0.331126	-0.0513256	-0.0586979	0.31399	0.460663	-0.353544	0.735577	-0.308365	-0.206531	-1.28893	-1.79403	-1.47175	-2.53123	-2.36067	1.00611	0.755713	1.3221	1.1706
Gm38346	0.567469	0.708782	1.25601	0.958516	0.350982	0.706756	0.467125	-0.168724	1.42781	0.506918	0.169215	0.683056	-0.421477	-0.448628	-0.659065	-1.46793	-1.22617	-1.42898	-1.17787	0.966287	0.717851	0.117744	0.718409	0.0857822	0.1243	0.548285	0.429528	0.617332	0.389231	-0.0788598	0.396884	-0.691023	-0.406332	-0.226773	-1.96719	-2.17385	-2.13957	-2.22529	1.27852	0.913104	1.01054	0.791305
Gm7265	0.73772	0.409145	1.10527	-0.124339	0.529263	0.889165	0.565783	0.775237	0.546372	0.466798	0.699254	0.524976	-0.510662	0.130424	-0.0838905	-2.24907	-1.79013	-0.906385	-0.697084	1.16655	0.436995	0.72043	0.377624	0.180194	0.543615	0.490212	0.337726	0.354067	0.314364	0.424489	0.240102	0.101739	-0.535703	-0.606761	-1.69101	-2.55304	-1.89409	-2.46369	0.960863	0.378464	1.27102	0.427978
Gm38381	-0.309417	0.57734	0.833244	0.995702	-0.41355	-0.463358	0.303845	-0.496545	0.561842	1.30109	0.519877	0.285016	-0.0465371	-0.518535	-0.325969	-0.568768	-1.94796	-0.878522	-1.55872	0.284427	0.979429	0.414062	1.09923	0.847897	0.815806	0.786422	0.903221	0.637034	0.276499	0.797338	0.697021	-0.633732	-0.931995	-0.455892	-1.61913	-2.5247	-1.62013	-2.18664	0.820158	1.04632	0.594599	1.12267
Gm37847	1.2469	-0.0476503	-1.04873	-0.0860686	0.721539	0.340094	-0.315847	0.4669	-0.902063	-0.257937	0.778581	0.30239	-0.102088	1.18272	-0.34155	-0.136983	-0.843003	-1.06043	-1.78933	0.187972	0.662012	1.73593	0.620178	0.129205	0.539203	1.7602	0.126648	-0.414666	0.401112	0.774148	0.232095	1.40913	0.271984	-1.08716	-1.31038	-0.188315	-1.99223	-2.06973	-0.274788	-0.263171	2.23788	-1.5947
Gm38377	-0.586218	-0.155493	0.453456	-0.147984	0.0313534	-1.09024	-0.653134	-1.1895	-0.569153	-0.569839	-0.770085	-0.0653888	0.54675	-1.10181	-0.216384	1.26186	1.05513	1.30675	1.56855	-1.60068	-0.276676	-0.0591635	-1.01813	-0.389985	-0.315358	-0.686139	-0.997551	-0.480976	-0.378698	0.0802459	-0.219784	-0.800194	1.19675	0.627949	2.35552	2.34319	1.50027	1.9391	-0.520683	-0.501329	-1.29536	0.389064
Gm37780	0.17982	0.40373	1.22832	1.05135	0.0167408	-0.761593	1.497	0.206005	0.88229	0.875608	1.04433	0.202067	-0.312212	0.0347817	-0.432677	-2.19767	-1.67176	-1.11533	-1.32891	1.0339	0.130779	0.844542	1.4005	-0.043464	0.34575	-0.141572	0.381482	-0.216123	-0.0617911	0.546724	-0.541717	-0.266632	-0.432258	-0.449339	-1.55306	-1.20109	-1.92437	-1.95804	1.00492	0.509937	1.27544	1.5136
Gm38034	0.498076	0.431867	1.02963	0.860375	0.482836	0.343223	0.887417	0.382189	1.15002	0.660568	0.605311	0.360094	-0.123302	-0.593388	-0.312278	-2.04927	-1.63084	-1.51294	-1.55215	1.03246	0.99189	0.682322	0.544456	-0.0458687	0.487669	0.506696	0.236891	0.558652	0.508497	0.287414	0.4286	-0.163563	-0.19337	-0.533314	-1.97127	-1.83542	-2.34319	-1.90826	1.02532	0.859256	0.309072	0.617624
4930517J16Rik	0.911285	0.475623	0.697468	0.292868	1.05147	0.157794	0.641458	0.377727	1.23328	1.11607	0.517263	0.51784	-0.136925	0.0941427	-0.496133	-1.41203	-1.19031	-1.42427	-1.59011	0.742042	0.330553	0.556044	0.737114	0.571386	0.150979	-0.492358	0.698414	0.6342	0.700278	0.240326	0.432033	-0.852377	-1.05547	0.263974	-2.06373	-2.0397	-2.25585	-2.13587	1.05848	0.599783	0.828387	0.516848
Gm37943	0.489125	0.650054	1.06024	0.575239	1.08901	0.505982	0.477593	0.667387	1.22812	0.924128	0.549427	0.306619	-0.365283	0.269349	-0.829497	-1.74158	-0.945728	-1.36354	-1.95829	0.715565	0.286796	0.481312	0.243702	0.376992	0.184436	-0.0413593	0.611289	1.29509	0.209152	0.302142	0.692705	0.118483	-0.228216	-0.245053	-2.16029	-1.92571	-2.39588	-2.09047	0.762948	0.184604	0.555715	0.477677
Gm37900	-0.159611	1.15964	0.244238	0.423353	0.193762	0.664732	0.589996	-0.0495356	0.549085	0.956896	0.530078	0.200027	-0.508794	-0.577255	-0.972168	-0.95401	-0.427489	-2.1886	-1.72577	0.353252	0.713043	0.88739	0.531659	0.669398	-0.539699	-0.57694	0.676534	0.34286	0.571901	-0.161343	0.963434	0.418759	0.0557356	-0.773834	-0.852644	-1.98208	-1.78566	-2.29999	1.9371	0.362626	0.573028	1.96689
Gm20236	1.13418	0.268251	-0.794591	-0.349604	0.29313	0.22823	-0.454838	0.643032	-0.940322	-0.189544	1.10673	0.578529	-0.369487	0.738095	-0.709485	-0.101093	-1.03787	-0.793628	-1.50852	0.380999	0.733508	1.72174	0.389241	0.254224	0.58384	1.44898	0.210893	-0.407202	0.518371	0.700644	0.559031	1.5813	0.71222	-1.19562	-1.71164	-0.636027	-2.49831	-1.72435	-0.150253	-0.151033	2.11441	-1.17615
Gm38292	0.183557	1.30333	0.990487	0.580807	0.27287	1.00917	0.872439	-0.299041	1.69862	0.686386	0.614465	0.223561	-0.68145	-0.169403	-0.470068	-1.56094	-1.16364	-1.60612	-1.82002	0.731447	0.491368	-0.217587	0.538138	0.163849	0.206997	0.0970995	0.533053	0.636261	-0.0937651	0.220717	0.780312	0.0850617	-0.196528	-0.363202	-1.87561	-2.10239	-2.04157	-1.79568	0.971957	0.698484	0.388147	1.47843
Gm37802	0.461381	0.625018	0.73477	0.471208	0.851319	0.678573	0.641042	0.372282	1.14812	1.44763	0.462407	1.06704	0.282324	-0.217454	-1.2007	-1.6437	-1.6135	-1.60115	-1.29289	0.48485	0.330228	0.338132	0.380264	0.248301	0.98354	-0.237839	0.464993	1.00164	0.123113	0.388937	0.584075	0.471193	-0.265843	-0.376233	-1.75547	-1.96782	-2.27225	-2.27626	0.722413	0.265221	0.495658	0.195425
Gm37053	-0.110391	-0.172734	0.894397	0.500042	0.603675	0.857297	0.783734	0.308953	1.00957	0.390267	0.00994749	0.304118	0.274752	-0.62261	-0.27693	-1.63397	-1.13845	-2.06651	-1.49068	-0.0660052	0.372944	0.813063	0.231948	0.561457	-0.225374	-0.242295	0.595934	0.960216	0.934918	0.985126	0.382988	0.581942	0.407522	0.381801	-1.59152	-2.48271	-1.85311	-2.36112	0.454322	0.740865	0.689466	1.30314
1110025M09Rik	0.173095	0.785319	0.78507	-0.431772	0.311108	0.663761	0.282436	1.71921	0.545271	1.89838	0.802126	0.388477	-0.620232	-0.508497	-0.253532	-1.8776	-0.0460996	-0.158583	-0.704593	0.605482	-0.655702	0.760329	0.0302604	0.445787	-0.255889	0.376285	-0.355015	0.0371381	-0.441015	-0.577397	0.690411	0.0917967	-0.799078	1.08462	-2.39379	-2.51679	-2.13859	-1.07163	1.58878	1.11221	0.166274	0.462173
Gm37261	0.55064	0.201728	1.52723	0.934186	0.840788	-0.365071	1.7967	0.229601	0.397501	0.290517	0.523483	1.13445	-0.519879	-0.953104	-0.508834	0.162934	-1.48383	-1.22411	-1.3636	0.635998	0.790389	0.440943	-0.177358	0.0607016	0.775648	-0.673032	0.201021	0.859071	0.563768	0.241095	0.259125	-0.940935	0.0889049	0.463714	-2.8061	-1.64951	-1.81073	-1.84998	0.84493	-0.173206	0.394298	1.28992
Gm38365	0.689817	0.399951	0.992435	0.889347	0.546483	0.337631	0.6175	0.584784	1.15075	0.805994	0.692658	0.902626	-0.680072	-0.218883	-0.93852	-1.31846	-1.48632	-1.80585	-0.963913	0.96873	0.346799	0.484931	0.335581	1.0785	0.630445	0.109069	0.449031	0.822323	0.361879	0.395431	0.249865	-0.508175	-0.595083	-0.281876	-2.22124	-2.24516	-2.23487	-1.7706	0.955733	0.399565	0.482744	0.588425
Gm3934	-0.549753	1.01061	1.36094	-0.180353	1.34649	0.432268	1.16252	-0.225335	-0.3691	0.70753	0.82586	-0.202616	1.18644	-2.04529	0.363914	-0.632096	-0.804551	-0.502393	-1.3406	-0.915142	0.228316	0.26192	0.428373	-0.258744	1.5036	-0.753774	1.34178	0.195843	-0.103611	-0.757658	0.127951	-0.164669	-1.21444	0.366169	-1.1511	-2.14489	-1.90505	-1.08134	0.902282	1.23333	0.737322	1.57905
Gm37621	0.776285	0.580447	-0.513702	-0.0271461	0.421259	0.0961229	0.360034	-0.243367	0.923853	0.314123	0.927807	-0.284717	-0.301429	0.425844	-0.181261	-0.676279	-0.834048	-2.2294	-1.86055	1.54709	1.22157	0.810785	0.669031	0.243067	0.243788	0.914275	0.94351	0.485048	-0.0747112	0.827359	1.00785	-0.126236	-0.0938457	-0.0338384	-1.84859	-2.98396	-1.20156	-1.97866	0.321648	0.0635709	0.450669	0.918259
Gm37094	1.13418	0.268251	-0.794591	-0.349604	0.29313	0.22823	-0.454838	0.643032	-0.940322	-0.189544	1.10673	0.578529	-0.369487	0.738095	-0.709485	-0.101093	-1.03787	-0.793628	-1.50852	0.380999	0.733508	1.72174	0.389241	0.254224	0.58384	1.44898	0.210893	-0.407202	0.518371	0.700644	0.559031	1.5813	0.71222	-1.19562	-1.71164	-0.636027	-2.49831	-1.72435	-0.150253	-0.151033	2.11441	-1.17615
D130019J16Rik	0.524513	0.393615	1.39995	0.568548	0.337853	0.862967	-0.037997	0.0473276	1.15251	0.886259	0.636993	0.0781351	-1.0484	-0.458057	-1.44649	-1.27865	-1.15544	-1.02121	-1.36031	0.432528	1.61962	0.802496	0.501771	0.00278003	0.438496	0.0953559	0.430142	0.276402	-0.0197799	0.234538	0.454046	-0.161912	0.0570663	-0.101033	-1.9303	-2.67921	-1.88096	-1.59833	0.769835	1.40756	0.755799	1.01097
Gm37702	0.74325	0.579257	0.425584	1.4534	-0.267317	0.127914	0.844402	0.827222	0.908352	1.00222	0.615601	0.233475	-0.303612	-0.47834	-1.07037	-2.43247	-1.53687	-1.55563	-1.06092	0.798123	1.12563	0.0809843	-0.172774	0.453554	0.616373	0.980023	0.0960873	0.729813	0.0115087	0.307624	0.680638	0.0264282	-0.79065	-0.252731	-1.57085	-1.24283	-2.2849	-1.84792	0.436533	1.11946	0.650495	0.994228
Gm31748	1.20252	-0.0697533	-1.05361	-0.107511	0.6862	0.311318	-0.333335	0.435942	-0.909464	-0.276422	1.18376	0.274264	-0.123254	1.13945	-0.358596	-0.157549	-0.85142	-1.06511	-1.78146	0.161814	0.627697	1.68313	0.586583	0.104059	0.507001	1.70699	0.101545	-0.430453	0.371287	0.737903	0.205179	1.36196	0.765643	-1.09138	-1.31075	-0.207998	-1.98087	-2.05704	-0.292982	-0.281566	2.17645	-1.59019
Gm43290	0.937522	0.799311	0.674964	0.969816	0.948031	0.385798	0.392439	0.470414	1.02619	0.0086006	0.713151	-0.197981	0.0400617	-0.343315	-0.927469	-1.51713	-1.1881	-2.05872	-1.22937	0.786392	0.712311	0.182171	1.06165	0.323393	0.283814	0.454269	0.628068	1.36282	0.287985	0.137013	1.02618	-0.093816	-0.911248	-0.431628	-1.88273	-1.4221	-2.68552	-1.72669	0.938189	0.869773	0.314195	-0.118687
5830487J09Rik	0.489191	0.432999	-0.140531	1.03147	0.713525	-0.742765	0.0558411	0.880294	0.628718	0.713657	0.421209	0.145247	-0.157265	0.477691	0.180332	-1.17767	-1.95476	-2.38172	0.109834	1.73993	-0.0669252	0.350662	0.334405	0.641264	-0.382132	-0.411558	-0.638028	1.43212	0.704903	-0.0149045	0.754773	-0.63772	0.224061	-0.618389	-1.6575	-1.25528	-1.01705	-2.8545	0.605928	0.826249	1.05771	1.15669
4833413G10Rik	1.25567	0.216049	0.553728	0.615996	0.378589	0.463225	1.03693	0.934559	0.590792	0.68143	0.602495	0.767228	-0.337498	-0.358704	-1.28582	-0.970606	-1.6563	-1.40777	-1.36339	0.519513	-0.125729	0.352281	0.204369	0.339694	1.13796	0.496353	0.964413	0.0751649	0.20071	0.700541	1.08513	-0.115217	0.0416223	0.00744706	-1.83624	-2.90187	-1.89838	-1.785	1.06721	0.451362	-0.32771	0.629781
Gm43413	1.40132	0.228302	-0.0759713	-0.157908	1.17306	-0.3165	-0.136608	0.867041	-0.742513	-0.0902642	1.34279	0.725769	-1.2144	0.653403	-0.414821	-0.412238	-0.301533	-1.4889	-0.901793	0.103975	0.173897	1.0159	0.584021	0.174746	0.226909	1.55266	1.08323	0.162708	1.08604	0.988754	1.01017	0.288329	0.236449	-0.841817	-2.29737	-0.838928	-2.58594	-2.20568	0.0819224	-0.9867	0.896812	-0.0483446
Gm42870	0.521322	0.799733	0.913508	0.867946	0.457771	0.821833	0.674486	0.43157	0.918115	0.721862	0.370234	0.68654	-0.275353	0.0812171	-0.672177	-1.81178	-1.53464	-1.53608	-1.97919	0.583109	0.476028	0.504724	0.485987	0.150633	0.328647	0.135004	0.604764	1.05665	0.384926	0.275829	0.471938	-0.054502	-0.122411	-0.108997	-1.94795	-2.07494	-2.32587	-1.99276	0.606243	0.650093	0.897325	0.55862
A530030E21Rik	0.204319	0.547795	0.630893	0.639338	0.290959	0.312261	0.784596	0.0899927	0.935204	1.16315	0.393988	0.868221	-0.360059	-0.530636	-1.35603	-1.63669	-1.04938	-1.15621	-1.41496	0.189862	0.443361	0.62529	1.03963	-0.0229176	0.511172	0.187827	0.777674	1.00224	0.600683	0.0734372	0.392439	0.170286	-0.160436	-0.107402	-2.07586	-2.63688	-1.97755	-1.94463	0.671736	0.911688	1.27053	0.701072
AC099934.1	-0.00243493	-0.961663	-0.267641	0.151641	-0.427529	0.270866	0.64969	1.37471	-0.94579	-0.0775936	-0.0204508	0.108871	-0.405234	-0.526068	0.507648	-2.26675	-1.06857	-0.220771	-0.447367	0.70017	1.02405	0.694361	-1.21175	1.81302	0.536732	1.75314	-0.535446	-2.47841	-0.775953	0.622937	0.358316	-0.0711917	0.424425	-0.935075	1.72371	1.345	1.22869	0.974633	-0.462111	0.27985	-1.34261	-1.09204
Gm43766	0.371303	1.46848	-0.658022	0.3758	-1.04814	0.315672	1.18313	-0.178568	1.19301	0.794895	0.625287	0.807219	0.356734	-1.56048	-1.11349	0.293089	-1.12122	0.322519	-0.68737	-0.620955	1.00843	-0.482582	0.770528	-0.782382	-1.00972	0.393733	0.305459	0.964008	0.390689	0.733343	-1.67746	-0.547358	0.81858	0.198811	-0.893769	-1.55018	-0.128239	-2.85822	2.17673	-0.215426	0.35351	0.912619
Gm43254	1.62633	0.543636	0.854312	-1.20881	0.682401	0.611055	0.738015	-0.109728	0.920834	0.155431	-0.170452	0.119219	-0.256156	-0.505479	0.687523	-0.737921	-1.69274	-1.60394	-0.732197	-0.922956	0.691939	-0.726002	1.27643	-0.37362	0.891297	-0.0999452	0.0121548	-0.248764	-0.468576	-0.423237	0.0765161	0.0705493	0.672069	-0.243942	-0.921049	-2.0184	-2.3709	-0.778358	1.28498	1.74457	2.03571	0.918198
Gm42722	0.433592	1.11722	1.06442	0.051064	0.711818	0.464787	-0.0139116	1.65088	0.552777	0.454981	-0.178477	-0.244403	-0.987628	0.0913563	-2.17325	-0.042658	-1.77778	-1.06643	-0.367755	0.709663	-0.322749	-0.875028	0.453276	0.391322	0.206578	1.01311	0.64599	0.485089	-0.241883	0.412172	1.47308	-0.831873	0.383451	-0.0366893	-1.95274	-1.95302	-0.737498	-2.072	1.61445	1.54721	0.167907	-0.22045
Gm43593	1.02222	0.236581	-1.35	-0.646768	-0.973867	-0.656458	-0.257248	0.140637	-0.333805	-0.525635	0.493071	1.23368	-0.828427	-0.216518	-0.698462	-0.451629	-0.807163	-1.41464	-0.2681	0.20075	0.521737	1.61969	1.1754	0.193003	0.251681	1.07611	0.00488084	-0.208324	0.824287	0.674981	0.631943	1.69719	1.52639	-0.912343	-0.994456	-1.80429	-1.17361	-1.83497	0.727264	-0.149477	2.64591	-0.39119
Gm42648	0.599326	1.02604	1.06435	0.818081	1.04428	0.771345	0.982778	0.653204	0.403344	0.411886	0.209452	0.638515	-0.141307	-0.561192	-0.655422	-1.42489	-0.973884	-1.9267	-1.03847	0.541737	1.17094	0.494434	0.668194	0.801945	-0.0811346	-0.000646505	0.0753732	1.25922	0.290761	-0.364005	0.518983	-0.777977	-0.511047	0.12931	-1.92127	-1.65614	-2.45871	-2.34808	0.324951	0.725654	0.779982	0.436789
Gm43499	0.0558546	0.852686	0.690966	0.516229	0.601966	0.606505	0.695292	0.782438	1.21708	0.845035	0.655643	0.372156	-0.856842	-0.681894	-0.320387	-2.15514	-1.75963	-1.14738	-1.06054	0.714314	0.471302	0.755405	-0.0738197	0.439548	0.436437	0.269355	1.07747	1.13209	0.361392	0.386445	0.55631	-0.354791	-0.584416	-0.0169951	-1.18693	-2.16832	-2.74424	-1.71418	0.481975	0.23101	0.878902	0.741699
2510016D11Rik	1.10415	0.0516671	0.307643	-0.385864	-0.224174	0.428976	0.79312	-0.128818	0.453521	0.00517904	0.766142	-1.36059	-0.990043	-1.08873	-0.431193	-0.982586	-0.915336	-0.410972	-2.29816	0.352664	0.508886	1.44195	0.29385	0.349513	0.671442	0.599579	0.841497	1.36587	0.918156	1.47065	0.0879274	0.934657	-0.859488	0.0851435	-1.83185	-1.70555	-1.61666	-1.85761	1.22661	0.46373	1.25379	0.31131
N4bp2os	0.270838	-0.427057	1.15971	0.0698867	0.141157	0.191227	-0.396219	0.520526	1.3422	0.832435	-0.321352	0.815226	-0.255615	0.109348	-0.614369	-0.856212	-2.28524	-0.0512964	-0.632552	1.61514	-0.204813	1.39264	0.746975	1.21268	0.435458	1.87377	-0.316293	-0.185208	0.741179	0.0221206	0.265318	-0.157698	-0.215464	-0.254102	-1.64164	-2.24772	-2.40929	-1.79201	0.201672	0.0857418	0.797917	0.420991
Gm43597	0.122644	0.0973771	-0.137318	1.01197	0.0769093	0.527594	-0.284818	-0.182263	-0.198961	0.235315	-0.783343	-0.109023	-0.623049	1.19332	-0.518781	-0.216512	0.105225	-1.46342	-1.17505	0.97588	1.48889	1.06376	-0.419011	0.930678	0.397824	0.936274	0.664271	-0.358794	0.659314	0.612561	1.01999	0.564104	-0.0817705	-0.176133	-3.02647	-1.58612	-2.4909	-1.7163	0.0210943	0.658985	1.5121	0.671945
Gm44170	-1.03704	-0.172173	-0.0831467	0.352474	-0.882412	-0.400565	-0.294863	0.590475	-0.486386	-0.0351815	-0.370515	-0.573044	0.306794	-0.19279	-0.111733	1.32468	1.51366	1.03164	1.19786	0.580881	-0.810164	0.284938	-1.09002	0.925878	-1.46374	0.0886912	-1.05324	-2.61579	-0.373879	-0.19975	-0.126779	0.826782	-0.393353	-0.703055	1.9342	1.15955	2.58315	1.3277	-1.03724	0.224345	-1.06437	-0.682461
Gm44037	1.21923	1.35572	-0.0244677	0.567485	0.526914	0.406673	0.991753	0.835882	0.204392	1.3604	0.953805	-0.0497243	-0.994336	-0.641197	-0.600631	-0.598312	-0.857716	-1.43157	-1.50447	0.803527	-0.113698	1.00145	0.980547	-0.531361	0.119233	-0.175338	0.270703	0.780918	0.46025	1.17064	-0.795625	0.0309219	-1.35024	-0.192084	-1.66485	-2.32761	-1.99346	-1.4921	1.08892	1.21392	0.469711	0.52579
RP23-355N5.6	-0.240477	0.520788	-0.530872	0.0825773	0.694417	0.6906	-0.467818	-0.138462	1.06548	0.337175	0.871368	-0.631231	-1.41276	-0.782879	-0.553391	-1.01429	-0.487232	-0.558408	-0.35122	0.688544	1.3037	0.956938	0.40713	-0.460119	-0.617493	-0.256824	-0.107431	1.36719	-0.184048	-0.0246532	1.33102	0.510545	0.707862	-0.607635	-0.385824	-1.52183	-3.59677	-1.0605	1.31824	0.36511	2.15704	0.616442
Gm44746	0.739128	0.349247	1.58776	0.502502	0.333987	0.450006	0.888162	0.442197	1.04005	1.34835	0.392034	0.316694	-0.501665	-0.027835	-0.821619	-1.39097	-0.925399	-1.82726	-1.533	0.733455	1.05275	0.151757	0.790449	0.696154	0.616513	0.197698	1.20829	0.595814	0.331386	0.61403	0.131857	-0.165722	-0.852317	-0.784342	-1.87428	-1.74673	-2.21228	-2.16494	0.695483	0.363194	0.2242	0.0352161
Gm44835	-0.734604	0.823759	0.858266	0.55256	0.248444	-0.359502	1.16102	0.966287	1.53637	0.952222	-0.670959	-0.567959	0.558755	0.285095	-1.19004	-2.18375	-0.63374	-1.38745	-1.03055	-0.44847	-1.09488	0.542032	0.446125	-0.418023	0.529193	-0.029778	1.23748	0.386576	0.280965	0.427621	0.97319	0.0245925	-0.314922	0.753711	-0.902733	-1.94985	-1.46482	-2.08351	0.756241	1.01705	0.256226	1.89175
Gm44914	0.651818	0.403744	0.669593	1.38046	0.585565	0.902479	0.696919	0.215901	0.427292	1.32638	0.930416	0.518215	0.308108	-0.438138	-0.936498	-1.34658	-1.2975	-1.57707	-2.00358	0.273244	0.490859	0.742086	0.207008	0.822615	0.362315	-0.255863	0.805214	0.242242	0.587392	0.00804174	0.267109	-0.731281	-0.356569	-0.256426	-1.32824	-1.3709	-2.35427	-2.50603	1.07459	0.47227	0.106033	1.28104
4930405G09Rik	0.780348	1.91553	-0.661594	0.280244	1.10188	-0.254506	0.0887839	0.212905	0.272523	1.34106	0.728406	0.360292	-0.293832	-0.303562	-0.563623	-1.05859	-1.51145	-0.7836	-0.719932	0.487905	0.263861	0.504921	-0.199978	1.50287	0.638074	-0.550317	0.0581987	-0.708065	1.91576	-0.411943	0.799391	0.0953416	-0.305729	0.106169	-1.45159	-1.45033	-2.34844	-2.36155	1.32057	1.19608	0.266969	-0.299427
Nxpe1-ps	0.889729	0.382044	1.73315	0.978733	0.817904	0.181693	1.01001	0.029101	0.130239	0.942639	0.565757	0.515332	-0.593899	-0.143088	-0.402049	-1.478	-1.38173	-1.52072	-2.00961	0.83339	0.0378087	0.887065	0.0994909	-0.0367729	0.432372	0.408421	0.363613	1.02211	0.742217	0.33676	0.102689	-0.463186	-0.674485	0.396648	-1.87283	-2.34241	-1.75167	-1.85808	0.49583	0.703833	0.660822	0.829113
RP23-384C18.12	0.0740674	0.139215	1.36437	0.118037	0.557621	0.657208	0.552436	1.13085	1.1596	0.978283	0.908997	0.848398	-0.566955	-0.447814	-0.636481	-1.7632	-1.29783	-1.33801	-0.738376	0.40947	0.340385	0.569432	1.09435	0.239068	0.0347223	0.41398	0.538106	0.648154	0.1969	0.208618	0.49358	-1.21529	-0.945118	-0.631099	-2.15762	-2.2163	-2.16217	-1.17994	0.931962	1.10263	0.628818	0.956966
RP24-83E15.3	0.540799	-0.318961	0.618254	0.755577	0.349831	0.778522	0.743356	-0.34894	1.30564	1.14652	0.325717	0.587784	0.0916681	-1.13034	0.281965	-2.51019	-0.440213	-1.55359	-1.46527	0.55284	0.414019	0.424221	0.200586	0.428424	-0.1677	-0.0906804	0.71019	0.738726	0.148063	0.175311	0.520567	0.213247	0.385759	0.263352	-1.59724	-2.12359	-1.93883	-2.34407	0.958418	0.219791	0.751303	1.39916
Numbers represent Z-Score. List compiled by comparing RMT vs Naïve DEGs
RMT, recently mosquito-transmitted; SBP, serial blood passage; Naive, uninfected control; d, day; r, replicate
