# Supplementary material for: Tissue macrophages and interferon-gamma signalling control blood-stage Plasmodium chabaudi infections derived from mosquito-transmitted parasites
Source: Curr Res Immunol. 2021 Jul 30;2:104–19. doi: 10.1016/j.crimmu.2021.07.002 (PMC8428512; doi:10.1016/j.crimmu.2021.07.002)
Supplement: Multimedia Component 13 — Supplementary Table 3: 217 unique genes found to be differentially expressed in serially blood-passaged (SBP) infected mice. [file mmc13.xlsx]

## Sheet: SBP_unique_z-scores
Supplementary Table 3: 217 Unique genes found to be differentially expressed in serially blood passaged (SBP) infected mice.
Gene name	sbp.d1.r1	sbp.d1.r2	sbp.d1.r3	sbp.d1.r4	sbp.d2.r1	sbp.d2.r2	sbp.d2.r3	sbp.d2.r4	sbp.d3.r1	sbp.d3.r2	sbp.d3.r3	sbp.d3.r4	sbp.d4.r1	sbp.d4.r3	sbp.d4.r4	sbp.d6.r1	sbp.d6.r2	sbp.d6.r3	sbp.d6.r4	rtmt.d1.r1	rtmt.d1.r2	rtmt.d1.r3	rtmt.d1.r4	rtmt.d2.r1	rtmt.d2.r2	rtmt.d2.r3	rtmt.d2.r4	rtmt.d3.r1	rtmt.d3.r2	rtmt.d3.r3	rtmt.d3.r4	rtmt.d4.r2	rtmt.d4.r3	rtmt.d4.r4	rtmt.d6.r1	rtmt.d6.r2	rtmt.d6.r3	rtmt.d6.r4	naive.r1	naive.r2	naive.r3	naive.r4
Gm24447	2.0947	1.96963	1.41653	1.54767	1.87814	2.1509	2.18182	2.0952	-0.73775	-0.681672	-0.56571	-0.310476	-0.841969	-0.369438	-0.061666	-0.587158	-0.808058	-0.575992	-0.656241	-1.20191	0.102293	-0.96106	-0.397603	-0.186232	-0.201693	0.282264	-0.582958	-0.586046	-0.705636	-0.203883	-0.652375	-0.867535	-0.244954	-0.53542	-0.0684178	-0.0826444	-0.60686	-0.710577	-0.395077	-0.452855	0.447403	-0.326688
Rn7s1	1.96229	1.747	1.80131	1.93075	1.8459	2.06987	1.92241	2.07812	-1.2544	-0.823539	-1.19176	-1.10993	-0.528728	-0.400359	-0.0838904	-0.0682778	-0.218143	-0.280897	-0.138461	-0.590166	-0.462932	-0.335323	-0.680127	0.173346	-0.133817	-0.553406	-0.191505	-0.976502	-1.02339	-0.616051	-0.852592	-0.533921	-0.102455	-0.382389	0.0680769	-0.0765898	-0.295617	-0.19089	-0.63723	-0.381165	-0.106225	-0.378403
mt-Co3	1.2846	0.380177	1.40077	1.30019	1.50698	1.7686	0.878875	1.71854	-0.812108	-1.01964	-1.58329	-1.75237	-2.02864	0.564978	0.21866	-1.40974	0.534542	-0.335398	-0.750516	0.809459	0.710822	-0.2481	-0.808152	0.508598	0.351477	0.685965	-0.35814	-0.525912	0.277622	-1.22563	0.69098	0.377745	-1.02591	-1.56287	0.800141	-0.684573	0.116911	0.235203	-1.28473	-0.0406644	0.109613	0.22492
Gm12918	0.0238706	1.16222	-0.267682	0.550905	0.0515259	1.67041	0.216457	1.46215	-0.086757	-1.91253	-2.45667	-0.0343821	1.00522	0.441818	-0.662412	0.455317	0.917939	1.83236	1.37849	0.524775	-1.32925	0.78067	0.248739	-0.660697	0.124247	-1.95543	-0.280878	-1.00653	-0.196362	0.68962	-1.39545	-0.538683	0.777692	-0.027857	0.526899	0.519869	0.765782	0.445643	-1.23515	-0.790642	-0.540229	-1.19504
Ctrb1	2.33362	-0.78413	1.00843	1.54341	0.0669599	-0.22314	0.0951249	1.98908	-0.78413	-0.78413	-0.78413	-0.78413	2.30638	1.2888	-0.78413	-0.78413	-0.78413	-0.78413	-0.78413	1.07962	1.0374	0.903969	-0.63792	-0.645379	-0.78413	-0.27788	-0.390802	-0.64545	1.43798	-0.78413	-0.642848	-0.78413	0.717727	-0.590832	-0.391604	-0.78413	-0.592872	1.41262	-0.642651	0.859394	-0.637196	-0.78413
Amy2a3	2.2027	-0.618853	0.927093	1.72536	-0.0770068	-0.367983	0.283045	1.90784	-0.744509	-0.744509	-0.744509	-0.744509	2.14523	1.3021	-0.744509	-0.744509	-0.744509	-0.744509	-0.744509	1.1562	1.04581	1.27137	-0.744509	-0.744509	-0.744509	-0.250258	-0.397245	-0.744509	1.55992	-0.744509	-0.744509	-0.744509	0.439101	-0.744509	-0.435795	-0.744509	-0.520448	1.31973	-0.744509	1.01677	-0.744509	-0.744509
Amy2a2	2.2027	-0.618853	0.927093	1.72536	-0.0770068	-0.367983	0.283045	1.90784	-0.744509	-0.744509	-0.744509	-0.744509	2.14523	1.3021	-0.744509	-0.744509	-0.744509	-0.744509	-0.744509	1.1562	1.04581	1.27137	-0.744509	-0.744509	-0.744509	-0.250258	-0.397245	-0.744509	1.55992	-0.744509	-0.744509	-0.744509	0.439101	-0.744509	-0.435795	-0.744509	-0.520448	1.31973	-0.744509	1.01677	-0.744509	-0.744509
Amy2a4	2.2027	-0.618853	0.927093	1.72536	-0.0770068	-0.367983	0.283045	1.90784	-0.744509	-0.744509	-0.744509	-0.744509	2.14523	1.3021	-0.744509	-0.744509	-0.744509	-0.744509	-0.744509	1.1562	1.04581	1.27137	-0.744509	-0.744509	-0.744509	-0.250258	-0.397245	-0.744509	1.55992	-0.744509	-0.744509	-0.744509	0.439101	-0.744509	-0.435795	-0.744509	-0.520448	1.31973	-0.744509	1.01677	-0.744509	-0.744509
Hspb1	-0.196636	0.0400432	0.212134	-0.201087	-0.702885	-1.39376	0.330264	-0.359616	-0.471414	1.312	0.423746	-0.887654	2.03555	0.884165	3.8635	-1.11192	-1.42906	-1.49148	0.0247997	0.657465	-1.10666	0.588157	0.464514	-0.379086	0.0168775	-0.608287	0.0384482	-0.711788	-0.0372507	0.47116	0.766207	0.041494	0.0271167	1.44238	-0.512236	-0.736877	-0.59623	-1.49264	0.146886	-0.156274	0.244749	0.551184
Slc1a2	-0.868032	0.00865218	0.0879706	-0.332812	-0.190156	-0.00928637	0.800996	0.983846	0.110451	0.61274	0.921609	2.11238	-1.58284	-0.568256	-1.47982	-1.40679	-0.84875	-1.78308	-0.778119	-0.117961	2.18409	-0.47607	0.563139	1.77668	-0.727422	-0.33989	0.463428	-0.621696	0.164428	-0.515529	0.149608	-0.645288	0.65934	-0.526371	0.55144	-1.15862	-1.24474	0.46901	-0.182617	2.35293	0.935685	0.495719
Cacnb4	-0.0714375	0.204754	-0.0318286	0.51145	-0.192524	-0.0142925	0.267965	-0.205001	0.403633	-0.388064	0.0234823	0.000317738	-0.687054	-1.23953	-1.13988	-0.0872833	-0.308067	0.125159	-0.425336	-0.633457	2.91791	0.0920841	-0.134632	-0.432306	-0.295619	1.29538	-0.671009	-0.0679331	3.18217	-0.590904	-0.778752	-0.937399	-1.05888	0.248489	-0.177833	-1.07796	-0.0409954	-0.171836	-0.448973	3.26455	-0.0255129	-0.20304
Endou	-0.252946	0.947158	0.512069	1.77279	-0.880166	0.398815	0.28949	0.368527	-0.575017	-0.823864	0.337958	0.667762	-0.934679	-2.00301	-1.22922	-1.01201	-0.725669	-1.17695	-1.13408	0.595113	1.87477	0.568069	0.351453	2.04654	-0.0555792	0.437955	-0.0679512	0.0670668	1.12257	0.538079	0.740957	-0.632078	-1.40638	-0.544734	-1.09412	-2.04996	0.300726	-0.0279857	1.90215	-0.00817283	0.837393	-0.0428422
Cela1	2.79187	-0.912896	0.619476	1.64651	-0.0752503	-0.348808	-0.187316	2.19293	-0.811925	-0.697702	-0.612821	-0.417332	2.71685	1.11112	-0.738482	-0.645713	-0.783533	-0.614207	-0.754365	1.0211	0.661411	0.655295	-0.43168	-0.467283	-0.467633	-0.219566	-0.276462	-0.605902	1.43331	-0.515937	-0.368008	0.018576	0.261361	-0.984289	-0.965346	-0.787673	-0.760625	1.0312	-0.698176	0.395573	-0.453992	-0.953652
Mx2	-0.622298	-0.854081	-0.290129	-0.810697	-0.11585	-0.807027	-0.582139	-0.645181	-0.785628	0.452082	-0.450303	-1.28518	2.21824	0.106166	2.81282	0.252351	0.188579	-0.0782711	1.97805	-0.724961	-1.27094	0.108029	-0.377277	-0.558736	0.380731	-0.138837	-0.718558	-0.813056	-1.08956	-1.72259	-0.199579	1.3419	1.20335	0.312908	1.45533	1.39234	0.5538	0.827109	0.0259859	-0.696747	-0.747831	0.775688
Cdh2	1.44039	0.222028	0.530443	-0.15445	1.42255	0.468962	0.630273	-0.564611	0.833397	1.28632	0.176471	0.0208634	-2.50588	-1.64744	-1.0398	-1.12878	0.0474073	-1.09948	-0.938101	1.00076	0.734571	0.474373	0.31534	-0.348193	0.514095	-0.400233	0.161044	0.900651	0.681732	0.47145	0.51215	-1.09814	-0.618498	-0.591741	-0.570081	-1.73054	-1.79387	-1.18455	1.20307	0.768897	1.68718	0.909984
Tmem132a	-0.125828	-0.675799	0.502733	-0.668722	0.196786	0.113416	0.574979	-0.426002	0.00454954	0.656501	0.330221	-1.12568	2.49105	1.04391	2.37521	-0.700991	-0.825079	-1.20565	0.644195	0.290115	0.509716	-0.299804	-1.75734	-0.305964	-0.247727	-0.788833	-0.337962	-0.0138298	-0.0911145	-0.257633	-0.222962	0.469012	0.191654	1.68036	0.322393	0.865316	1.63227	0.641849	-1.19372	-2.41121	-1.62486	-0.229535
Tmem141	0.0642522	0.499773	1.42966	1.1864	1.57882	1.58583	0.929364	-0.505207	0.329651	-0.651998	-0.816278	-0.157857	-2.18395	-0.798557	-1.36833	0.239978	-0.793142	-0.168867	-0.766159	-0.109318	-0.366563	-0.760874	0.269203	1.22395	-0.940214	-0.541359	1.20678	-0.487256	-0.0956653	1.66547	1.65493	-1.09291	-0.607396	0.837898	-1.22916	-1.665	-0.750201	-0.829658	0.236995	0.515813	1.29171	0.939453
Gp2	2.66571	-0.0421448	0.746338	1.96009	-0.412243	-0.404094	-0.00683603	1.87081	-0.54673	-0.713049	-0.294485	-0.142619	2.68438	0.990015	-0.41789	-1.48802	-1.01019	-0.995521	-1.48802	1.19682	0.303283	0.618683	-0.400254	-0.439831	-0.319697	-0.377073	-0.335615	-0.185236	1.35012	-0.155066	-0.484353	-0.562707	0.151949	-0.451243	-0.857505	-1.17051	-0.952397	0.927006	-0.768242	0.342862	-0.110233	-0.276256
Trim21	-0.494099	-0.90734	-0.414839	-1.12948	-0.605507	-1.06564	-0.665929	-1.07765	-0.427952	-0.349345	-0.264591	-0.353349	1.61001	1.17172	1.76627	1.22955	1.19216	1.64948	1.6399	-1.0857	-0.749206	-1.06116	-0.948386	-0.435758	-0.605654	-0.810684	-0.523711	-0.160562	-0.350525	-0.535146	-0.420147	1.08607	1.2073	1.1456	1.39553	1.5598	0.831854	1.05695	-0.302736	-0.842681	-1.58294	-0.371479
Ctrl	2.73675	-0.574076	0.752497	1.45628	-0.148051	-0.38896	-0.292673	2.25624	-0.841338	-0.560388	-0.726728	-0.703512	2.83897	1.17472	-0.25875	-0.674063	-0.541432	-0.705113	-0.53432	0.999359	0.711691	0.694789	-0.526528	-0.540301	-0.636385	-0.401562	-0.814661	-0.94634	1.40658	-0.71157	-0.616643	-0.650391	0.310569	-0.440421	-0.612139	-0.569226	-0.304165	1.12802	-0.865369	0.40078	-0.585751	-0.696399
Pml	-0.562667	-0.85854	-1.03115	-0.392913	-0.463563	-0.820212	-0.683748	-0.594858	-0.619059	-0.625226	-0.412347	-0.399425	2.04666	0.933136	2.10835	1.14414	1.40275	1.13601	1.55294	-0.0228157	-0.70621	-0.585126	-1.17943	-0.486193	-0.838574	-0.732793	-0.831006	-0.478307	-0.324395	-0.747993	-0.390589	1.08387	0.984798	0.890812	1.35876	1.83078	1.17234	0.875385	-1.09342	-1.1711	-0.556383	-0.912704
Gm4955	-0.790968	-0.673228	-0.276254	-0.769828	-0.529172	-1.22452	-0.600745	-0.256872	-1.08928	-0.0426874	-0.774518	-0.7878	1.9376	0.626673	2.25628	0.776061	1.47536	1.14834	1.73138	-0.672648	-0.422946	-1.00259	-0.872527	-0.534297	-0.1803	-0.933671	-0.828289	-0.285342	-0.784687	-0.403233	-0.431902	0.880311	1.06341	1.07683	1.54768	1.66734	0.887983	1.15607	-0.936702	-0.606733	-1.09004	-0.429549
Sdk1	1.52568	0.907678	0.661726	0.114989	2.34262	0.503291	0.735655	0.626467	-0.509882	0.349223	-0.652581	0.189039	-1.32135	-1.28232	-0.341919	-0.915666	-1.75292	-1.81548	-0.498644	0.32832	0.652591	1.52877	0.280537	0.876697	-0.055898	0.0941842	-1.36325	0.709983	0.585963	-0.293358	0.230895	-1.24462	-0.14397	0.502998	-0.713614	-0.88538	0.524453	-1.77838	0.608982	2.0723	-0.978476	-0.405318
Pla2g2d	0.316773	0.530071	0.991354	1.11557	0.191102	0.450171	0.636234	0.316306	1.08304	0.877386	0.418246	0.730884	-1.58052	-0.965367	-1.48505	-1.57967	-1.65432	-1.90974	-1.76473	0.647401	0.814933	0.835803	0.371013	0.851999	0.519151	0.696815	0.690456	0.463965	0.971363	0.143513	0.665314	-1.12492	-1.35998	-0.41965	-1.48588	-0.986539	-1.38493	-0.79142	1.11319	0.947651	0.322073	0.780945
Coro2b	0.292634	0.489982	-0.150931	-0.82741	0.502202	-1.41564	0.600958	-0.471857	-0.115613	0.523254	-1.13121	0.18736	-0.465914	-1.63675	-1.55852	0.812303	0.284697	-0.940791	0.828273	-0.117081	0.054502	-1.46452	-1.58298	0.362186	-1.0507	0.358576	-1.06289	-0.00787138	2.60441	0.494221	0.762327	1.98438	-0.814064	0.299492	-0.39919	0.430819	0.0182666	-0.440352	1.32207	-0.826358	1.38924	1.87847
Zg16	2.81962	-0.573937	0.69326	1.72653	-0.1182	-0.104168	-0.0212318	2.08048	-1.02709	-0.813469	-0.489455	-0.504242	2.79953	1.12348	-0.707701	-0.515218	-0.494048	-0.467208	-0.623091	0.998706	0.587729	0.528679	-0.703409	-0.640296	-0.540574	-0.303276	-0.370713	-0.63807	1.35606	-1.02431	0.0377301	-0.395232	0.0956797	-0.754927	-0.609475	-0.736082	-0.869984	1.04002	-0.806413	0.44575	-0.424969	-1.05647
Akr1b7	-0.766632	0.301278	1.59417	0.113038	-0.437297	0.486556	0.197442	1.02787	-0.246058	0.736215	0.0103184	-0.851475	-1.99663	-0.726827	-2.18455	-1.23004	-1.6923	0.613363	-1.22472	-2.05311	-0.209335	0.840605	0.237724	-0.212237	0.370482	1.83338	0.576485	1.0068	0.747991	0.856876	0.484333	-0.149029	-1.46549	0.218943	0.669848	0.957605	-0.903705	-0.430387	0.502135	0.687048	1.61806	0.0912797
Pydc3	-0.793037	-1.21872	-0.966536	-0.574681	-0.39911	-1.47452	-1.52083	-0.617909	-0.55615	-0.212576	-0.624555	-0.869323	2.05932	1.03029	2.5428	0.381844	1.02028	0.989152	1.43753	-0.834833	-0.401555	-0.743548	-0.67849	-0.705047	-0.00649222	-0.868219	-0.465168	-0.141583	-0.0772921	-0.0922317	-0.33168	1.28791	1.40978	1.03346	1.28082	1.73458	0.418214	0.735344	-0.616809	-0.369038	-0.983003	-0.218387
A430093F15Rik	0.929802	-0.360648	-0.144316	-0.109907	-1.28768	0.127267	-0.264992	-0.609651	-0.439513	0.886427	-0.529299	-0.464103	-1.61573	-2.46718	-1.14783	1.333	1.51303	0.959783	1.27772	0.155845	1.32906	-2.07067	0.441891	0.782306	-0.43407	-0.0871334	-0.469077	-0.213671	1.31463	0.50805	-0.509743	-0.581571	-1.04289	-1.45351	-0.419162	0.500692	0.79309	1.83741	0.805799	0.400432	1.13153	-0.305419
Igkv13-84	0.321235	0.656579	0.746403	-0.00314152	-1.20795	-1.4357	-0.0524055	1.70974	0.000695558	-0.200293	-1.23711	-0.409964	-1.23569	-0.799074	-1.06561	0.381519	-0.863922	-0.280046	0.270819	-1.93184	-0.310824	0.151147	-0.188106	-0.412725	2.60865	0.719912	1.49201	-1.2333	-0.0569125	1.0535	0.448311	-0.569488	1.215	-0.78963	-0.481519	-1.25122	0.8322	0.814093	0.395325	2.18101	-0.463726	0.482038
Igkv4-70	-1.14447	-0.562825	-0.405948	0.462927	-0.916752	0.80624	-0.631438	-1.18836	0.983779	-0.935631	-0.569449	-0.916657	-1.0705	-1.01267	-1.04181	0.784706	-1.33847	-0.123843	-0.52789	-0.109057	-0.0303828	-1.3097	-0.238943	1.60286	-0.334639	1.1136	1.16948	-0.220211	-0.601261	1.82447	1.41127	1.00936	2.46703	1.42057	-1.22682	0.0501372	-0.129636	0.213755	0.55848	0.169846	-0.901794	1.44065
C230037L18Rik	0.0476098	1.68491	2.236	-0.501086	0.923605	-0.179204	0.997857	-0.0519461	0.0600138	-1.8266	-0.351589	1.30852	-1.68778	-1.1296	-0.95672	-0.184386	-0.190919	-1.19193	-1.34857	0.145911	1.70517	0.45454	-0.985815	-0.601795	0.504722	-0.493292	0.289557	1.34916	-0.20841	0.289369	0.507161	0.633478	-0.753356	-1.37334	-1.4986	-0.576802	-0.758059	-0.149348	0.686869	0.732192	1.55412	0.888396
Phf11c	-0.674991	-0.653502	-0.293579	-0.610069	-0.602956	-1.12309	-0.327493	-0.784291	-0.718457	-0.196263	-0.905872	-1.10165	2.00252	0.406783	2.17508	0.972011	1.48023	1.1202	1.56386	-0.905444	-0.602453	-0.673688	-0.423328	-0.918456	-0.390472	-0.751955	-0.472136	-0.870527	-1.05477	-0.418353	0.0794964	1.27611	0.930579	1.07106	1.31778	1.66316	1.14189	1.21044	-0.617604	-0.441611	-1.1319	-0.746294
Gm2564	-0.925078	-0.657625	-0.617918	-0.848987	-0.38073	-1.37747	-0.960084	-0.878055	0.00459266	-1.43589	-0.0197993	-0.0736018	2.24928	1.23446	2.08477	0.22072	0.797902	0.858273	0.462825	-1.00574	-1.17806	-1.20983	-1.14846	-0.218799	-0.558443	-0.402718	-1.0726	0.626074	0.428212	0.569971	0.057951	1.18524	1.52462	1.49682	0.876809	1.38698	0.642796	0.928394	-0.204042	-1.24678	-0.93213	-0.283853
Ighv2-3	-0.339328	0.316845	-0.151144	0.710674	-0.137521	0.0944816	0.701173	-0.0902596	0.944687	-0.275553	-0.551974	0.224294	5.14723	-0.734884	-0.597004	-0.687155	-0.976137	-0.758401	-1.18502	-0.313401	-0.0931952	-0.368461	-0.190916	1.23372	0.511531	-0.703883	0.0471821	-0.47251	0.0129542	-0.0302388	1.08851	-0.577976	0.572884	-0.266511	-0.59832	-1.02094	-1.00271	0.133755	-0.160356	0.603056	-0.245209	0.186031
Ighv1-50	-0.0373644	0.29812	0.127266	-0.353246	-0.474338	-0.685476	-0.592769	-1.13929	0.780469	-0.202375	-1.28519	-0.850334	-1.5269	-1.27285	-1.848	0.00476826	0.467064	-0.0700357	-1.10687	-0.509599	-0.459498	-0.648762	-0.0763667	2.53993	-0.318017	0.725837	-0.603348	-0.347963	0.00115037	1.39491	2.58908	0.95307	2.38962	0.932344	0.0115703	0.0247104	0.57213	-0.0311249	0.0892329	0.596951	-0.832626	0.774109
Gal3st2	-1.41905	0.915291	-0.202557	0.526604	-0.174758	0.44278	0.303256	0.345842	1.58472	0.839762	0.967703	0.332569	-2.49445	-1.3161	-0.427687	-1.0328	-0.0308383	-1.76268	-1.38139	-0.652415	0.31883	0.604637	0.640256	-0.228804	0.748706	2.04119	-0.647365	0.361365	0.876893	1.29852	0.375358	-0.955158	-0.867098	-0.592169	-0.134907	0.218674	-1.08655	-1.70087	1.13684	1.34968	0.553773	0.324416
Ighv1-39	-0.317116	-1.13611	-0.236574	0.790465	0.182661	-0.241016	1.39926	0.810265	-0.312244	-0.219386	0.380733	0.0997512	-1.20301	-1.55219	-0.597555	-0.90348	-0.718424	-1.02032	-0.966619	-0.75558	-0.419194	1.88998	0.297503	1.70502	0.043501	-0.593608	0.188775	0.9145	-0.0434372	-0.541642	1.21809	-1.16306	-0.559576	0.80338	-0.613591	-1.06612	-0.797301	2.5089	-0.632908	-0.143506	2.35487	1.16592
Gm4258	0.998007	0.805376	0.552297	0.998704	0.988011	1.23198	1.13207	0.940848	0.117411	1.32689	0.398444	0.824709	-2.29822	-1.41085	-1.74225	-1.36319	-0.669011	-0.496318	-1.5046	0.417753	0.795029	0.193226	0.319839	0.340628	0.282929	1.00356	0.290133	1.36814	0.223866	0.241286	0.515377	-0.404154	-0.642264	-0.12621	-1.04337	-1.97838	-1.46142	-1.69481	0.393437	0.221653	-0.470809	0.384255
Gm44935	-0.444083	-1.06389	-0.300272	-0.712182	-0.626154	-0.957169	-0.752071	-0.647873	-0.777952	-0.0348809	-0.593146	-0.754234	2.26236	0.630282	2.66462	0.697038	1.17227	1.30278	1.64982	-0.592283	-0.454935	-0.271065	-1.06932	-0.689858	-0.567776	-0.629577	-0.833261	-0.787092	-0.647926	-0.42431	-0.137057	0.70296	1.32978	1.55588	1.12168	1.72324	0.373367	0.48579	-0.636887	-0.8847	-0.806306	-0.575597
Il7r	-0.109493	0.903961	1.42096	0.978522	0.481989	-0.00982969	0.440504	0.021452	0.464196	-0.730101	-0.220214	-0.643159	-1.22895	0.18087	-0.00672424	-1.80204	-1.77057	-1.76967	-1.6948	0.0682835	1.13219	1.03082	0.701076	0.0535589	0.585699	0.86968	0.519789	0.237187	0.794122	1.46146	0.23011	-0.114934	0.474221	0.23939	-1.14381	-1.63116	-1.56475	-1.82471	0.462759	1.85328	-0.231923	0.890748
Hif3a	-0.444413	-1.50508	2.44329	1.25799	0.223132	-0.466743	0.802862	-0.465256	-0.383605	-1.21652	-0.233746	-0.347872	0.139143	-0.911079	0.223139	2.35178	1.40414	-0.331554	0.558066	-1.20357	0.463803	-1.02423	0.325874	-0.217822	-0.831608	0.923451	0.884038	-1.11999	-1.22101	-0.195877	-0.399275	-1.4618	0.0883574	-0.149928	1.7965	-0.376733	1.13524	1.31173	-0.800957	0.47764	-1.27634	-0.22519
Slc4a3	-1.01259	-1.08856	1.3153	-0.216756	-0.901511	1.06902	-0.109404	-0.24339	0.15507	0.715103	-1.48858	1.78662	-0.217306	-1.6951	0.864277	-1.15793	-0.897518	-2.29261	-0.712959	-0.268174	0.373916	-0.625638	1.4884	-0.136652	-1.00409	-0.214428	-1.43378	1.74997	0.958838	0.546619	0.59005	-0.265828	1.11029	0.857051	0.689124	-0.986513	0.136061	-0.489677	1.01458	0.628997	1.3072	0.102493
Cpb1	2.30581	-0.851177	0.947385	1.71657	0.249777	-0.180477	0.0916125	1.9479	-0.644299	-0.706893	-0.70329	-0.702941	2.36128	1.2142	-0.653249	-0.851177	-0.704391	-0.851177	-0.635972	1.16401	0.74141	0.996729	-0.851177	-0.705241	-0.851177	-0.146817	-0.353979	-0.851177	1.47276	-0.704522	-0.851177	-0.607185	0.508311	-0.851177	-0.383063	-0.851177	-0.572419	1.36273	-0.598313	0.877932	-0.588856	-0.705932
Cad	0.162501	-1.09639	-0.542133	-0.331314	0.681197	-0.36632	-0.967783	-0.219032	-1.04666	-1.02306	-0.752301	-0.867454	0.889292	0.997305	1.94049	1.95258	1.75791	1.18604	1.37746	0.241014	-0.542587	-1.08724	-0.198985	-0.034199	-0.946938	-0.961147	-0.0413507	-0.599142	-0.926612	-0.986229	-0.0836494	0.66756	-0.109783	0.954959	1.38501	1.12006	1.33594	1.22035	-0.872803	-0.659038	-1.83278	-0.774747
Trpv4	0.282197	-0.102978	0.127312	0.41035	0.0556417	0.994039	1.12322	0.841212	1.24988	0.489651	1.25144	-0.526651	-0.271715	-0.34496	-0.757006	-2.05132	-1.30444	-2.12608	-1.43021	0.861389	0.519853	0.752892	-0.37457	1.13495	0.279688	0.20854	1.22296	0.264026	0.0953617	1.03072	1.04818	-1.06447	0.310176	-0.293768	0.587049	-2.13578	-1.69917	-1.92168	0.570783	0.388782	-0.434415	0.738926
Hist1h2bc	0.101801	-0.473975	-1.80835	-0.912782	-0.565565	-0.041817	-1.12375	0.230647	-1.90413	-1.2557	0.311009	-0.277908	-0.456187	0.371815	-0.173492	1.58359	1.64733	1.63603	1.4656	-0.277971	-0.325592	0.790149	0.272517	-0.622657	-0.237135	0.769757	-0.229332	-0.987111	-0.104831	0.0613348	-0.0474551	1.34101	0.571257	-0.829568	1.25183	1.08428	0.972364	1.31397	-1.32151	-0.757764	1.08727	-2.12898
Gpx3	0.719678	-0.0150124	-0.223892	0.751556	-0.783391	-0.221825	0.403829	0.0512434	0.525101	0.301183	0.17533	0.484378	0.446109	-0.630843	0.206654	-1.74236	-2.1517	-1.81853	-0.877277	0.251755	0.039614	0.97844	1.85146	1.02544	0.181251	0.848564	1.20042	-0.636106	0.0420596	0.244883	0.428671	-1.23649	-0.4457	-0.661194	-0.683895	-1.89624	-0.679277	-1.74804	1.79958	1.73127	0.614182	1.14913
Cuedc1	0.437093	0.284539	0.957292	1.35281	0.573763	0.123938	0.749179	0.901013	-0.0402326	1.17791	0.123419	0.343792	-0.54218	-0.404619	-0.193011	-1.89501	-2.57989	-1.46003	-1.8407	-0.0948503	-0.586954	0.390242	0.691202	0.727978	-0.180573	1.33051	-0.12581	0.305258	0.790305	-0.0176233	0.403108	-0.719009	-0.735135	-0.14765	-1.71187	-0.911386	-0.205637	-1.73154	1.45778	0.478622	0.611329	1.91262
Elp5	-0.661939	-0.963574	-1.23384	-0.680384	-0.622478	-0.627743	-0.546341	-0.366258	-1.10273	-0.227609	-1.12341	-0.440713	1.063	-0.0765831	0.407453	1.26356	1.77933	1.89236	2.15058	-0.798947	0.433493	-0.347091	-1.11471	-1.0133	-0.420161	-0.858016	-0.0304915	0.243558	-0.13046	-0.40709	-0.588974	0.810289	0.50657	1.07437	1.32331	1.64266	2.0862	1.00291	-0.994423	-0.548717	-0.781822	-0.971827
Slc25a35	0.520986	0.660418	1.0343	0.691648	0.730385	0.358433	0.974098	0.282832	1.45934	1.14986	0.290176	-0.112731	-1.09547	-0.278604	-0.517747	-1.54632	-1.49161	-1.50179	-2.83278	0.237643	1.09632	-0.377377	1.08909	0.942637	0.822743	1.15406	0.43247	0.780824	0.305575	-0.558586	0.269849	-1.38015	-1.00732	0.25452	-1.57827	-1.28678	-0.821295	-0.943926	0.588971	1.10308	-0.0885301	0.189016
Fbxo5	-0.290503	-0.82266	-2.01613	-1.0801	-0.30691	0.0326882	-1.47824	-0.10597	-1.81195	-1.39306	0.411311	-0.308912	0.0211702	0.405463	-0.484165	1.78204	1.61071	1.44961	1.23766	-0.232652	-0.120834	0.601344	0.439311	-0.443875	-0.493913	0.961293	-0.022924	-1.44918	-0.27692	0.0847362	0.0515376	1.50382	0.888437	-0.49788	1.14186	1.16383	0.905817	1.17011	-1.14914	-0.497041	1.00759	-1.58739
Meis1	0.436203	0.26162	0.63649	1.00315	0.290929	-0.0709727	0.627967	0.0361416	0.624928	0.981336	0.81438	0.307812	0.0530374	-1.17187	-0.106532	-1.07542	-2.19183	-1.97548	-1.69532	0.704862	0.606555	0.499658	0.641827	0.78563	0.496901	0.765093	0.653495	0.246649	-0.368367	0.158217	0.453934	-0.189266	-1.05083	-0.529101	-1.48806	-2.38775	-0.926262	-1.58959	1.71593	1.06737	0.774339	1.17219
Snrpd3	-0.761661	-1.00833	-1.66662	-0.25706	-0.88405	-0.349832	-1.07645	0.285731	-0.965736	-1.24881	-0.747601	-0.663502	0.787187	0.222956	0.891417	1.70046	1.75458	2.01619	1.69645	0.22439	-0.161742	-0.234239	-0.64988	-0.463042	-0.178612	0.282553	-0.942475	-0.192396	-0.142308	-0.313406	-0.796873	0.674408	0.615378	0.257893	1.62794	1.71708	1.39997	1.31358	-1.33152	-0.957103	-0.620395	-0.854509
Adarb1	1.35988	0.249047	0.941322	0.875546	0.662404	0.154178	0.674844	1.43978	1.98178	-0.639292	0.47733	0.293898	-0.0701715	-0.0621473	-0.874897	-1.42815	-1.54609	-1.40702	-1.05885	0.115314	0.249999	1.48228	0.663275	0.538466	-0.305113	-0.899324	-0.460128	0.53254	-0.218909	-0.376297	1.31214	-1.52456	-0.590378	-0.740295	-1.32455	-0.402435	-1.40948	-1.55266	2.06006	0.693202	-0.607965	0.741435
Ska2	0.0183111	-0.322756	-1.45131	-1.14694	-0.847678	-0.256495	-0.306036	-0.758305	-1.11721	-1.91479	0.37077	-0.291168	-1.07827	0.516139	-0.656119	1.806	1.63298	2.10037	1.80851	0.465125	-0.121062	0.135343	0.0911623	-1.18335	-0.425078	0.472071	-0.188058	-0.737276	-1.08665	0.266716	-0.270053	1.52216	-0.0383439	0.605653	1.11812	1.47525	1.20026	0.496449	-0.50411	-0.573701	0.75387	-1.58049
Znhit3	-0.30429	-0.385261	-0.846927	-0.754253	-1.56661	0.0551781	-0.345294	-0.878153	-0.335675	-1.37774	-0.718868	0.110016	-0.262923	0.73263	0.466576	1.83868	1.41189	2.17853	2.26525	-1.35528	0.239117	-1.22794	-0.0995626	0.309468	-0.94098	-0.222642	-0.713386	-0.672035	-0.0248869	0.00363133	-0.13157	-0.0439547	0.375115	-0.203103	1.49236	1.94227	1.87649	0.645465	-0.691651	-0.566715	-1.05969	-0.213285
Bcap29	-0.737367	-1.35707	-0.801632	-1.21226	-0.365594	-0.282738	-0.597496	-0.311592	-0.903794	-1.3769	-0.248103	-0.205848	0.434489	-0.138561	-0.549943	2.1052	1.82698	2.01798	2.00832	-0.470277	-1.00613	-0.438364	-0.552187	-0.373739	-0.181585	-0.632113	-0.58498	-0.0337713	-0.344813	-0.180193	-0.218234	0.550303	0.447181	0.437771	1.37618	1.72206	1.88263	1.71271	-0.862198	-0.884261	-0.279944	-0.390123
Slc6a4	0.669135	0.349557	-0.166501	-0.0949091	0.629509	-1.1454	-0.186364	0.397993	-2.06995	0.080604	0.83098	0.884366	0.154378	0.297752	-0.625849	-0.463853	-3.14897	-1.94311	-1.02484	0.923379	0.0164911	1.30836	1.25747	0.0622923	0.771821	0.920751	1.34259	-0.732428	0.279165	0.738157	-0.18956	-1.02242	-1.71774	-0.0135944	-0.771783	0.553104	0.475155	-0.400273	1.22682	0.605024	1.20504	-0.262341
Timm22	-0.781527	-0.177814	-1.05622	-1.63547	-0.011312	0.292948	0.280995	-0.382908	0.172326	-1.35265	-0.152744	1.22725	-0.841287	-0.593457	0.306299	2.04936	1.91024	1.81422	1.5424	-0.50242	-0.676783	-0.0759001	-1.6652	-1.16908	0.302928	-0.365255	-0.222301	-0.340975	0.165416	-1.07227	-0.417937	0.159644	0.37452	-0.115199	1.70255	1.71213	1.21555	0.975445	-1.22904	-0.279094	0.155438	-1.24282
Mxd3	0.323998	-0.672718	-1.69993	-1.22474	-1.23829	-0.189926	-1.07495	-0.491826	-1.97061	-0.926804	-0.137062	-0.166653	-0.473037	-0.169548	-0.39622	1.46555	1.52121	1.17447	1.41922	-0.380827	0.486626	1.04739	0.225712	-0.428831	-0.203895	0.867475	-0.568918	-0.775798	-0.203515	0.325027	-0.0633886	1.32579	0.974701	-1.06368	1.11062	1.38455	1.33401	1.33344	-1.05474	-0.698056	1.44329	-1.48913
Dapk1	1.02157	0.286543	0.64073	0.182309	0.226933	-0.0419011	0.519116	0.165495	0.92081	1.70492	0.2382	0.0109722	0.517445	-0.391386	0.391428	-1.38415	-1.71232	-2.65047	-1.50029	0.222982	0.594416	0.937896	1.34644	0.601398	-0.555573	0.289836	1.13951	-0.100991	-0.181239	0.035075	-0.343384	-0.761895	-1.07814	-0.0426539	-1.25822	-1.34379	-1.18661	-1.83424	1.52734	0.650819	0.7903	1.40477
Mtrf1	0.351949	-0.792245	-1.35041	-0.980139	-1.34765	-0.0234954	-0.919641	0.149973	0.36157	-0.439143	0.0141449	-0.720857	0.245946	0.0407716	-0.825501	1.99979	2.09699	2.24235	2.12505	-0.302289	-0.405821	0.36119	-0.180125	-0.468314	-1.16992	0.0615187	0.426631	-0.22711	-0.617927	-0.311924	-0.174855	-0.49427	-0.87753	-0.0564297	1.23946	0.537712	1.92448	1.66204	-0.802606	-1.26438	-0.964613	-0.12436
Haus4	-0.398953	-0.580144	-1.54056	-1.1689	-0.458375	-0.417673	-1.11507	0.0542177	-0.764434	-1.09376	-0.0635172	-0.116141	0.343414	-0.275544	0.0679103	1.84889	2.22116	2.17584	1.61365	-0.485662	-0.212632	-0.216961	-0.738323	-0.724235	-0.694006	0.0405878	-0.182255	-1.21376	-0.124857	0.131791	0.265672	0.907233	0.161866	0.160109	1.88991	1.54864	1.10475	1.12692	-1.71547	-0.0112192	-0.0561167	-1.294
Ctnnd2	-0.591242	0.663674	1.47319	0.18438	0.59522	-0.0875274	0.432572	0.869991	1.22994	1.12136	0.0387355	0.546393	-0.294745	0.449424	0.435462	-1.70412	-2.4283	-1.43781	-2.14726	0.8528	1.12101	0.893852	0.445298	0.127694	-0.0737107	0.224548	0.769494	0.306835	0.577177	0.778096	0.340368	-0.846112	-0.196668	0.375377	-1.18469	-1.29579	-1.65106	-2.35743	0.374151	0.154601	0.326149	0.588658
Sqle	-1.03954	-0.492218	-1.35968	-0.245864	-0.645405	0.156352	-0.851996	-0.625531	-0.925497	-1.26555	-0.0452504	-0.75945	0.563632	1.10347	0.118533	1.73818	2.38498	1.51193	1.11525	-0.023366	-0.750178	-0.618877	-1.02573	-0.957798	-0.306361	-0.483094	-0.360586	-0.341854	0.370761	0.0617162	0.186317	1.45077	0.987456	1.02673	0.915346	1.15222	1.19575	1.48361	-1.09963	-0.648547	-0.757959	-1.89305
Cacna1i	0.829793	0.30376	1.06507	0.734897	0.716379	0.741798	1.07009	0.918257	1.31897	0.921937	0.372827	0.402954	-0.317804	0.106778	-0.266018	-2.3167	-1.76242	-1.85156	-1.43628	0.634798	0.841276	0.286662	0.00661436	0.457741	0.339957	0.893022	1.17892	0.496591	0.289998	0.0252467	0.8391	-0.992009	-0.859712	0.0040227	-1.88313	-2.08164	-1.65601	-1.04791	0.501863	0.0882196	0.102669	-0.0190222
Pmm1	-0.338717	-1.16593	-0.834512	-0.0924617	-0.0767682	0.410863	-0.697473	0.646028	-0.515803	-1.51865	-0.779518	0.184861	0.18238	0.218009	-0.230544	2.29171	1.7873	1.5052	1.2286	0.167329	-0.758084	-0.0367226	0.714755	-1.01311	-1.16553	0.776711	-0.247708	-1.0387	-0.409803	-0.39196	-0.563963	2.04918	0.0210156	-0.232728	1.12739	0.71073	1.61376	1.23354	-0.746183	-1.21155	-1.10047	-1.70249
Tsta3	0.110971	-0.609176	-0.815777	0.125774	-0.400367	-0.498557	-0.408558	-0.162511	-0.960528	-0.788368	-0.979845	-0.0236525	0.476131	0.266765	-0.208394	2.20123	1.68322	2.34409	1.12033	-0.292378	-0.534257	-1.51516	-0.846982	-0.40226	-0.443435	-0.423985	-0.572688	-0.0120655	-0.492051	-0.534421	-0.609228	0.457979	0.350408	-0.387727	1.89508	1.76974	1.89421	1.69184	-0.903294	-1.08565	-0.448334	-1.02813
Cxadr	0.59854	0.102425	0.265107	0.118878	-0.985094	0.974214	0.770837	-0.19573	-0.0474649	1.26081	-0.28829	0.596061	-0.648166	0.662193	0.269216	-2.02085	-1.78543	-2.84676	-0.944004	0.522562	1.0607	1.26062	0.683325	-0.0388153	1.66862	0.502073	-0.108212	1.2456	0.219358	-0.0743035	0.689258	-0.304106	0.221411	-1.46536	-0.702436	-1.07826	-0.964864	-1.63168	0.202987	1.46748	0.662262	0.105283
Denr	-0.648536	-0.0592004	-0.679052	-0.178882	-0.966472	-0.715081	-0.638684	-0.563244	-0.471496	-0.664846	-1.11852	-0.308224	0.627421	0.33072	0.0233015	1.62963	2.01898	1.74529	2.17921	0.0982916	-0.281543	-0.673554	-0.706103	0.032611	-0.393004	-0.65255	-0.0619107	0.00417127	-1.18409	-0.661846	-0.518941	0.148333	0.33326	-0.575634	1.67564	1.71454	1.82436	1.9714	-0.653445	-1.45076	-0.812536	-0.719015
Clic5	0.258275	0.999103	1.07712	0.325664	-0.159631	0.473453	0.611096	-0.75731	0.50018	0.610578	0.414956	0.0596825	-0.174644	0.157382	-0.205293	-1.9152	-2.10861	-1.79267	-1.58398	0.294966	0.539881	0.665999	0.25058	0.180691	0.941422	0.502136	0.383951	0.670999	0.516407	0.367061	-0.00644376	-0.0223907	-0.284991	0.0266774	-1.59753	-1.85816	-1.42777	-2.05694	1.32063	0.647199	1.2729	1.8826
Treml1	0.609905	0.586266	-0.362548	-0.118407	0.693375	-0.0844723	0.987397	0.534461	-0.766262	-0.52013	0.917368	-0.466952	0.380399	0.211535	-0.436061	-0.387725	-1.41021	-1.97807	-3.24322	0.277698	-1.01235	1.34204	1.04515	1.15813	0.988316	0.0711158	1.2682	-0.183691	0.0585354	-0.274471	0.372995	-0.180783	-0.899474	0.618597	-1.05263	-0.127944	-0.0959411	-1.24138	1.92518	-0.145767	1.75049	-0.808661
Phf1	0.740424	0.781371	1.00601	0.804936	0.605757	0.401096	0.973605	0.672522	1.39944	0.930386	0.493911	0.592701	-0.141619	0.457066	0.0517635	-2.02045	-1.7802	-2.08131	-1.92315	0.254391	0.623746	0.172608	-0.125402	0.673773	0.586025	0.692278	0.545924	0.503536	0.524111	0.230331	-0.00265612	-0.824534	-0.663233	-0.401916	-1.81145	-1.31381	-1.88608	-1.86518	0.532357	0.717062	0.153101	0.720748
Clps	2.52151	-0.707495	0.785556	1.69955	-0.0863633	-0.156881	-0.0685551	2.12758	-0.707495	-0.707495	-0.707495	-0.388608	2.60535	1.16314	-0.707495	-0.707495	-0.707495	-0.707495	-0.707495	1.03222	0.632819	0.885818	-0.707495	-0.707495	-0.707495	-0.403681	-0.328374	-0.707495	1.59898	-0.707495	-0.707495	-0.707495	0.346646	-0.707495	-0.707495	-0.707495	-0.337753	1.17157	-0.707495	0.764385	-0.707495	-0.707495
Hspa12a	0.285643	0.707983	0.642082	1.12417	0.556624	0.992935	0.561382	0.287085	0.568993	0.952181	0.728713	0.241305	0.329931	-0.4268	-0.689419	-2.41127	-1.48608	-2.13425	-2.0984	0.987378	0.104466	0.218999	0.710164	0.897233	0.927608	0.480516	0.281257	0.554009	1.30573	0.402861	0.871035	-0.612972	-0.953479	0.00264171	-1.31098	-1.89998	-1.29345	-1.53539	0.346803	0.240065	0.452088	0.090592
Hdhd2	0.210671	-0.550312	-0.427458	-1.06076	-1.2111	0.114132	-1.07618	-0.356179	-0.891782	-0.94867	-1.22026	0.714491	0.811811	1.17009	0.204738	2.0699	1.96576	1.89271	0.613796	0.102707	0.440654	-0.472264	0.396211	-0.0370791	-1.82259	0.791688	-0.430015	0.205827	0.121683	-0.56871	-0.841977	0.578936	0.164237	0.266174	1.55067	1.31638	0.558505	0.595276	-0.770531	-1.57418	-2.07873	-0.518283
Hras	-1.20218	-0.489637	-2.50162	0.20726	-0.0473601	0.0730638	-0.224872	-0.121103	-1.07833	-0.69477	-0.593379	0.325145	0.51788	-0.59003	0.312128	1.54947	1.48836	1.08139	2.49076	-0.745181	0.211034	-0.0227831	-1.16856	0.129426	0.177502	0.528793	-0.538163	-1.17139	0.0569214	0.0690412	-0.244944	0.758776	0.919732	-0.975512	1.07688	1.62018	1.09537	1.42207	-1.39701	-1.18628	0.0521549	-1.17026
Pidd1	-0.214345	-1.52492	-0.676703	-0.406627	-0.284852	0.400291	-0.75643	0.492708	-0.75644	-0.89671	-0.589946	-0.157227	0.433584	1.11524	0.402247	1.91121	1.50098	1.02614	1.58243	0.108551	-1.16164	0.317815	-0.133528	-0.235536	-1.51118	0.0217174	-0.142064	-1.29372	-0.198327	-0.181666	-0.0747954	1.60303	0.83306	0.424143	0.914532	1.52001	0.713879	1.05466	-1.47317	-1.49055	0.213636	-2.42948
Prkar1b	-1.04657	-0.406619	0.973814	1.06086	0.00125437	0.571344	0.238488	-0.047977	-0.16644	1.3882	0.0986252	-0.385389	0.125097	0.593705	-0.11605	-1.90666	-1.86563	-1.8946	-0.807323	0.736298	-0.115476	2.25477	0.230744	1.45356	-0.427394	0.158851	-0.622382	-0.119247	0.514222	-1.2626	0.106821	-0.998433	-1.74327	1.07427	0.582858	0.492955	-0.200628	-1.92015	0.319252	1.31596	0.520428	1.24047
Get4	-0.37231	-0.312594	-0.858795	-0.877903	-0.274786	-0.363555	-1.14374	-0.281761	-1.36089	-0.748843	-0.612622	-0.638754	0.265308	-0.404354	-0.0633595	1.8435	1.93339	2.05385	1.65862	-0.0275529	-0.645448	-1.13454	-0.525529	-0.633996	-0.346188	-0.5975	0.486998	-0.296093	-0.318392	-1.47884	-0.144252	0.856172	0.940788	0.759492	1.60026	1.42318	1.77229	1.50385	-1.21628	-0.435506	-0.110407	-0.872885
Mybl1	0.370502	0.32642	-0.965123	0.230611	-1.92358	-1.1485	-0.825715	-1.9596	-0.0624545	-1.94628	-0.706204	-0.0838703	-0.542254	-0.96749	-1.20904	1.43838	0.784029	1.45052	1.15196	0.10213	0.638667	-0.840189	-0.935131	1.17785	0.418412	-0.377423	-0.724988	-0.141885	1.11319	0.213666	2.18965	-0.545477	0.896329	0.825956	1.04884	0.495991	1.14908	1.02641	0.0367268	-0.651484	-0.868056	0.339425
Slc40a1	0.879408	0.627495	0.264393	0.484328	0.200928	0.779646	0.795051	0.403331	0.0636868	0.978544	0.325386	1.18764	-0.862779	0.289357	-1.36556	-1.55419	-2.06407	-1.56089	-2.14051	0.0161922	0.415561	0.393128	0.787591	0.869741	0.610453	0.431103	0.853507	0.458721	0.416363	0.0702649	0.844989	-0.298635	-1.11342	-0.0526944	-1.64244	-1.6615	-0.650429	-2.115	0.604018	0.923336	1.07992	1.02803
Cxcr2	0.595652	0.338455	0.414916	1.01288	0.323267	0.819352	-0.354455	0.10841	0.73304	0.860131	-0.105158	0.289296	0.304302	-0.255573	-0.714382	-3.02235	-2.24905	-0.228167	-1.80948	0.49374	0.271665	0.303847	0.206428	0.946697	1.12719	0.583001	0.256548	0.529634	1.1411	0.636743	0.115253	-1.07165	-0.423901	-0.313177	-0.499513	-1.64171	-1.44679	-1.7919	0.207404	0.74718	0.907929	1.65318
Cel	2.41815	-0.749286	0.936085	1.61551	0.0659712	-0.329129	0.150533	2.05248	-0.699535	-0.760678	-0.697655	-0.651794	2.3586	1.30179	-0.468857	-0.901588	-0.75822	-0.646661	-0.691341	1.2374	0.78573	0.872204	-0.692981	-0.901588	-0.901588	-0.43825	-0.554871	-0.535463	1.46797	-0.65427	-0.655644	-0.763487	0.532819	-0.763173	-0.434806	-0.711833	-0.597709	1.29742	-0.699587	0.840844	-0.572184	-0.701344
Lcn2	0.75141	-0.408318	-0.360826	0.0798777	-0.796094	0.273908	-0.0795151	-0.827641	-1.96522	0.816106	1.2041	0.744714	2.06209	0.941822	-1.72901	-0.611551	-0.975833	-1.03168	-1.74111	0.653457	0.934915	1.07326	0.624319	0.322863	1.23643	0.954494	0.788703	-1.61826	-0.924432	0.801422	-0.0603027	-0.199538	-0.609514	0.781387	-1.24033	-0.106855	-0.710085	-0.771405	0.821292	0.506497	1.58298	-1.18854
Kif18a	0.318821	-0.839891	-1.63916	-1.31978	-0.467734	-0.233462	-1.66316	-0.00824287	-1.53659	-1.23514	-0.0315142	-0.0571175	-0.427099	0.586292	-0.431622	1.45232	1.28175	1.63514	1.22123	-0.105635	-0.297121	0.751588	0.524241	-0.436315	-0.0641724	0.693123	-0.0901288	-1.6925	-0.0130086	0.441503	0.0236744	2.04842	0.820147	-0.573777	0.80743	0.987746	0.804955	0.999235	-1.36762	-0.630526	1.42361	-1.65992
Meis2	0.944689	0.666009	1.22983	-0.151057	-0.427925	1.44861	0.418524	0.574345	0.576618	1.23294	0.0164829	1.36881	1.62572	-0.214539	-0.642245	-1.46976	-1.15002	-2.55149	-1.64977	-0.271089	0.330737	0.546672	0.266771	0.861561	-0.1997	0.534245	-0.0522533	0.727076	-0.345695	-0.0777742	-0.857527	-1.19406	-0.715565	-0.610444	-1.81151	-1.40864	-0.364253	-0.877073	0.64133	0.691956	0.585829	1.75362
Wdr76	-0.532021	-0.310929	-1.40447	-1.10772	-0.44191	0.0594041	-0.87597	0.0646614	-1.12993	-1.59629	-0.602584	-0.402989	0.0737878	0.419512	0.506666	1.64119	1.62493	1.78628	1.71089	-0.459443	-0.162896	-0.345316	0.176083	-0.928809	-0.502726	0.040777	-0.18029	-1.00278	-0.217908	-0.115061	-0.0261878	1.32377	1.0571	0.0637665	1.72614	1.21723	1.45033	1.49726	-1.27728	-0.43091	-0.397977	-1.98738
Nusap1	0.0600008	-0.329724	-2.10149	-1.01296	-0.659886	-0.284646	-1.3578	0.10751	-2.07422	-1.60657	0.19692	-0.103527	-0.476294	0.327126	-0.446918	1.48175	1.29334	1.31758	1.25228	-0.0879555	0.0796169	0.822538	0.0839422	-0.705148	0.0194917	0.934548	-0.474535	-0.959796	0.143891	0.177265	-0.134207	1.65122	0.72466	-0.38295	1.04718	1.2767	1.06108	1.26339	-0.919744	-0.650275	1.28545	-1.83884
Nop56	-0.712863	-0.619596	-0.891274	-0.532553	-0.215604	-0.252195	-0.756923	0.206905	-1.32643	-1.01746	-0.47184	-0.357347	1.21211	0.710992	0.780404	1.79241	1.69214	1.64224	1.29278	-0.340391	-1.20822	-0.66223	-0.708194	-0.688412	-0.392476	-0.412425	-0.107215	-0.587624	-0.55702	-0.329442	0.197256	0.544434	1.11829	0.464401	1.51316	1.90329	1.35278	1.4378	-1.46791	-0.873408	-0.594951	-1.77739
Dsn1	-0.216998	-0.601131	-1.8861	-0.481649	-0.266365	-0.284511	-0.384368	-0.919268	-1.69682	-1.27161	-0.0680057	-0.945383	-0.223002	0.326141	-0.0139237	1.88282	2.0172	1.89418	1.7511	0.0567131	-0.16402	-0.253667	-0.0010375	-0.809188	-0.272171	0.515766	-0.534896	-1.01441	-0.0730842	0.306045	0.0371349	0.587089	0.914815	-0.635789	1.50491	1.65037	1.0471	1.55893	-1.11545	-0.746133	0.0248744	-1.19621
Rbl1	-0.41538	-0.962299	-1.23339	-0.85564	-0.367387	-0.449749	-1.38546	-0.331172	-0.870407	-0.877063	-0.508777	-0.444512	0.970608	0.581108	0.78385	1.90571	1.55717	1.62147	1.51116	-0.629192	-0.37937	-0.661008	-0.797791	-0.735422	-0.838181	-0.177052	-0.520541	-0.881619	-0.53409	-0.260352	-0.287196	1.39084	1.04877	0.356033	1.6187	1.77659	1.44953	1.53495	-1.16469	-0.728475	0.0707954	-0.881059
Gar1	0.018754	-0.958132	-1.73772	-0.404695	-0.609967	-0.143898	0.214081	-0.424713	-1.62	-1.00172	-0.455268	-0.263747	0.82094	0.527469	1.13553	1.8064	1.67342	1.74982	1.40674	-0.348549	-0.366665	-0.664446	-0.998984	-0.438023	-1.14065	-0.862426	-0.599856	-0.29761	-0.907093	-0.786591	-0.670244	0.653911	1.31614	0.118059	1.16905	1.83201	1.71776	1.29609	-0.407368	-0.288171	-0.0717096	-0.987939
Pmf1	-0.487758	-1.07993	-1.60676	-1.10508	-0.354901	-0.143532	-0.507917	0.440147	-1.48842	-1.23436	-0.288177	-0.178944	0.147626	0.45943	0.627359	1.74544	2.06881	1.81133	1.43866	-0.330032	-0.752673	0.248401	-0.153907	-1.21437	-0.511999	-0.140567	-0.26208	-0.722332	-0.429595	-0.0868982	0.298112	0.556782	0.338441	0.0317545	1.56766	1.63593	1.25971	1.59953	-1.55318	-1.18833	0.486059	-0.939448
Gpatch4	-0.525707	-0.434261	-0.280404	0.17404	-0.195174	0.169301	-0.569773	-0.396642	-1.35049	-0.944446	-1.32491	0.0199555	1.36772	0.966237	0.797912	1.66065	0.926746	1.76083	1.82117	-0.0378143	-0.501259	-0.31628	-0.104297	-0.240484	-0.884559	-0.22013	-0.576125	-0.770172	-0.309755	-0.855401	-0.0266858	0.690417	1.20922	0.371187	1.74991	1.13942	1.10762	1.09751	-1.33042	-1.41666	-1.24084	-2.17719
Kcnab2	-0.958714	0.217798	0.0117369	-0.845244	-0.182382	-0.93808	-0.546186	-0.562271	-0.239989	-0.149547	-0.903529	-0.618686	-0.302691	-0.0548357	0.341446	2.01385	2.44751	1.96906	1.98055	-0.87977	-0.210024	-0.533349	-0.44433	-0.2968	-0.139249	-0.765741	-0.5881	-0.422332	-0.573722	-0.0396545	-0.743085	-0.855686	-0.712538	-0.167113	1.44414	1.57086	1.52424	2.36856	-0.373465	-0.548473	-0.752271	-0.541889
Draxin	1.28748	0.815853	0.427369	0.428912	1.32449	-0.109191	0.966947	0.501429	0.935845	1.1607	0.479551	0.656373	-0.534829	-1.34524	0.113293	-2.30872	-1.54982	-2.22542	-1.561	1.02339	0.383543	1.23685	0.564194	-0.48324	-0.0800133	0.0218867	0.730295	-0.048255	0.937649	0.26071	0.000693871	-1.31522	-0.816257	-0.464648	-0.948609	-1.0085	-1.20688	-1.32011	1.25788	0.571774	0.810943	0.42789
Flt1	1.09677	0.470889	0.653517	0.325929	0.563251	0.477254	0.407585	0.311298	1.04529	0.49157	0.759308	0.600069	-0.328712	-0.425305	0.20364	-1.88888	-1.85855	-2.26258	-1.94859	0.966103	-0.0916739	-0.000640447	0.594816	1.06715	0.476125	0.612927	0.225693	0.75292	0.600435	-0.46277	0.328347	-0.211262	-0.753686	0.616766	-1.93807	-1.13424	-2.44957	-0.74049	1.16361	0.613796	0.0504195	1.01957
Mcm7	-0.489816	-0.916434	-1.56621	-1.11545	0.0562612	-0.0510951	-1.11474	0.681487	-1.49417	-1.58128	0.0986573	-0.28525	-0.0130164	0.586716	0.329648	1.53279	1.25172	1.52203	1.15173	0.371356	-0.576308	0.253838	0.279425	-0.824746	-0.775781	0.76899	0.0484984	-0.819055	-0.0344852	0.0366712	0.213541	1.61721	1.32752	-0.0672048	1.13591	1.12967	1.06708	0.962131	-1.8688	-0.938175	0.33776	-2.22862
2210010C04Rik	2.34656	-0.608399	1.05065	1.6935	0.123059	-0.174639	0.116234	1.93245	-0.780811	-0.780811	-0.61727	-0.780811	2.3866	1.23087	-0.780811	-0.616944	-0.780811	-0.780811	-0.780811	1.18704	0.845522	1.02896	-0.780811	-0.780811	-0.614955	-0.280953	-0.619073	-0.780811	1.4405	-0.780811	-0.553153	-0.780811	0.433024	-0.624133	-0.443574	-0.628665	-0.472874	1.32963	-0.780811	0.822209	-0.780811	-0.780811
Mrpl19	-0.955451	0.595009	-1.55215	0.659387	0.166288	0.847561	-1.10462	-1.54773	0.241501	-1.59403	0.810686	0.410529	-0.353502	0.44263	-0.85731	1.92745	1.83241	1.83738	0.91413	-0.400939	-0.24589	-0.875629	0.719698	0.345033	-1.26533	-0.49491	-1.11043	-0.466517	0.496179	-0.930119	-0.744056	1.44302	-0.541211	0.261716	1.01976	1.64152	0.801732	0.382903	-0.414907	-0.040079	-1.58979	-0.711937
Siglece	1.04571	0.366179	-0.243617	0.446091	-0.247562	0.179322	0.335604	-0.0687893	-0.259575	0.147293	0.337014	0.73652	1.5102	0.353463	1.0362	-2.45061	-1.98233	-1.93844	-1.71153	0.787826	0.487633	0.024218	0.625798	0.746887	-0.0723542	0.101412	0.660742	0.299889	0.564938	0.271065	0.631733	0.349925	0.221787	1.14777	-1.81191	-1.71698	-0.764069	-2.18593	0.214555	0.685768	-0.161776	1.29994
Gas2	0.2661	-0.526939	0.184943	-1.04482	-0.120292	-0.235328	-1.60113	-0.270882	1.18627	-1.37715	0.316977	-0.38126	-1.53671	0.810305	0.665015	1.85198	0.592512	0.670743	3.39339	-0.0731597	0.122248	-0.788258	1.16532	0.763682	-1.60722	-0.0227033	-0.119099	-1.33867	-1.08206	-1.27355	-1.1831	0.795965	0.480349	0.26154	0.0269745	0.741976	0.0404377	0.30616	-0.787327	0.150903	-0.216997	0.792874
Ttc23	1.4344	0.19637	0.760489	0.0204813	-0.302673	0.812295	-0.139279	0.300302	1.37159	1.08599	0.585577	-0.363221	-0.00104148	-1.51466	0.288217	-0.647801	-2.08674	-1.19649	-1.29592	-0.247623	0.513139	-0.246482	-0.59907	1.7667	-0.921305	-1.14831	0.650397	1.12953	-0.598242	0.626444	0.924813	1.0632	-2.09266	-1.45656	0.0746557	-1.03806	-0.611531	-0.708275	1.76746	0.97186	0.0550328	0.817002
Pde2a	1.19257	-1.27749	1.04196	1.09126	0.868333	0.774584	1.25093	-1.27749	0.75206	0.433528	-1.27749	0.824029	0.296573	0.768779	0.623482	-1.27749	-1.27749	-1.27749	-1.27749	1.27874	-1.27749	0.250505	0.326511	-1.27749	0.574704	0.918363	-1.27749	0.475971	-1.27749	0.395898	0.510939	-1.27749	1.13897	0.329168	0.496445	-1.27749	-1.27749	0.343653	-1.27749	1.09241	0.870662	0.241354
Kif22	-0.487278	-0.38895	-1.19872	-0.637036	-0.292699	-0.265737	-0.903406	0.617635	-1.60523	-1.55833	0.43903	-0.129258	-0.759414	0.0199405	-1.14366	1.86852	1.68566	1.82939	1.50469	-0.129076	0.423003	0.884676	0.0586636	-0.794583	0.25222	1.15664	-0.131585	-0.961352	-0.267378	-0.650578	-0.173787	1.37946	0.459038	-0.709112	0.934845	0.779329	0.592446	1.31626	-1.36026	-0.599069	1.04472	-2.09965
Rbmx2	-0.139946	0.676029	0.0700549	-0.522748	-0.323008	-1.1218	-0.950262	0.312468	-1.97207	-1.51863	0.457774	-0.145736	-0.0489143	1.25722	0.504865	1.57331	1.84152	1.11232	2.24342	-0.651866	-1.12828	-0.675122	-0.244548	-0.53599	-0.0341767	0.608504	0.360691	-1.5071	-0.467878	-0.76742	0.733709	0.271373	0.106232	-0.851449	1.09165	1.40678	0.894491	1.27239	-0.955666	-1.45219	0.363392	-1.14341
Hmgn5	-1.07507	-0.496095	-0.980329	-0.167117	-0.599035	0.125064	-1.19137	0.0221408	-1.39423	-1.05491	-0.551328	-0.231756	0.0423518	0.13614	0.106756	2.16143	1.96063	2.36649	1.44929	0.0940286	-0.536239	-0.669677	0.0357439	-0.175395	-0.705411	0.233451	-0.724106	-0.92748	-0.703506	-0.70055	-0.123459	0.875424	0.897937	-0.157414	1.65061	1.33576	1.05238	1.77864	-0.751158	-0.564373	-0.43383	-1.41045
Tsc22d3	0.759009	0.941978	1.02543	0.879217	0.445639	0.485246	0.964873	0.293107	-0.326582	-0.04283	0.0762422	0.190966	-1.42378	0.0890797	-0.265714	-1.73719	-1.99535	-1.79725	-1.94652	0.564317	0.924029	1.04426	0.799165	-0.0100271	0.740395	1.16486	0.87246	0.431794	0.924905	1.12768	0.778147	-0.711322	0.0507889	0.247889	-1.08025	-1.61117	-1.39086	-2.02929	-0.0303356	0.800995	-0.584523	0.360514
Slc12a3	1.29945	-0.00749804	0.272017	1.42242	1.00622	0.609656	0.575908	-1.62024	-0.568217	-0.299102	-0.185857	-0.451848	-0.373122	-1.12658	0.389924	-1.61373	-2.07079	-1.96607	-0.874562	-0.419882	1.58354	1.5918	-0.619147	-0.187392	0.327001	1.62746	-0.0162917	0.584097	-0.173215	-0.0637056	0.745453	-0.0539759	0.181702	-0.208166	-0.642893	-1.08215	0.769759	-1.72334	1.27793	-0.293764	1.03848	1.33871
Trpc6	1.18026	1.24124	0.121991	-1.00752	0.953055	0.840744	0.864321	-1.17913	-2.46434	0.0367566	-0.0702888	1.09495	0.315247	0.567515	-0.150157	-0.749829	-2.615	-1.45496	-1.82262	-0.0335163	0.33465	0.136685	0.527262	0.530534	0.297117	0.285696	0.543455	0.916035	-0.136527	-0.217662	0.360588	0.536583	-1.56297	0.324984	-1.19028	-0.613194	0.00918356	-0.739497	1.49772	0.602232	1.63899	0.249691
Crtam	-0.190972	-0.534803	-0.306112	0.658055	-0.0813882	-2.13665	-0.856552	-0.53358	0.298303	-0.768991	-0.483092	-0.723287	-0.585788	-1.04466	0.431202	1.93452	2.21373	1.19182	2.24348	-0.758335	-0.537873	-0.748996	0.429017	-0.4131	-0.103669	-0.349411	-1.45931	0.360254	-0.647582	0.759888	-0.153626	0.33658	0.62612	-0.688737	1.67812	0.216793	1.64217	1.51537	-0.06973	-0.25156	-1.26477	-0.842847
Aph1b	0.897986	0.52549	0.609699	0.726595	0.264475	0.735451	0.359562	0.188155	0.152158	0.998633	0.409205	-0.215801	-0.969876	0.628339	-0.356572	-1.83915	-1.74818	-1.68885	-2.44173	0.200962	0.95924	0.405377	0.871876	0.557359	1.34525	0.361236	1.26983	0.721396	0.404734	1.15329	0.515844	-1.20506	-0.843297	-0.574801	-1.37808	-1.17576	-1.26577	-1.86017	0.801379	0.437961	0.650108	0.411492
Cdc25a	-0.224152	-0.927448	-1.31238	-0.863713	-0.921241	-0.196378	-0.732072	0.517552	-0.545615	-0.87536	-0.728063	-0.546274	0.682012	0.694369	0.23322	2.06731	1.72516	1.81159	1.51681	-0.559962	-0.964161	-0.31031	-0.560967	0.140793	-1.10288	-0.380559	-0.350637	-0.80836	-0.365174	-0.48297	-0.443468	0.335924	0.983412	0.792252	1.40804	1.90642	1.71105	1.09529	-1.60893	-0.465339	-0.0947162	-1.25007
Ngp	0.552376	0.629979	-0.847063	0.652608	-0.597922	-0.0283101	0.119276	0.103325	-2.04698	0.869581	1.12233	0.650864	0.607597	0.630321	-2.19174	-0.097135	-0.926151	-1.28744	-1.86742	0.252192	0.681314	1.09553	0.561441	0.733258	0.757588	1.28813	1.28557	-0.443899	-1.125	0.485495	0.127625	0.0962147	-0.494007	0.827141	-2.02987	-0.447792	-0.402349	-0.387498	0.663031	0.41126	1.7688	-1.75227
BC034090	-0.75027	-1.1978	1.46462	0.676127	0.307262	-0.733651	1.02047	1.29188	1.54364	2.0933	0.417087	1.06205	0.337602	-0.000202324	-0.560663	-1.66327	-1.34851	-1.3927	-1.74523	-0.534442	-0.286171	1.13077	-0.0717386	-0.515323	-0.31279	-0.949976	-0.520673	0.110715	0.666249	-0.111192	0.781962	0.485137	-1.10192	-1.33256	0.000567613	-1.30195	0.31899	-0.203637	2.33819	0.29768	0.321375	-0.0309846
Emid1	0.598935	0.300659	0.0426807	0.614488	0.754571	0.654598	0.975468	0.223314	0.650774	1.41252	1.12646	1.26274	-0.385977	-0.0432424	-0.802058	-2.27045	-1.23705	-2.04251	-1.7739	0.952945	0.379138	0.545209	0.860471	0.661061	0.134755	1.03707	0.496609	0.959274	-0.0795445	0.737164	-0.494363	-0.352159	-1.19317	0.0443575	-2.18675	-1.03636	-0.958102	-1.77495	0.751096	-0.201906	-0.00119687	0.657325
Rnase1	2.43156	-0.481566	1.02438	1.63498	-0.167478	-0.157102	0.00580597	2.12575	-0.499306	-0.504251	-0.799629	-0.799629	2.55473	1.25785	-0.512467	-0.799629	-0.799629	-0.579743	-0.799629	0.95319	0.829734	0.897717	-0.579816	-0.799629	-0.582162	-0.383583	-0.500077	-0.799629	1.50593	-0.799629	-0.587305	-0.799629	0.439585	-0.593724	-0.402514	-0.599911	-0.799629	1.20025	-0.799629	0.664705	-0.799629	-0.799629
Csgalnact1	-0.895277	-0.0997123	-0.461843	-0.267662	0.132743	-0.648784	-0.421854	-0.975495	-0.074189	1.17271	-1.02058	0.955299	0.509929	1.36258	1.14757	-1.95084	0.215091	-0.194185	-2.29713	0.284037	-1.05909	1.65379	-0.421789	0.615508	-0.389142	0.244578	1.33328	-0.399572	0.137654	-0.834426	1.09017	-0.617154	-0.069659	1.14559	-1.41545	0.959963	-1.18126	-1.40291	1.12412	0.3511	2.01547	0.646826
Nudt1	-0.10884	-0.758629	-1.35618	-0.95184	-0.821679	0.0551506	-1.03101	0.367266	-0.322085	-1.16496	-0.18825	0.14755	0.404296	-0.511137	0.196065	2.78821	1.36008	2.08328	1.04847	-0.778045	0.258473	-0.224969	-0.294367	-1.37761	-1.42254	-0.429009	0.105667	-0.219415	-0.626483	-0.196493	-0.534363	0.593765	-0.598759	0.104288	1.88315	1.21317	1.75597	1.59816	-0.135891	-1.03773	-0.118388	-0.754353
Ttll7	0.248281	-0.150188	-0.188827	0.00480843	0.51297	0.878486	0.229823	-1.33308	0.37291	0.305738	1.7897	1.01303	0.655635	-0.0979327	0.497018	-1.30367	-1.6637	-2.52927	-0.903342	-1.33448	-0.94022	0.599633	1.01985	0.106144	-0.238166	1.61703	-0.872862	0.0697744	0.840615	0.623174	-0.456485	0.696766	0.490828	0.138985	-0.943434	-1.90256	-0.579756	-0.75658	2.17394	0.41668	-0.226982	1.11972
Fzd8	0.515888	0.784252	0.951243	0.910863	0.407795	0.256726	-0.300307	-0.212051	1.55666	1.3289	1.03662	0.322062	-0.781196	-0.170835	0.452372	-1.56632	-1.62721	-1.43629	-1.68797	-0.732718	-0.0283019	-0.144459	0.983673	0.998728	0.0731229	-0.483537	-0.702805	1.31415	0.739196	1.08135	-1.48229	-1.33795	-0.542212	-0.344244	-0.90588	-0.755073	-1.4794	-1.387	1.60572	0.820439	0.960262	1.00802
Try5	2.28541	-0.754266	1.06002	1.87164	0.0619702	-0.0862121	-0.0750694	1.90711	-0.754266	-0.547069	-0.754266	-0.754266	2.58965	1.08136	-0.754266	-0.754266	-0.754266	-0.754266	-0.754266	1.105	0.8744	0.83347	-0.534725	-0.754266	-0.539078	-0.254128	-0.391857	-0.754266	1.30814	-0.754266	-0.754266	-0.754266	0.389086	-0.754266	-0.475046	-0.754266	-0.35303	1.53417	-0.754266	0.685839	-0.754266	-0.754266
Hhat	0.0944322	-0.769959	1.78682	0.134348	0.740902	-0.908539	-0.284645	0.73369	1.30048	-0.341308	0.29975	0.555102	0.0252582	-0.948303	1.071	-1.13092	-1.65873	-2.01787	-0.860035	0.706612	0.0770886	0.312685	1.02565	0.0287672	-0.227401	0.577785	1.15041	-0.771523	-0.33163	-0.224846	1.86401	-1.5484	-1.04368	-0.37439	-0.733834	-1.0632	-0.0400707	-1.59962	2.07268	0.802643	0.232952	1.28583
P3h2	0.428169	0.880233	0.890338	1.25996	0.0123673	-0.54357	-0.13367	-0.34196	0.610164	0.885973	0.71335	0.602216	0.0905361	-0.738539	-0.149814	-1.90243	-1.15364	-2.52804	-1.53282	1.11816	0.231627	1.25177	0.682981	0.709042	0.466047	0.178817	0.899297	0.338607	0.107925	-0.247034	0.122895	-1.38449	-1.14626	-0.0541509	-1.35328	-1.41059	-1.09044	-1.40575	1.5176	0.822855	1.16074	1.13481
Neil3	0.408331	-1.08792	-1.98934	-0.937825	-0.86084	-0.52475	-1.09208	-0.146857	-2.03599	-1.60249	0.491186	-0.0269035	-0.525232	0.493963	-0.189481	1.71622	1.20078	1.07417	1.1206	-0.374882	0.2967	0.950961	-0.0594391	-0.401712	-0.60478	1.26296	0.14274	-1.12673	0.110249	0.327198	0.0726634	1.82309	0.488186	-0.479114	0.922858	1.33408	0.668714	0.830978	-1.14974	-0.567444	1.50594	-1.45903
Gpr34	-0.420902	0.373955	0.509487	0.415547	-0.248094	0.308712	0.158207	-0.42949	0.0485823	0.98791	-0.32389	0.0540861	-2.54946	0.188688	-1.06313	-1.24774	-1.19636	-1.4252	-0.992498	0.165511	1.19389	1.036	1.55924	-0.331333	-0.511134	0.54601	0.709735	0.510347	0.450231	0.615224	0.858436	-1.19737	-0.762328	-0.425453	-1.08611	-1.59637	-0.673884	-0.554219	1.85442	1.46817	0.976497	2.04608
Arhgap11a	-0.607238	-0.566138	-1.72155	-0.890361	-0.383684	-0.408022	-1.13909	-0.373714	-0.727168	-1.06837	0.0488787	-0.962973	-0.127828	0.0964178	-0.0457708	1.9788	1.91512	1.90358	1.67866	-0.314269	-0.309622	0.0261823	0.050969	-0.452407	-0.547626	0.23009	-0.452855	-1.0554	-0.587933	-0.619532	-0.343195	0.961642	0.578678	-0.0650011	1.53592	1.57818	1.68016	1.82961	-1.21692	-0.499404	0.414559	-1.02138
Kcnj2	0.497371	0.828795	0.361376	-0.306267	0.0352287	-0.181954	0.636092	-0.843892	0.720033	1.62388	0.308154	0.366591	-0.00446018	-0.491135	-1.59053	-1.39059	-2.00172	-1.79387	-0.835128	-0.0648585	0.333555	0.757277	0.603371	1.02868	0.207308	0.709491	0.540991	1.25005	-0.214703	-0.46042	-0.667379	0.088696	-1.81664	-0.758198	-1.23647	-0.934088	-0.528039	-0.481183	0.0903471	1.66625	1.76246	2.18554
Haus1	0.304728	-0.524189	-0.526342	-1.05974	-1.00894	-0.00282989	-1.0271	-0.225114	-1.87341	-1.01596	-0.547301	-0.543979	-0.18872	0.643384	0.465713	1.69806	2.14714	1.91096	1.76557	-0.324689	-0.569077	-0.263329	0.159378	-0.0449156	-0.767709	-0.600277	-0.0399507	-1.08788	-1.11164	-1.05695	-0.572744	0.881945	0.610935	-0.174954	1.70343	1.48296	1.29802	1.66583	-0.389379	-0.693682	0.0690057	-0.566238
Ncapg2	-0.0437757	-0.57418	-1.81976	-1.02706	-0.583796	-0.0534836	-1.28204	0.154148	-2.1313	-1.54152	0.138264	-0.0627636	-0.446756	0.503603	-0.322998	1.72254	1.50821	1.56347	1.33737	-0.424784	-0.331052	0.330595	0.20385	-0.62589	-0.584312	0.821486	0.0500246	-1.25131	0.0161574	0.254632	0.218493	1.54371	0.844443	-0.309685	1.1521	1.33754	1.04434	1.27464	-1.28337	-0.634149	0.770483	-1.45611
Abhd14b	0.955752	0.24176	0.517502	0.511892	0.974205	0.667412	1.24835	0.638525	-0.320527	0.406645	0.44355	0.8706	0.243421	-0.795493	-1.18385	-1.53553	-0.786321	-1.32643	-2.73445	0.842052	0.217667	-1.35869	0.88264	0.606536	0.494154	-0.109396	0.825621	1.4346	0.232363	-0.383797	0.636135	-0.324169	-0.392916	-0.667947	-1.07424	-0.922839	-2.1094	-1.4177	1.00624	1.53108	0.179857	0.835145
Pnliprp1	2.3604	-0.748204	0.834138	1.78975	0.0724725	-0.0783683	0.0160416	1.85759	-0.748204	-0.748204	-0.567253	-0.748204	2.34142	1.19176	-0.748204	-0.748204	-0.748204	-0.748204	-0.748204	1.23528	0.941607	0.907205	-0.748204	-0.748204	-0.748204	-0.395032	-0.439748	-0.748204	1.62614	-0.748204	-0.748204	-0.748204	0.594685	-0.574876	-0.413889	-0.579937	-0.576818	1.42616	-0.748204	0.647161	-0.748204	-0.748204
Hecw2	-0.332479	1.16543	1.25678	-0.570111	0.845242	1.98497	0.267546	1.22567	1.59584	0.691975	0.00553172	0.474093	-1.38229	-0.496307	-0.557975	-1.37246	-2.33457	-1.58493	-2.33752	-0.544236	0.181335	-0.143046	-0.108403	0.868623	-0.206716	-0.431527	-0.351106	-0.182809	-0.264788	0.479467	0.819839	0.0283191	-1.0248	0.506127	-1.43992	0.291342	-0.173925	1.7157	0.392656	0.294052	-0.309212	1.05859
Slc35g1	-0.964511	-0.737791	-0.958566	-0.474674	-0.578282	-0.134326	-0.636466	-0.139678	-0.257049	-1.41752	-0.528246	0.715324	0.662742	1.12909	0.205668	1.36571	1.85934	1.43369	2.04093	-0.414576	-0.782594	-0.406562	-0.84329	-0.51069	-0.314571	-0.720332	-0.536061	-1.27674	-0.376612	-0.254683	-0.358318	1.14666	0.457021	0.722871	1.54711	1.46018	1.16354	1.77283	-1.3524	-0.173739	-1.77072	-0.763721
Ackr2	-0.129271	0.432151	1.05496	0.727615	0.1371	0.38957	0.488277	1.29122	-0.476853	0.215585	0.180524	0.892084	-1.15672	-0.148144	-0.24148	-2.11639	-1.61895	-1.86636	-1.9589	0.836911	0.630493	1.63909	-0.0709579	1.20911	0.146906	0.194512	0.673646	1.59117	-0.350712	0.200608	0.474771	-0.732279	-0.106296	0.393878	-1.39397	-1.79959	-0.56281	-1.72645	0.244042	0.404081	1.12885	0.878983
Zfp354c	0.269986	1.14091	0.940273	0.736364	0.851033	0.536809	-0.0854659	-0.534349	0.814989	0.108407	-0.162506	1.81107	-0.446115	-0.558472	-1.33907	-1.02999	-1.1904	-0.982143	-2.01439	-0.479082	0.969181	-0.0528479	-0.0550061	-0.461221	-0.199989	0.313403	1.10209	1.73781	0.424959	-0.0741126	-0.0729802	-0.499512	-0.858983	1.06877	-1.852	-2.58194	-0.996423	0.694104	0.920194	1.18801	-0.180435	1.07906
Zfp423	0.34316	-0.24807	-0.00534056	-0.754839	-0.201039	-0.469077	1.67515	0.465119	-0.255894	-0.648808	-0.151074	-0.613986	0.424267	-0.944353	2.51496	-0.68718	-1.96866	0.437957	-1.34599	-0.339869	-0.815535	-0.51697	0.880228	-0.422122	-0.224879	-0.444251	0.374899	0.761174	-0.0603542	-0.265625	-0.009106	-1.07041	1.13354	0.688029	-0.795539	1.46277	0.478582	-0.589636	3.49935	-0.538465	-0.706923	-0.0451807
Mms22l	-0.23686	-0.320678	-1.63665	-1.27031	0.00393677	-0.395819	-0.937115	-0.0985569	-1.99848	-1.35235	-0.551858	-0.37385	0.0887073	1.00123	0.348129	1.81236	1.3556	1.6864	1.72982	-0.105472	-0.475533	0.299445	0.509926	-0.808968	-0.566238	0.581708	-0.0954594	-1.09844	-0.307867	-0.779988	-0.932242	1.22308	0.906471	-0.10865	1.34026	1.49191	1.3149	1.31692	-0.684488	-0.0395655	-0.422898	-1.41247
Slc16a5	0.0239896	-0.60771	0.36791	0.888699	-0.88199	0.0863467	1.1311	1.22113	0.0233981	0.648601	1.42302	-0.212391	0.208153	-0.0592643	1.17309	-2.21845	-2.04689	-1.2986	-1.09269	-0.971361	1.07598	-0.957377	0.10382	1.21362	0.676543	1.13705	1.34083	1.02568	-0.699759	-0.237129	1.26192	-0.423665	-0.762934	-0.68778	-0.814693	-0.7576	-1.95793	-0.148695	1.44028	-0.365033	0.0488627	0.68192
Pnlip	2.18974	-0.677293	1.02377	1.69617	0.239738	-0.0634076	0.156244	1.93432	-0.820933	-0.820933	-0.820933	-0.68421	2.24764	1.31363	-0.691638	-0.820933	-0.820933	-0.820933	-0.68016	1.24447	0.958326	1.03688	-0.820933	-0.687064	-0.820933	-0.206088	-0.364291	-0.820933	1.4839	-0.62971	-0.686235	-0.820933	0.591209	-0.820933	-0.513239	-0.60196	-0.507376	1.25016	-0.685784	0.850429	-0.820933	-0.68697
Ctdspl	0.47166	0.312721	0.678327	-0.454314	-0.58408	0.230266	1.35882	-0.275674	0.981175	1.62829	1.0674	-0.663136	-0.697164	-1.21928	-0.351063	-2.3816	-1.37151	-1.94337	-1.07906	0.00694944	0.859888	1.08152	0.855665	0.768113	0.804874	0.91762	-0.183061	0.189862	0.528791	1.17931	0.318293	-0.815718	-0.809467	-0.0431833	-1.15169	-1.66729	-0.702754	-1.37202	1.26962	1.10027	0.411743	0.744271
Dmbt1	2.5086	-0.741014	0.524501	1.72484	0.139335	-0.459886	-0.27418	2.05489	-0.548363	-0.602616	-0.397043	-0.905982	2.33103	1.35152	-0.905982	-0.685043	-0.905982	-0.680546	-0.905982	1.27732	0.871627	0.876202	-0.739752	-0.548692	-0.62132	-0.0194949	-0.448109	-0.410835	1.39379	-0.745017	-0.905982	-0.750772	0.298425	-0.750342	-0.396099	-0.457655	-0.59973	1.48126	-0.745003	0.645428	-0.738965	-0.588378
Frmd6	0.634891	0.715549	0.477006	0.777171	0.4576	0.275562	0.835014	0.372095	0.7042	1.15101	0.75203	0.0723064	-0.760318	-0.278286	-0.287586	-2.02421	-2.02802	-2.20931	-1.50947	0.664315	0.48995	0.883633	0.585481	0.688924	0.120153	0.00245014	0.713253	-0.164386	0.0330278	0.126073	-0.511827	-0.773292	-0.557027	0.179162	-1.36074	-1.70352	-0.782818	-1.74082	1.66403	1.00085	0.551894	1.76398
Cyp4f16	0.47265	0.798313	-0.129104	0.0370258	0.704681	1.27007	0.78475	0.858784	1.59059	0.157492	0.344008	1.033	-0.264162	-0.422934	-0.615967	-2.13158	-1.47142	-2.06106	-1.91018	0.482849	0.782233	0.088649	0.489497	0.915917	0.300377	0.340618	0.411196	-0.00736054	0.891229	0.428653	0.708162	-1.62105	-1.02929	-0.00803824	-1.36502	-1.50414	-1.05345	-1.19883	0.84214	0.517571	-0.0562455	1.59938
Ndnf	-0.922972	-0.793556	-0.535338	0.502666	0.324014	-0.685341	0.301708	-0.225333	3.06425	1.37073	1.13005	1.04374	-0.885998	0.398427	-1.10427	-1.87015	-0.760967	0.328389	-1.37775	0.593032	-0.172128	-0.35844	1.51564	-0.539229	-0.838225	1.73106	1.376	-0.00819294	-0.839604	0.333608	-1.02838	-0.891097	-0.148659	-0.432475	-1.63425	-0.0773744	0.444485	-0.1977	0.295104	0.0826419	1.33523	0.156659
Rapgef4	0.161497	0.123471	0.861622	0.826338	0.251645	0.497487	0.0453924	0.186282	1.55919	0.169497	0.0772458	0.357945	-0.041572	0.187716	0.337963	-2.55917	-1.20904	-1.59616	-2.2015	0.0595832	0.824302	0.861522	0.805627	1.22245	0.824788	-0.0151908	0.54277	0.242614	0.32936	0.224301	0.529321	0.638475	0.122679	-0.424774	-2.13769	-1.38187	-1.44212	-2.22492	1.01389	0.852884	0.209675	0.286457
Nkx3-2	1.55776	-1.27813	1.28118	0.144562	0.14017	0.528817	-0.210288	0.856274	0.593717	0.250996	0.962729	0.252733	0.367102	0.206482	0.153078	-1.27932	-1.57945	-2.31071	-1.52127	-0.198168	0.439645	0.0598211	0.723001	0.69566	0.581363	0.847353	0.885989	0.0418327	0.641218	-1.98447	-0.107358	-0.570469	-1.27414	-0.373242	0.187147	-1.76847	-0.814421	-1.35008	1.64959	0.276574	0.836031	1.45915
Zgrf1	-0.409565	-0.825339	-1.31974	-0.842353	-0.2162	-0.348795	-0.950147	-0.142868	-2.07594	-1.48764	0.337585	-0.402907	0.119779	0.617938	0.514694	1.87696	1.38414	1.70631	1.33564	-0.780341	-0.362182	0.333843	-0.0174618	-1.11225	-0.492159	-0.0760289	-0.0799458	-1.22539	0.19955	-0.0724058	0.220419	2.02461	0.720546	0.0314325	1.36772	1.00206	1.32258	1.024	-1.22016	-0.437168	0.458257	-1.70108
Hist1h1e	0.0977715	-0.735043	-2.19753	-0.730322	-0.687121	-0.13993	-1.04753	0.231758	-2.13509	-1.62713	0.153786	0.0364924	-0.142556	0.491899	-0.281886	1.47915	1.39166	1.4208	1.37102	-0.158864	-0.0475351	0.781023	0.0503242	-0.231414	-0.351755	0.948181	-0.164382	-1.05279	-0.0141376	-0.0197884	-0.181488	1.45488	0.693926	-0.676715	1.19708	1.19555	0.855994	1.24432	-0.913502	-0.768973	1.19021	-1.98036
Mest	0.0916167	0.287866	1.01362	-0.370523	-0.173154	-0.234827	0.332341	0.76575	2.48475	0.907095	0.0721866	1.53775	0.123865	0.234544	0.0663536	-0.926277	-1.01441	-1.33131	-2.88047	-0.103958	-0.281852	0.706845	0.0133771	0.682415	0.689683	-0.0712293	1.8101	-0.146266	-0.141065	0.744396	-0.196322	-0.125098	-1.18005	-0.535469	-1.25264	-2.06253	-0.783937	-0.632691	-0.382353	1.81907	0.0967741	0.346031
Prdm9	0.755567	0.18366	0.499897	0.999967	1.76615	1.03486	1.37192	0.985469	1.1514	-0.248668	0.498955	0.506573	0.0541262	0.111085	-0.749943	-1.02429	-2.13911	-2.14952	-2.85352	1.01896	0.767346	-0.32583	0.229871	-0.317515	-0.309575	0.139606	1.01953	0.542074	-0.613835	-0.326103	-0.131412	0.0318885	0.0830063	0.390528	-1.53898	-1.58395	-0.706728	-0.825667	0.918588	0.418104	0.409563	-0.0440572
Pbx1	0.334876	0.395495	0.825213	0.663022	0.331726	0.343419	0.551687	-0.0640538	0.486798	1.32581	1.29414	0.692971	-0.806102	-1.29221	-0.502472	-1.89963	-1.99075	-1.21047	-1.45826	0.109048	0.60075	0.941354	0.797282	0.514096	0.924885	0.517416	0.69548	0.0647527	0.619333	0.0752373	0.039665	-0.881866	-0.993088	0.0289236	-1.35534	-1.5171	-1.68412	-1.83935	1.41775	0.848005	0.849529	1.20616
Try4	2.37054	-0.758476	0.752939	1.61126	-0.0498007	-0.0779027	0.0193572	2.10722	-0.758476	-0.758476	-0.758476	-0.573464	2.46147	1.29614	-0.583555	-0.758476	-0.758476	-0.758476	-0.758476	1.01452	0.932405	0.963125	-0.758476	-0.579574	-0.758476	-0.449491	-0.316304	-0.758476	1.31884	-0.758476	-0.575727	-0.758476	0.444231	-0.758476	-0.516024	-0.516143	-0.758476	1.38974	-0.57557	1.02585	-0.758476	-0.758476
Cpa1	2.36276	-0.79492	1.01819	1.68563	0.116212	-0.28494	-0.0430376	1.98239	-0.79492	-0.79492	-0.550675	-0.563909	2.3506	1.29176	-0.595153	-0.79492	-0.79492	-0.79492	-0.79492	1.12442	0.902978	0.864466	-0.79492	-0.79492	-0.643544	-0.385239	-0.540124	-0.558045	1.52453	-0.79492	-0.64753	-0.79492	0.563836	-0.79492	-0.457717	-0.518492	-0.513404	1.38549	-0.647013	0.757834	-0.79492	-0.64831
Atrnl1	0.535819	0.512213	0.937389	0.363245	0.126938	0.645722	0.572192	0.155109	1.08946	0.549158	0.553543	0.453486	-0.508755	-0.670678	-0.631627	-1.87209	-1.65861	-2.36777	-1.58776	0.611226	0.95907	0.86645	0.549876	0.542303	0.477384	0.598235	0.56757	0.758831	0.510447	0.33969	0.00299985	-1.18727	-0.778885	-0.590837	-1.31255	-1.50231	-1.65267	-1.49966	1.29768	1.07853	0.815528	1.35138
Tmem150a	1.16846	0.524265	0.51055	0.299102	0.736799	0.10906	-0.355408	0.428988	0.648183	0.714242	1.00536	0.684939	0.248207	0.910435	-0.393182	-2.34324	-1.90369	-1.91666	-1.46227	0.432339	0.357065	0.5837	0.583892	0.588106	1.09301	0.633794	0.678134	1.25036	0.341237	0.246094	0.209583	0.291803	0.483873	-0.572839	-2.33405	-1.19286	-1.51171	-1.868	0.0907376	-0.471843	-0.450511	0.923947
Whsc1	-0.159659	-0.691001	-1.32611	-0.751194	-0.146258	-0.798316	-1.33397	-0.466984	-1.37816	-1.73607	0.194212	-0.693729	-0.158317	0.197983	-0.0287614	1.55417	1.54023	1.82223	1.77712	0.109045	0.0896893	-0.240159	-0.010149	-0.520392	-0.389411	0.480783	-0.386753	-1.47441	-0.464893	-0.193672	0.447238	0.604197	0.982608	-0.0633551	1.44274	1.10322	1.36416	2.35917	-1.05029	-0.693541	0.313072	-1.22631
Sema3b	-0.652464	-0.422598	0.674714	-0.400181	1.09892	-0.830898	0.905924	-0.131837	-0.499193	0.247381	1.90086	0.0347666	0.956359	-0.498958	1.06273	-2.0397	-1.04345	-1.52569	0.12703	0.0123774	0.530761	-0.460676	1.499	-0.432468	1.94725	-0.732927	-0.51898	-0.528805	0.62184	0.498199	-0.149913	-1.26142	0.518027	-0.0356536	0.235925	-0.333942	-2.32211	-0.469872	-0.759481	2.50558	0.490681	0.182882
Cela2a	2.2441	-0.781748	1.03416	1.5849	0.351154	-0.210213	0.00844336	1.92811	-0.549612	-0.661466	-0.781748	-0.560693	2.29037	1.35272	-0.781748	-0.781748	-0.781748	-0.781748	-0.654307	1.25044	1.0764	0.99892	-0.655455	-0.661323	-0.781748	-0.3527	-0.538983	-0.781748	1.50073	-0.781748	-0.781748	-0.781748	0.631969	-0.66346	-0.480827	-0.781748	-0.557528	1.22935	-0.781748	0.791015	-0.781748	-0.781748
Hnrnpa3	-0.74491	-0.703456	-1.23209	-0.475459	-0.388381	-0.453033	-1.06534	-0.533266	-1.16845	-1.06359	-0.608746	-0.383969	0.584821	0.303205	0.313161	1.91486	1.84216	1.99337	1.83089	-0.37945	-0.535915	-0.599305	-0.338304	-0.389861	-0.657882	-0.115571	-0.570521	-0.590691	-0.588359	-0.680681	-0.324284	0.555733	0.72008	0.325747	1.79914	1.66493	1.6506	1.9003	-0.77344	-0.743259	-0.376521	-0.914274
R74862	0.655207	1.00148	0.810282	0.101946	0.826977	0.711849	0.979909	1.33123	1.02873	1.0852	0.722887	0.701497	-0.186492	0.154818	-0.639409	-2.01077	-2.00947	-1.92956	-1.51751	1.14851	0.799594	0.873119	0.522804	0.0806144	0.40452	-0.428036	0.885589	0.0742187	0.398577	0.477174	0.182618	0.0122777	-0.892028	-0.545566	-1.71056	-1.20191	-1.78882	-1.76462	0.497185	0.435578	-0.552934	0.273305
Fxn	-0.550601	-0.238921	-0.446953	-1.04692	0.328	0.327984	-1.284	1.0541	-2.0375	-1.74611	-0.893783	0.413653	0.215558	0.710521	0.701625	1.46048	1.41699	1.70156	1.69392	-0.0516787	-0.843696	-0.0151966	-0.480904	-0.597259	-0.506332	-0.179931	0.0334885	-1.49495	-0.0386791	0.0504551	0.012043	1.30637	0.924931	-0.352002	0.814424	0.977698	1.18461	1.44746	-1.6478	-0.773226	-0.0327877	-1.51664
Mamld1	0.174318	0.229077	0.599465	0.64403	0.970507	0.449675	0.567049	-0.147331	0.768146	1.07399	0.630826	0.134165	0.0298322	-0.272773	0.334543	-2.61319	-1.8921	-1.38625	-1.13258	0.805704	-0.0153552	0.539063	0.879359	1.05808	1.17898	0.0514129	1.10491	0.746665	-0.107606	0.13213	0.107098	0.051002	-1.40687	0.0687032	-1.96565	-0.887681	-1.4864	-2.06847	1.32737	-0.723177	0.416441	1.03289
Actg2	-0.786318	-1.54515	-0.410588	-0.324606	-0.692687	-0.714205	-0.448044	-0.417682	-0.684626	-0.563848	0.394372	-0.861548	-0.363295	-0.461416	1.22822	2.08375	1.8937	1.76117	2.11189	0.699676	-1.54828	-0.514882	-0.38112	-0.562365	-0.333653	-0.825607	-0.967545	0.0158981	-0.174503	0.0801417	-0.828981	0.267172	-0.256716	0.324051	2.10328	1.19861	1.48146	1.17578	-0.428595	-1.0952	-0.297415	-0.330302
Nrg2	1.25993	1.60655	2.34401	0.554798	1.15791	0.867933	-0.836336	0.215346	-0.143838	0.716542	-1.01394	0.749556	0.0106839	-0.811917	0.0643665	-2.50323	-1.97268	-1.58599	-1.07743	0.296856	0.105159	-0.184692	0.51556	0.20099	-0.268151	-0.246841	1.36308	-0.293439	-0.817918	-0.283455	-0.601224	-0.344733	0.0284661	-0.494623	-0.417947	-0.649109	1.89106	-0.846355	1.487	0.184428	-0.570018	0.343645
Erbb2	0.26352	-0.0912022	0.128487	0.475194	1.56167	-0.174049	0.21999	-0.6573	0.72733	0.99198	0.233104	1.57391	-1.10319	1.37285	-0.00824952	-1.98552	-1.84549	-1.58973	-1.04801	1.24133	0.366432	0.732925	0.450102	1.0351	0.00394163	-0.769099	-0.114294	-0.460244	0.898807	0.912295	0.705042	0.92739	-2.00616	-0.51849	-2.01523	0.736604	-1.0205	-1.37376	0.0805246	0.354868	0.248341	0.538783
Cped1	0.173788	0.284688	0.614092	0.590597	0.76375	0.542898	0.583785	0.850428	0.401139	1.02005	0.226677	0.301164	0.0461393	-0.790808	-0.380406	-2.05656	-1.86352	-2.07065	-1.44161	0.220909	0.153167	0.779621	1.1178	0.758373	0.717202	0.174524	0.752057	0.448191	0.420167	0.664216	-0.0408535	-0.44937	-0.743076	-0.23524	-1.89586	-2.00682	-1.33823	-1.4932	1.75988	1.02456	0.696404	0.719935
Klk1	2.92391	-1.06537	0.632085	1.36338	0.183041	-0.0354645	-0.534886	1.92533	0.0422442	0.0921946	0.211871	-0.404644	2.52531	0.887939	0.412892	-1.12028	-1.44526	-1.37402	-1.27771	1.13052	0.120839	0.373844	-0.234671	-0.553669	-0.128963	-0.0848035	0.145388	-0.339267	1.04428	-0.88684	-0.284275	-0.328922	-0.225125	-0.269459	-1.48851	-0.792104	-1.70485	0.387421	0.398844	0.434207	-0.373843	-0.282605
Hist2h2aa2	0.307596	-0.903414	-1.66734	-1.18118	-0.65223	-0.307965	-1.01228	0.492278	-2.16395	-1.51257	0.211844	0.0466796	-0.243868	0.91414	0.283746	1.32469	1.27173	1.27624	1.42331	-0.0564631	-0.214722	0.827909	0.139551	-0.708136	-0.419688	0.540572	-0.0052699	-1.16006	-0.0265609	0.231361	0.00983277	1.38599	0.802707	-0.472694	1.16414	1.23269	0.817536	1.13679	-1.37911	-0.813113	1.16564	-2.10635
Klra7	-1.23878	-0.19138	-0.364186	-0.612507	-0.123724	-1.27385	0.109343	-0.878633	-0.917831	0.130018	-0.492728	-0.185516	-0.0332914	0.482275	0.775796	2.14553	1.85543	2.03173	2.03587	-0.98626	-0.506059	0.0475168	-0.791896	-0.347621	-0.337924	-0.623315	-0.340925	-0.693205	-0.899668	-0.437766	-1.53161	-0.237552	-0.132156	-0.424408	1.1757	1.24679	1.58183	2.01601	-1.18977	-0.55654	0.20818	0.507072
Sort1	1.07812	0.591037	0.558336	0.83987	0.534127	0.797242	0.66683	0.419485	0.5427	0.859408	0.499637	0.661656	-2.07244	-0.189662	-0.942972	-1.11055	-2.45738	-1.39349	-1.73271	0.220014	0.149462	0.708294	1.11873	0.673829	0.35919	0.579757	0.993071	0.181624	0.423174	0.464844	0.728085	-0.946602	-1.11269	-0.127728	-1.35452	-1.70671	-0.981678	-1.63482	0.888429	0.629567	0.587401	1.01004
Hist1h2bf	0.285111	-0.704206	-2.31626	-0.973236	-0.339714	-0.128846	-1.29679	0.236725	-1.68881	-1.76553	0.337223	0.213364	-0.499548	0.634236	-0.376841	1.31599	1.13684	1.1237	1.07816	-0.0118249	0.140077	0.919798	0.390278	-0.566273	-0.237871	1.08334	-0.090465	-1.11788	0.126222	0.374028	0.0843409	1.60873	0.875764	-0.71734	1.05921	1.04459	0.65951	0.9084	-1.38707	-0.6389	1.32869	-2.10692
Amy2a1	1.97421	-0.707732	1.05808	2.05407	-0.0566828	-0.707732	-0.162202	1.62877	-0.707732	-0.446441	-0.707732	-0.707732	2.8808	1.00375	-0.52773	-0.707732	-0.707732	-0.707732	-0.707732	1.18364	-0.707732	1.487	-0.433328	-0.707732	-0.707732	-0.133926	-0.707732	-0.707732	1.63977	-0.518421	-0.44255	-0.525717	0.41236	-0.707732	-0.707732	-0.531051	-0.349384	1.20498	-0.519529	0.858719	-0.707732	-0.707732
Vmn2r84	0.461016	1.37687	0.726967	0.69921	0.256965	0.282417	-1.01981	0.310702	1.40309	0.346559	-0.531858	-0.198513	1.00938	0.491203	0.536042	-2.88039	-1.68177	-2.24217	-1.20842	-0.0782754	0.720001	0.578721	0.242124	0.685582	0.983724	-0.679661	-0.287078	-0.373636	0.599343	-0.395882	0.870695	0.498686	0.163664	0.269378	-0.879014	-1.52645	-1.87186	-0.788824	1.31482	0.819165	0.157245	0.840044
Rom1	-0.297331	-0.411107	-0.126711	-0.352925	-0.286791	-1.13387	0.0208456	-0.511327	-0.111828	-0.568547	-0.886229	0.546923	-0.541928	0.698756	-0.131514	1.92123	1.98368	2.17012	2.04687	-0.611266	-0.0836245	0.0968057	-0.669187	-1.08116	0.30624	-0.526209	-0.634914	0.439435	-0.285854	-1.45915	-0.801917	-0.0728855	-0.112337	-1.05528	1.36908	0.810297	1.55294	2.10623	-0.325749	-0.275029	-1.46418	-1.2506
Acrbp	0.170993	0.795338	0.36961	1.03755	0.258946	0.29457	0.910599	-0.440091	1.05095	0.263978	0.187335	0.25105	-0.335527	0.236094	0.349087	-2.1187	-1.73494	-1.79215	-2.28047	0.985359	0.29462	0.561947	1.21946	0.128051	0.523154	0.636293	1.23936	0.890266	0.920094	0.0257587	0.672881	-0.971502	-0.74423	0.46659	-2.30229	-1.18845	-1.15831	-1.51364	0.00125686	0.864228	0.547821	0.427058
H3f3aos	1.51066	0.0250857	0.395828	0.298273	-0.269985	0.592201	0.317194	0.458686	0.00261356	0.333693	-0.464645	0.443706	-0.14716	-0.57639	-1.02138	-0.872447	-2.41832	-1.3852	-1.61629	0.220706	0.71709	2.05074	1.82551	1.15192	-0.37635	-0.126993	-0.00790181	0.43555	-0.425248	-0.595626	0.403247	1.08962	-0.959082	-1.08703	0.255413	-0.570202	-1.4623	-1.77635	0.40061	0.961351	2.02043	0.248767
Pcdhb22	0.266739	0.518998	0.143755	0.478148	-0.383225	1.14462	-1.02789	-0.632831	-0.593522	-0.163177	1.07794	0.115158	0.0478487	1.53286	-0.0889063	-2.02892	-1.37283	-1.23092	-1.75521	0.804944	-1.10823	1.48045	0.402128	0.091748	0.159469	0.038033	-0.394188	1.06855	0.454057	1.31163	1.81306	-0.389966	-0.357734	1.07059	-0.487239	-1.2944	-0.837538	-1.86919	2.15705	-0.0201075	0.00534259	-0.147098
C5ar2	1.69505	-0.465187	0.979885	0.753147	0.876266	0.760486	0.115092	1.74539	-0.341277	0.706855	0.304922	0.726485	-0.636123	0.178109	-0.192394	-2.22243	-0.752211	-2.30276	-1.08152	1.62491	0.395452	0.441774	1.1484	0.172872	0.250348	0.0687296	0.0776226	-0.228696	0.290028	-0.467626	0.409003	-0.258726	-1.1691	-0.743763	-1.55414	-1.35037	-1.11939	-1.85587	0.489773	0.742684	1.03487	0.753433
Hist2h3b	0.0191941	-0.595915	-1.88544	-0.898065	-0.37118	-0.251887	-1.22906	0.35723	-2.24794	-1.6773	0.37508	0.145944	-0.243659	0.905991	0.133811	1.30215	1.26887	1.12469	1.20504	0.0310606	-0.135748	0.760393	0.15382	-0.576359	-0.247794	0.817102	0.0129714	-1.30175	0.171721	0.385727	0.0212456	1.37745	0.714828	-0.578433	1.16091	1.16599	0.82566	1.00941	-1.27421	-0.889068	1.18613	-2.2286
Sirpb1c	-1.10846	-0.522077	-0.464754	-0.0967704	-0.746321	0.0825881	-1.33021	-0.437665	-0.440241	-0.388151	-1.00587	0.175743	-0.380147	-0.301892	1.34017	1.95049	1.7058	2.10885	1.89837	-0.673073	-0.666544	-0.727322	-0.523475	0.0393717	-0.59045	-1.97136	-0.852787	0.291929	-0.449859	-0.600556	-0.382775	0.00502702	0.733423	1.11739	1.72598	1.30878	0.855947	1.43783	-0.755234	-1.08411	-0.285602	0.00801509
Slc4a11	-0.619459	1.20673	0.789419	0.959089	0.807878	-0.292948	0.702861	0.705655	-0.359016	1.71304	-0.141081	0.917399	1.55386	1.198	0.956516	-1.53098	-0.936892	-1.6967	-2.03439	0.204115	-0.768313	0.146277	0.124177	-0.298263	-0.981255	0.523018	1.24792	0.145098	-0.940478	-1.07366	1.09867	0.0332221	-0.601581	0.745064	0.315444	-1.78232	-1.80961	-0.58504	0.938123	0.687965	-0.339644	-0.927913
6330403L08Rik	1.78245	0.269512	1.08086	0.331134	0.00994294	0.413021	-0.398645	-0.0426717	0.3991	0.340119	0.26121	1.94093	0.477659	-0.0712446	0.836966	-2.42879	-1.41392	-1.86988	-1.5758	0.406515	0.807726	-0.393895	-0.00766099	0.809726	1.25477	-0.760522	0.290425	0.64494	0.0971687	-0.394282	0.553139	-1.10735	-1.08108	0.0183923	-0.334891	-1.32929	-1.28881	-1.62209	0.947835	-0.0507806	0.559087	1.63898
Igkv3-10	2.23	0.17388	-0.428222	1.37191	-0.462514	-0.394868	-0.381052	-0.540046	0.355954	-0.116677	-0.315438	-0.462958	-0.336258	0.380874	-0.433338	2.51662	-1.36755	2.42019	0.590456	0.911184	-0.593947	-0.0576022	0.0292533	0.473022	-0.674529	-0.335272	0.0491846	-0.957054	-0.406539	-0.677336	0.220384	-1.33576	0.415616	-0.655754	-0.805977	-1.26779	0.624604	2.73038	-0.355323	-0.525633	-0.982612	-0.623458
Ighv7-1	1.41955	0.438655	0.0913536	-0.180964	0.443698	-0.550873	0.689181	0.349188	0.118468	0.435313	0.408674	-0.743725	-1.50955	0.231135	-0.705279	-2.10394	-1.20616	-1.48351	-0.923496	-0.0375373	1.07358	1.66712	-0.393236	1.3326	0.977743	0.663383	-0.580179	0.0774682	-0.494498	1.19535	0.548658	-0.538024	-0.469373	-0.414089	-1.36794	-0.621638	-1.43827	3.15082	0.445317	-0.377868	0.0509843	0.33191
Ighv1-18	-0.395653	0.883172	-0.927626	-0.700655	-0.954842	1.29597	-0.664911	-0.830125	-0.138399	-0.473863	-0.549603	0.708032	-0.867152	-1.02914	0.51815	0.0467451	-1.52556	-1.16036	-1.39474	-0.710198	2.63237	0.23048	-0.377584	0.914493	1.80775	0.280184	-0.0871501	-0.692796	0.116366	0.822591	1.15238	-0.714227	1.13308	0.932863	-0.791494	0.237572	-0.660357	0.738977	-0.995568	2.31922	-0.844029	0.715626
Nrarp	-0.75053	-0.323566	-1.01871	0.233628	-0.22928	0.0289532	-1.6011	1.2303	-0.755039	-1.98571	-0.147193	0.216586	0.409633	0.575649	1.44642	1.42144	1.39058	1.98346	1.15434	0.130344	-0.409978	-0.681905	-0.879543	-0.840613	0.482669	0.116042	0.273812	-0.501451	0.367147	0.149384	0.067557	0.1899	-1.811	-0.562646	1.2129	0.736419	0.508408	2.06552	-0.937223	-1.60643	-1.48414	0.134966
Cfap74	0.116952	-0.340725	-0.614072	1.22191	0.909195	0.343566	-0.280266	-0.635029	0.358497	-0.318859	-1.02413	-0.833201	-0.0958225	-1.25303	1.81842	-0.461679	-1.94532	-1.73562	-0.929417	1.1273	1.33881	1.59333	1.41149	-0.790742	-0.47551	-0.481758	-0.407714	-0.242343	2.26207	1.48163	0.842954	-0.20811	0.136237	-0.569954	-1.60762	-0.703263	-0.505449	0.157687	0.818473	1.12658	-0.1496	-0.455867
Cisd3	-0.199867	-0.424076	-0.557684	-0.736175	-1.27985	-0.271541	1.30231	-0.785504	-0.347117	-0.515764	-0.0966398	-0.715132	-0.122018	0.0537923	-0.0938615	1.02432	1.91828	1.56581	2.50705	0.135879	0.556403	-2.12729	-0.645108	-0.20773	-0.357039	-0.000139596	0.413188	0.0983709	-0.460128	0.000891559	-1.03003	-0.260532	0.00241518	-1.07162	1.11252	1.22115	1.59167	2.17669	-1.46192	-0.677073	-0.745184	-0.491709
Gp6	0.679241	0.761993	-1.05557	-1.0418	0.249565	0.909804	0.262467	1.92963	-0.677064	1.98459	0.930472	0.00437097	-0.357562	-0.0703033	0.069961	-0.995352	-1.44913	-2.11314	-2.38049	0.512318	-0.167392	1.1875	0.543782	0.258267	0.43203	0.266813	2.10422	-0.300228	0.0282744	0.0735276	0.0283665	-0.242364	-0.532766	0.361749	-0.935384	-1.38263	-0.231508	-0.985139	1.13259	0.667352	0.632139	-1.09321
C920021L13Rik	-0.0702505	0.297561	1.28886	-0.114053	0.471399	0.645223	1.78948	1.32587	0.748762	-0.591276	0.287425	1.25406	-1.0727	-0.218257	0.00500955	-2.57841	-1.4024	-1.31332	-1.93348	0.894774	0.435201	-0.118363	0.241059	1.01937	1.31755	1.02565	0.53757	1.34372	-0.0907412	-0.129422	-0.811529	0.390389	-1.08434	-0.338726	-0.2574	-1.33955	-0.988984	-1.82321	-0.218993	0.465765	0.379087	0.331625
Gm15712	0.491566	-0.208355	0.848001	1.24568	1.33256	0.205732	0.632287	1.03464	1.18506	0.925607	0.570255	0.123367	-0.481164	-0.420348	-0.906412	-2.96782	-2.04034	-0.774584	-1.10804	0.733943	0.530744	0.574671	0.943134	0.549199	0.702819	0.311819	-1.21728	0.945999	0.863701	0.826302	-0.0241767	-0.624982	0.00319761	-0.617016	-1.68203	-1.23897	-1.79284	-0.799823	0.192143	0.648395	-0.0923323	0.575692
5830444B04Rik	0.142955	0.00171812	0.0549527	-0.183104	0.836763	1.20195	-1.87326	-1.54434	-0.0581169	-1.08352	-0.595924	-0.213863	-0.633163	-0.45449	1.75047	-0.26128	-0.887812	-1.09716	-0.882975	0.66912	2.00411	1.15768	0.0527722	-0.599213	-1.30222	-1.39053	-1.3114	-0.481733	2.1566	1.2475	0.40099	0.0881147	-0.386733	-0.173483	-1.33778	0.623859	0.290058	1.12567	0.560094	1.48669	0.611878	0.288165
Snhg3	-0.0762887	-0.482398	-1.90876	-0.481895	-0.995899	0.523894	-1.33421	-0.151013	-0.856952	-1.02531	-0.795485	-0.615752	0.911456	0.481643	0.0432445	1.40783	2.06711	1.86539	1.49736	-0.662111	-1.04196	-0.0918338	0.207647	-0.447335	-1.11003	-0.827706	-0.212255	-0.603627	-0.0311598	-0.64095	0.078973	1.37561	0.809064	-0.0153842	1.7559	1.22785	1.27739	1.41277	-1.39595	-0.680226	0.0667185	-0.52535
Sorbs2os	0.970381	1.03628	-0.298725	0.178825	-0.799601	0.0529249	0.940028	0.0761511	1.21004	1.6705	0.563814	0.151139	-0.7763	-0.595109	-1.63583	-1.34234	-1.55997	-1.05306	-2.37356	0.559237	-0.856394	1.12966	0.689968	0.506633	1.17001	0.300549	-0.117924	1.15368	0.471808	-0.334597	-0.314148	-0.542441	-0.862219	-0.130727	-0.627806	-1.34673	-0.379663	-1.58604	1.2967	0.66962	1.50924	1.22599
Zfp964	-0.286504	0.821629	1.12097	1.4208	0.275726	0.870378	0.19471	0.0145621	1.60364	0.844887	-0.836833	0.811383	-0.644573	-0.518537	-0.109572	-1.94337	-2.24501	-1.95475	-1.70756	0.105391	0.16249	1.23782	0.265197	-0.181689	0.192096	-0.062707	0.709112	1.22012	0.0952133	0.540247	0.917139	-1.57649	0.272986	-0.606265	-1.02774	-0.363157	-1.43896	-0.841071	1.69333	-0.120673	0.551144	0.524514
Hist1h2bl	0.398182	-0.628393	-2.04772	-0.932713	-0.602873	-0.284075	-1.27594	0.123298	-2.35355	-1.56317	0.488183	0.0195967	-0.346982	0.734235	-0.399489	1.35318	1.20096	1.00909	0.995579	-0.258729	0.145677	0.872563	0.0795651	-0.552043	-0.287082	1.1359	0.0546954	-1.13663	0.30283	0.32185	0.128639	1.42243	0.783473	-0.631933	0.752562	1.18268	0.826025	1.26735	-0.990071	-0.362325	1.27184	-2.21666
AC149090.1	0.7098	-0.403536	0.961782	0.174672	0.830029	1.01813	-0.0543247	0.850116	1.47686	1.51752	0.71051	0.970851	-0.994739	-0.907217	-0.0090207	-1.70616	-2.30814	-1.2777	-2.00679	0.389095	0.6817	0.612228	0.155737	0.426553	0.716484	0.497106	0.61697	0.35093	0.175063	0.334178	0.229179	-0.421361	-0.557582	-0.180705	-1.58909	-1.71649	-1.50599	-1.40793	0.267276	1.26984	0.766265	0.337886
Igkv1-122	-0.570179	0.151123	0.122863	0.0315476	0.169436	0.395617	0.313417	0.809431	-0.3786	0.0895104	-0.553805	-0.753955	0.0806503	-0.348403	0.708939	-1.43946	-0.623573	-1.85068	-1.54429	1.37923	-0.390432	-0.255321	0.0655573	2.77232	-0.739195	-0.237519	-0.258389	1.96e-05	0.928695	-0.214045	1.32911	-0.565604	-0.897205	3.51611	-0.420734	-0.577417	-1.29591	-0.461484	0.36957	0.0806915	0.623801	0.43855
Ighv1-5	0.115129	-0.492287	0.0134198	3.85743	0.0933611	-0.561384	0.00273482	-0.615362	1.85369	-0.76424	-0.933358	-0.139194	-0.215776	-0.778793	-0.154027	-0.215049	-1.28365	-0.302086	-1.34433	0.532325	0.134108	-0.634179	-0.458044	0.485527	-0.102365	-0.669281	-0.921711	-0.111319	1.21999	0.29908	-0.0287391	0.450111	0.0813651	0.615685	-0.678005	-1.35459	-0.614633	0.84514	0.0383662	2.57499	-0.730588	0.890539
2500002B13Rik	-0.646566	0.169915	-0.814115	-0.513041	-1.0954	0.335512	0.358872	0.551112	-1.3524	0.691419	0.0766926	-0.237121	-0.903674	0.755839	-0.837268	-1.09884	-1.14789	-1.00117	0.282989	-0.513256	0.447066	0.894749	0.511691	0.991538	1.01452	2.27556	-0.873942	-0.593413	-0.635519	0.770485	-0.0507837	2.25163	-0.144366	-1.13888	-0.0764073	0.00486437	0.406862	-0.079671	-0.87051	-1.03191	3.23414	-0.369312
Snhg5	-0.0857134	-0.610529	-0.92111	-0.356099	-0.127882	-0.216711	-0.802061	0.0533731	-1.1458	-0.919917	-0.542378	0.0708352	1.0717	1.07493	0.483726	2.05459	1.87781	2.27561	1.28972	-0.352406	-1.42159	-0.332252	-0.127901	-0.329894	-0.634216	-0.238475	-0.473534	-0.573521	-0.594232	-0.755609	-0.549138	0.782976	0.131044	0.711851	1.34823	1.07002	1.56393	1.12397	-1.75154	-1.13957	-0.447482	-1.53476
Gm16861	0.77184	-1.26437	0.949657	0.00645458	0.802585	-1.13902	0.0731114	1.01328	0.601698	0.753161	0.670376	0.819584	0.350698	0.732922	0.609964	-2.5383	-0.721072	-2.03249	-2.68431	1.07825	0.866291	0.317797	0.395608	0.806812	0.553943	1.0006	-0.48045	0.440155	0.266995	0.476476	-0.845791	0.481965	-0.799031	-0.0580768	-0.957237	-1.57404	-1.0978	-0.4419	0.667752	-0.0922882	-0.137677	1.35588
Gm26520	1.6201	0.618693	0.37059	-0.400276	0.0569979	0.559891	1.41247	0.739764	-0.242418	-0.0507186	0.1144	-0.832098	0.499487	-0.88491	1.82784	-0.424378	-0.8895	-3.08552	-1.63337	0.457634	0.220418	0.406026	-0.636952	0.71498	-0.486847	0.471005	0.8195	0.867997	-0.918685	-0.165981	-0.77972	-0.833073	-0.622176	-0.273265	-2.25517	-0.513434	0.292762	0.18151	0.879193	1.03835	-0.0721086	1.83099
E230029C05Rik	1.15794	0.864973	0.466971	0.7956	-0.0725968	0.733885	0.205288	0.154663	0.195372	0.949175	-0.156015	0.876422	-2.5209	0.412193	-0.181556	-1.42686	-2.23558	-1.29534	-1.04618	-0.357058	0.126929	1.22328	0.957915	-0.0496884	0.266295	0.581438	0.931436	0.00337645	0.316581	0.392683	0.814117	-1.10362	-0.306399	0.958987	-0.757118	-1.83512	-0.563345	-2.39217	0.812183	0.386904	0.624567	1.09038
Pcdhgb2	0.0449049	0.183696	1.29305	-0.560751	0.400892	0.176293	0.533283	1.14913	1.10212	1.46885	-0.871126	0.486044	-0.106167	0.0234202	0.741269	-1.81492	-1.33588	-2.55	-1.23173	0.0375654	0.153963	-0.239671	-0.827634	1.26512	0.314117	0.58589	0.0575377	0.657063	0.683335	0.376189	0.666186	-1.54805	0.532516	0.981931	-2.01357	-0.485213	-1.54217	-1.38705	1.11212	0.587094	-0.112789	1.01316
Gm36948	-0.0607364	-1.49355	-1.36866	-0.98204	0.342477	-0.111901	-2.15838	0.797779	-1.33381	-1.57974	-0.415224	-0.623143	0.59374	1.14926	-0.721478	1.64886	1.34306	1.80811	0.938878	-0.70122	-0.949251	0.0099736	0.0321688	0.0499777	-0.419896	0.226792	-0.325679	-0.702646	0.265545	0.575563	0.548531	1.49395	0.617761	-0.0970479	1.14233	0.638411	0.82151	1.07671	-1.24427	-0.641781	1.26946	-1.46039
Pcdhga6	-0.103925	0.162966	-0.0934519	1.22245	0.332524	0.567627	-0.102819	-0.930525	1.15705	0.795756	0.36033	0.775407	0.448785	-0.0664321	0.490202	-1.66855	-1.12146	-2.86804	-2.70413	0.848056	-0.129864	0.560613	0.275246	0.89417	0.918606	-0.140917	0.347806	0.472852	0.747133	0.415619	0.92032	-0.693315	0.393152	-0.477859	-1.35467	-0.473571	-1.97894	-1.09505	1.15592	0.154047	0.955109	0.631771
Gm36955	1.06721	1.01994	0.905883	0.628791	0.345203	1.11482	0.724929	1.04999	0.580159	1.13783	-0.0111515	-0.373501	-1.19597	-0.307816	-1.7182	-1.64519	-1.83627	-1.05613	-1.8857	0.498974	0.776138	1.33628	0.0660587	0.526924	0.750169	0.553884	0.441305	0.858209	0.598287	1.03869	0.0234815	-1.01653	-0.253552	-0.635327	-1.57817	-0.901218	-1.43707	-1.84532	0.0739146	0.485858	0.962396	0.131808
Gm37691	0.632544	0.767954	1.19711	0.492448	0.162999	0.472826	-0.267503	0.0562586	0.369587	1.39967	-0.33164	0.795979	-0.221752	0.00342193	0.140333	-2.1389	-1.16504	-2.56172	-2.05103	1.11834	0.794507	0.837805	1.06513	-0.288599	0.245486	0.22439	0.942761	0.203188	0.665059	0.109742	0.112118	-0.391391	-0.619584	0.16308	-1.31588	-1.14613	-2.08106	-1.6034	0.800366	0.847671	0.775339	0.787519
Gm5547	-1.42497	0.127247	0.509634	-0.563017	-1.3518	0.677467	-0.110193	-0.121368	0.870052	-0.748882	-0.167109	0.230081	-1.06698	-0.16114	-1.70354	2.15283	1.20561	1.36129	1.61602	-1.07879	0.569462	-0.208465	-1.22241	1.03966	0.276782	0.425759	-1.71863	0.428058	-0.0805357	1.41439	0.452192	-1.21227	-0.525173	-0.3979	0.127648	0.0733516	0.819035	2.00836	-1.51853	-1.07952	-0.299824	0.376134
Gm43292	-0.0471058	0.875533	1.45534	1.16256	0.411955	0.359426	0.714999	0.778229	0.762308	-0.0533806	0.56264	0.249319	-1.03667	-0.834418	-0.765797	-1.50499	-1.68643	-1.98063	-2.7214	0.241025	0.801534	0.619237	0.307076	-0.363668	0.312874	0.188332	0.747161	0.980826	0.681573	0.837507	0.000562884	-0.222325	0.0214726	-0.0159547	-1.13211	-1.52369	-1.07047	-1.70966	0.657891	0.744688	1.50956	0.685063
Zfp862-ps	0.392099	0.66457	0.657067	0.0556122	0.513701	0.157048	1.12085	0.360722	0.931355	1.58094	0.459662	0.717147	0.288125	-0.480004	-0.048494	-2.68397	-1.97329	-1.50998	-2.29231	-0.321074	0.258898	-0.249295	0.155183	1.0936	0.889124	0.508624	0.937457	0.206687	0.963418	0.429135	-0.380581	-0.310738	0.542211	-0.447347	-0.51393	-1.59557	-2.10554	-1.01794	0.682245	0.96766	-0.135759	0.532663
Gm44130	0.850056	1.06116	0.0693767	0.562681	0.667475	0.0955546	0.0517813	-0.284685	0.310156	0.325781	0.382495	0.0567353	-1.8029	-0.262401	-0.377182	-2.14264	-1.8295	-1.77175	-0.683812	-0.0134584	0.299585	0.40416	1.80787	-0.0110978	1.13334	0.603092	0.0539625	0.261573	1.17467	0.85545	0.0792429	-0.518319	-0.0719176	-0.711089	-0.528317	-0.98116	-2.0762	-1.8385	1.10018	0.985461	1.36992	1.34316
Gm44860	0.608083	0.447978	0.998432	0.9749	0.227744	0.104159	0.464902	-0.0689922	-0.0934857	1.07709	0.459336	0.792181	-2.22622	0.665951	0.0924274	-1.53633	-1.88236	-1.8312	-2.04217	0.0738843	0.663606	1.06653	0.672054	-0.0940168	0.504946	0.875204	0.993535	0.0837145	0.645143	0.718172	0.96653	-0.708956	-0.326002	0.790628	-1.07005	-1.7029	-1.11072	-2.02382	0.578983	0.290719	0.353465	0.526923
Numbers represent Z-Score. List compiled by comparing RMT vs Naïve DEGs
RMT, recently mosquito-transmitted; SBP, serial blood passage; Naive, uninfected control; d, day; r, replicate
