# Supplementary material for: Tissue macrophages and interferon-gamma signalling control blood-stage Plasmodium chabaudi infections derived from mosquito-transmitted parasites
Source: Curr Res Immunol. 2021 Jul 30;2:104–19. doi: 10.1016/j.crimmu.2021.07.002 (PMC8428512; doi:10.1016/j.crimmu.2021.07.002)
Supplement: Multimedia Component 14 — Supplementary Table 4: Gene content of the individual modules that are different between RMT and SBP. [file mmc14.xlsx]

## Sheet: B2 Ribosome functions
Supplementary Table 4: Gene content of the individual modules that are different between RMT and SBP
Gene ID	Gene name	rmt_day4_DEG	rmt_day4_logFC	rmt_day6_DEG	rmt_day6_logFC	sbp_day4_DEG	sbp_dat4_logFC	sbp_day6_DEG	sbp_day6_logFC
ENSMUSG00000030982	9030624J02Rik	FALSE	-0.167352	FALSE	0.0117283	FALSE	-0.0599439	FALSE	0.139971
ENSMUSG00000021037	Ahsa1	FALSE	0.723182	TRUE	1.06002	FALSE	0.974182	FALSE	0.735482
ENSMUSG00000035048	Anapc13	FALSE	0.176508	FALSE	0.471427	FALSE	0.287263	FALSE	0.365979
ENSMUSG00000022841	Ap2m1	FALSE	0.154446	FALSE	0.636864	FALSE	0.269154	FALSE	0.502141
ENSMUSG00000020440	Arf5	FALSE	0.313559	FALSE	0.530838	FALSE	0.134517	FALSE	0.412599
ENSMUSG00000034566	Atp5h	FALSE	0.397939	FALSE	0.87876	FALSE	0.344162	FALSE	0.780533
ENSMUSG00000004285	Atp6v1f	FALSE	0.139574	FALSE	0.849403	FALSE	0.277624	FALSE	0.628176
ENSMUSG00000039105	Atp6v1g1	FALSE	0.0948888	FALSE	0.6883	FALSE	0.231454	FALSE	0.543747
ENSMUSG00000034108	Ccs	FALSE	-0.0151873	FALSE	0.042997	FALSE	-0.275213	FALSE	0.12753
ENSMUSG00000032679	Cd59a	FALSE	0.309447	FALSE	0.056194	FALSE	-0.0919103	FALSE	-0.131149
ENSMUSG00000055128	Cgrrf1	FALSE	0.139229	FALSE	-0.0915949	FALSE	-0.198299	FALSE	0.175742
ENSMUSG00000029229	Chic2	FALSE	0.0469808	FALSE	0.527841	FALSE	-0.130141	FALSE	0.500367
ENSMUSG00000038467	Chmp4b	FALSE	0.377557	TRUE	1.18703	FALSE	0.498226	FALSE	0.998718
ENSMUSG00000024248	Cox7a2l	FALSE	-0.131896	FALSE	0.105282	FALSE	-0.233657	FALSE	0.0463189
ENSMUSG00000035885	Cox8a	FALSE	0.40731	TRUE	1.12345	FALSE	0.521118	TRUE	1.10618
ENSMUSG00000022365	Derl1	FALSE	0.168708	FALSE	0.415008	FALSE	0.167062	FALSE	0.287708
ENSMUSG00000055762	Eef1d	FALSE	0.340814	FALSE	0.678021	FALSE	0.302324	FALSE	0.65048
ENSMUSG00000053565	Eif3k	FALSE	0.398497	FALSE	0.765663	FALSE	0.35199	FALSE	0.762816
ENSMUSG00000019428	Fkbp8	FALSE	0.0167513	FALSE	0.319194	FALSE	0.154408	FALSE	0.268462
ENSMUSG00000031590	Frg1	FALSE	0.0214362	FALSE	0.364891	FALSE	-0.0779028	FALSE	0.259194
ENSMUSG00000018567	Gabarap	FALSE	0.11868	FALSE	0.667341	FALSE	0.220222	FALSE	0.492177
ENSMUSG00000078193	Gm2000	FALSE	0.215401	FALSE	0.623088	FALSE	0.231413	FALSE	0.675932
ENSMUSG00000001105	Ift20	FALSE	0.104029	FALSE	0.249818	FALSE	-0.137581	FALSE	0.263567
ENSMUSG00000019794	Katna1	FALSE	0.391988	FALSE	0.661848	FALSE	0.354029	FALSE	0.58312
ENSMUSG00000035027	Map2k2	FALSE	0.101817	FALSE	0.345087	FALSE	0.239534	FALSE	0.282519
ENSMUSG00000036112	Metap2	FALSE	0.522826	FALSE	0.408374	FALSE	0.231345	FALSE	0.564674
ENSMUSG00000016427	Ndufa1	FALSE	0.350625	FALSE	0.74929	FALSE	0.235198	FALSE	0.699983
ENSMUSG00000028923	Necap2	FALSE	0.19103	FALSE	0.48671	FALSE	0.0966147	FALSE	0.377728
ENSMUSG00000046034	Otulin	FALSE	0.0411242	FALSE	0.423273	FALSE	-0.0570418	FALSE	0.386993
ENSMUSG00000028779	Pef1	FALSE	0.322102	FALSE	0.661389	FALSE	0.391255	FALSE	0.579649
ENSMUSG00000087687	Pet100	FALSE	0.387125	FALSE	0.485632	FALSE	0.187788	FALSE	0.483068
ENSMUSG00000038910	Plcl2	FALSE	0.0851528	FALSE	-0.0430492	FALSE	-0.061281	FALSE	-0.0231174
ENSMUSG00000036835	Psenen	FALSE	0.195242	FALSE	0.536065	FALSE	0.279329	FALSE	0.407074
ENSMUSG00000026126	Ptpn18	FALSE	-0.137939	FALSE	0.433882	FALSE	0.175527	FALSE	0.236483
ENSMUSG00000032026	Rexo2	FALSE	0.514421	TRUE	1.10576	FALSE	0.424884	FALSE	0.864195
ENSMUSG00000110344	RP23-220F20.2	FALSE	0.00670872	FALSE	0.230576	FALSE	0.15591	FALSE	0.57823
ENSMUSG00000017404	Rpl19	FALSE	0.202871	FALSE	0.559145	FALSE	0.209974	FALSE	0.469203
ENSMUSG00000030432	Rpl28	FALSE	0.259104	FALSE	0.479788	FALSE	0.249537	FALSE	0.483624
ENSMUSG00000062997	Rpl35	FALSE	0.39536	FALSE	0.846058	FALSE	0.383414	FALSE	0.756668
ENSMUSG00000025290	Rps24	FALSE	0.127011	FALSE	0.332921	FALSE	0.10576	FALSE	0.289589
ENSMUSG00000042312	S100a13	FALSE	-0.0401558	FALSE	0.914731	FALSE	0.142209	FALSE	0.769988
ENSMUSG00000031622	Sin3b	FALSE	0.0778668	FALSE	0.472969	FALSE	0.221974	FALSE	0.369764
ENSMUSG00000058351	Smim4	FALSE	0.684761	FALSE	0.876365	FALSE	0.67587	FALSE	0.682927
ENSMUSG00000009549	Srp14	FALSE	0.111351	FALSE	0.46217	FALSE	0.0794132	FALSE	0.39269
ENSMUSG00000028643	Svbp	FALSE	0.623001	FALSE	0.760953	FALSE	0.563875	FALSE	0.904728
ENSMUSG00000055839	Tceb2	FALSE	0.413837	FALSE	0.92488	FALSE	0.472246	FALSE	0.75704
ENSMUSG00000031158	Timm17b	FALSE	0.337151	FALSE	0.592355	FALSE	0.257406	FALSE	0.507148
ENSMUSG00000040234	Tm7sf3	FALSE	0.122057	FALSE	0.00480761	FALSE	-0.0126683	FALSE	0.0308456
ENSMUSG00000091537	Tma7	FALSE	0.459483	FALSE	0.959752	FALSE	0.186092	FALSE	0.900268
ENSMUSG00000023010	Tmbim6	FALSE	0.264891	FALSE	0.683136	FALSE	0.340265	FALSE	0.513865
ENSMUSG00000025875	Tspan17	FALSE	-0.298752	FALSE	-0.23566	FALSE	-0.287928	FALSE	-0.0345416
ENSMUSG00000084786	Ubl5	FALSE	0.303833	FALSE	0.855933	FALSE	0.280983	FALSE	0.689227
ENSMUSG00000063882	Uqcrh	FALSE	0.195944	FALSE	0.613211	FALSE	0.0669156	FALSE	0.522949
RMT, recently mosquito-transmitted; SBP, serial blood passage; DEG, differentially-expressed gene; LogFC, log fold change

## Sheet: B3 Mitochondria_Oxidative phosp
gene_id	gene_name	rmt_day4_DEG	rmt_day4_logFC	rmt_day6_DEG	rmt_day6_logFC	sbp_day4_DEG	sbp_dat4_logFC	sbp_day6_DEG	sbp_day6_logFC
ENSMUSG00000025035	Arl3	FALSE	0.0707355	FALSE	0.510379	FALSE	0.147099	FALSE	0.491262
ENSMUSG00000018585	Atox1	FALSE	0.232799	FALSE	0.677624	FALSE	0.357692	FALSE	0.512426
ENSMUSG00000050856	Atp5k	FALSE	0.554498	TRUE	1.2896	FALSE	0.552147	TRUE	1.24785
ENSMUSG00000013160	Atp6v0d1	FALSE	0.0765667	FALSE	0.565396	FALSE	0.0341846	FALSE	0.401313
ENSMUSG00000015575	Atp6v0e	FALSE	0.136249	FALSE	0.678188	FALSE	0.280139	FALSE	0.532195
ENSMUSG00000084957	Bbip1	FALSE	-0.0509942	FALSE	-0.307249	FALSE	-0.073677	FALSE	-0.325331
ENSMUSG00000036299	BC031181	FALSE	0.292134	FALSE	0.752962	FALSE	0.272452	FALSE	0.493639
ENSMUSG00000002015	Bcap31	FALSE	0.27271	FALSE	0.545281	FALSE	0.302812	FALSE	0.44329
ENSMUSG00000033940	Brk1	FALSE	0.133576	FALSE	0.367696	FALSE	0.144577	FALSE	0.29892
ENSMUSG00000038722	Bud31	FALSE	0.388276	FALSE	0.815551	FALSE	0.215652	FALSE	0.723442
ENSMUSG00000030007	Cct7	FALSE	0.649869	TRUE	1.17101	FALSE	0.702677	TRUE	1.02545
ENSMUSG00000040747	Cd53	FALSE	0.072505	FALSE	0.320902	FALSE	0.041279	FALSE	0.220534
ENSMUSG00000000743	Chmp1a	FALSE	0.0498361	FALSE	0.44682	FALSE	0.039512	FALSE	0.460846
ENSMUSG00000017188	Coa3	FALSE	0.513051	FALSE	0.704557	FALSE	0.409939	FALSE	0.679105
ENSMUSG00000060992	Copz1	FALSE	0.378824	FALSE	0.733059	FALSE	0.371984	FALSE	0.609929
ENSMUSG00000031818	Cox4i1	FALSE	0.254527	FALSE	0.86841	FALSE	0.164938	FALSE	0.758892
ENSMUSG00000000088	Cox5a	FALSE	0.414448	TRUE	1.46261	FALSE	0.451782	TRUE	1.27694
ENSMUSG00000032330	Cox7a2	FALSE	0.753398	TRUE	1.51923	FALSE	0.630674	TRUE	1.29608
ENSMUSG00000031231	Cox7b	FALSE	0.57376	TRUE	1.16136	FALSE	0.517746	TRUE	1.05242
ENSMUSG00000017778	Cox7c	FALSE	0.547527	TRUE	1.07778	FALSE	0.416382	TRUE	1.06737
ENSMUSG00000019362	D8Ertd738e	FALSE	0.273449	FALSE	0.799751	FALSE	0.339109	FALSE	0.86858
ENSMUSG00000025410	Dctn2	FALSE	0.131713	FALSE	0.441783	FALSE	0.0729601	FALSE	0.447229
ENSMUSG00000020108	Ddit4	FALSE	0.059461	FALSE	-0.659267	FALSE	-0.209276	FALSE	-0.916891
ENSMUSG00000005483	Dnajb1	FALSE	0.852017	FALSE	0.943959	FALSE	0.905656	FALSE	0.704428
ENSMUSG00000068335	Dok1	FALSE	0.12017	FALSE	0.576479	FALSE	0.19085	FALSE	0.456322
ENSMUSG00000021905	Dph3	FALSE	0.555151	TRUE	1.16529	FALSE	0.298424	FALSE	0.942905
ENSMUSG00000009013	Dynll1	FALSE	0.462909	FALSE	0.882202	FALSE	0.472721	FALSE	0.722877
ENSMUSG00000061111	Fam195b	FALSE	0.0461342	FALSE	0.197235	FALSE	0.130045	FALSE	0.0312291
ENSMUSG00000041035	Gm17018	FALSE	-0.100444	FALSE	0.404897	FALSE	-0.00308345	FALSE	0.19785
ENSMUSG00000068523	Gng5	FALSE	0.217668	FALSE	0.642506	FALSE	0.201302	FALSE	0.530295
ENSMUSG00000020737	Hn1	FALSE	0.406802	FALSE	0.772297	FALSE	0.366559	FALSE	0.757527
ENSMUSG00000039745	Htatip2	FALSE	0.100848	FALSE	0.37634	FALSE	-0.0908485	FALSE	0.265458
ENSMUSG00000034509	Mad2l1bp	FALSE	0.287891	FALSE	0.350408	FALSE	-0.117534	FALSE	0.294886
ENSMUSG00000050608	Minos1	FALSE	0.601893	TRUE	1.28633	FALSE	0.50195	TRUE	1.12406
ENSMUSG00000023861	Mpc1	FALSE	0.237286	FALSE	0.658299	FALSE	0.135497	FALSE	0.693795
ENSMUSG00000071711	Mpst	FALSE	0.367338	FALSE	0.373132	FALSE	0.126555	FALSE	0.430061
ENSMUSG00000026087	Mrpl30	FALSE	0.470782	FALSE	0.941982	FALSE	0.585426	FALSE	0.813575
ENSMUSG00000023723	Mrps23	FALSE	0.517322	TRUE	1.05371	FALSE	0.507925	TRUE	1.02812
ENSMUSG00000002379	Ndufa11	FALSE	0.284936	FALSE	0.852195	FALSE	0.406546	FALSE	0.777658
ENSMUSG00000036199	Ndufa13	FALSE	0.272984	FALSE	0.922241	FALSE	0.373633	FALSE	0.813565
ENSMUSG00000022450	Ndufa6	FALSE	0.231547	FALSE	0.43696	FALSE	0.065096	FALSE	0.30101
ENSMUSG00000041881	Ndufa7	FALSE	0.360417	FALSE	0.523826	FALSE	0.256266	FALSE	0.539855
ENSMUSG00000033938	Ndufb7	FALSE	0.564786	TRUE	1.19279	FALSE	0.553629	TRUE	1.04364
ENSMUSG00000022354	Ndufb9	FALSE	0.527087	TRUE	1.17232	FALSE	0.570989	TRUE	1.03538
ENSMUSG00000021764	Ndufs4	FALSE	0.320716	FALSE	0.963386	FALSE	0.297633	FALSE	0.847852
ENSMUSG00000020153	Ndufs7	FALSE	0.304817	FALSE	0.67532	FALSE	0.364631	FALSE	0.651847
ENSMUSG00000010376	Nedd8	FALSE	0.433851	FALSE	0.892206	FALSE	0.414544	FALSE	0.869414
ENSMUSG00000030750	Nsmce1	FALSE	0.35333	FALSE	0.800878	FALSE	0.23424	FALSE	0.734163
ENSMUSG00000014301	Pam16	FALSE	0.308878	TRUE	1.14085	FALSE	0.503647	TRUE	1.04787
ENSMUSG00000038489	Polr2l	FALSE	0.428076	FALSE	0.80917	FALSE	0.640517	FALSE	0.777966
ENSMUSG00000034006	Pqlc1	FALSE	0.20553	FALSE	-0.277448	FALSE	-0.00854669	FALSE	-0.198244
ENSMUSG00000039515	Ptpa	FALSE	0.254454	FALSE	0.441777	FALSE	0.277604	FALSE	0.424629
ENSMUSG00000004771	Rab11a	FALSE	0.037625	FALSE	0.720229	FALSE	0.367972	FALSE	0.653658
ENSMUSG00000024925	Rnaseh2c	FALSE	-0.0216226	FALSE	0.632166	FALSE	0.256687	FALSE	0.456572
ENSMUSG00000027502	Rtfdc1	FALSE	0.0350873	FALSE	0.400416	FALSE	0.0394723	FALSE	0.206837
ENSMUSG00000022437	Samm50	FALSE	0.441982	FALSE	0.986314	FALSE	0.498349	FALSE	0.944876
ENSMUSG00000046229	Scand1	FALSE	0.144951	FALSE	0.659926	FALSE	0.48438	FALSE	0.649424
ENSMUSG00000028249	Sdcbp	FALSE	0.208485	FALSE	0.794842	FALSE	0.101773	FALSE	0.623257
ENSMUSG00000068874	Selenbp1	FALSE	-0.199841	TRUE	-1.01005	FALSE	-0.443447	FALSE	-0.716507
ENSMUSG00000008384	Sertad1	FALSE	0.181664	FALSE	0.346972	FALSE	0.157087	FALSE	0.235099
ENSMUSG00000022452	Smdt1	FALSE	0.268869	TRUE	1.00939	FALSE	0.347851	FALSE	0.954547
ENSMUSG00000022982	Sod1	FALSE	0.416071	FALSE	0.764778	FALSE	0.305412	FALSE	0.718892
ENSMUSG00000021917	Spcs1	FALSE	0.542143	TRUE	1.0538	FALSE	0.353192	FALSE	0.997473
ENSMUSG00000020225	Tmbim4	FALSE	0.281908	FALSE	0.566725	FALSE	0.333203	FALSE	0.554522
ENSMUSG00000067365	Tmem128	FALSE	0.273692	FALSE	0.651647	FALSE	0.198854	FALSE	0.598193
ENSMUSG00000036372	Tmem258	FALSE	0.406565	FALSE	0.9463	FALSE	0.347906	FALSE	0.868174
ENSMUSG00000028822	Tmem50a	FALSE	-0.0236948	FALSE	0.203661	FALSE	-0.0275381	FALSE	0.120233
ENSMUSG00000031021	Tmem9b	FALSE	-0.0246398	FALSE	0.353491	FALSE	0.103087	FALSE	0.251666
ENSMUSG00000020308	Tpgs1	FALSE	0.191325	FALSE	0.549532	FALSE	0.445969	FALSE	0.370741
ENSMUSG00000015013	Trappc2l	FALSE	0.0641958	FALSE	0.541713	FALSE	-0.0906731	FALSE	0.395252
ENSMUSG00000002043	Trappc6a	FALSE	0.127999	FALSE	0.42265	FALSE	0.286637	FALSE	0.313494
ENSMUSG00000029535	Triap1	FALSE	0.116796	FALSE	0.271646	FALSE	0.03337	FALSE	0.29321
ENSMUSG00000041736	Tspo	FALSE	0.778757	TRUE	1.92666	FALSE	0.974886	TRUE	1.69447
ENSMUSG00000023277	Twf2	FALSE	-0.0403459	FALSE	0.523703	FALSE	0.0131006	FALSE	0.455055
ENSMUSG00000059534	Uqcr10	FALSE	0.689085	TRUE	1.49	FALSE	0.568486	TRUE	1.23225
ENSMUSG00000020163	Uqcr11	FALSE	0.560349	TRUE	1.20668	FALSE	0.664794	TRUE	1.02833
ENSMUSG00000044894	Uqcrq	FALSE	0.585046	TRUE	1.46387	FALSE	0.594665	TRUE	1.32269
ENSMUSG00000001134	Uxt	FALSE	0.444008	FALSE	0.669353	FALSE	0.437343	FALSE	0.85012
ENSMUSG00000073002	Vamp5	FALSE	0.380275	FALSE	0.380861	FALSE	0.356294	FALSE	0.383607
ENSMUSG00000008892	Vdac3	FALSE	0.50378	FALSE	0.997137	FALSE	0.333838	FALSE	0.914958
ENSMUSG00000059355	Wdr83os	FALSE	0.180531	FALSE	0.636813	FALSE	0.384855	FALSE	0.562117
ENSMUSG00000024750	Zfand5	FALSE	-0.14558	FALSE	0.0719763	FALSE	-0.17031	FALSE	0.0157347

## Sheet: B4 Myeloid cells_Membrane funct
gene_id	gene_name	rmt_day4_DEG	rmt_day4_logFC	rmt_day6_DEG	rmt_day6_logFC	sbp_day4_DEG	sbp_dat4_logFC	sbp_day6_DEG	sbp_day6_logFC
ENSMUSG00000019917	Sept10	FALSE	-0.224319	FALSE	0.298703	FALSE	-0.302387	FALSE	0.400681
ENSMUSG00000021023	1110008L16Rik	FALSE	0.113664	FALSE	0.159848	FALSE	0.114158	FALSE	0.0734045
ENSMUSG00000040591	1110051M20Rik	FALSE	-0.355702	FALSE	-0.390737	FALSE	-0.300592	FALSE	-0.319765
ENSMUSG00000032300	1700017B05Rik	FALSE	0.0945543	FALSE	0.422809	FALSE	0.23152	FALSE	0.540522
ENSMUSG00000041707	1810011H11Rik	FALSE	-0.895372	TRUE	-1.67197	TRUE	-1.01522	TRUE	-1.83779
ENSMUSG00000056313	1810011O10Rik	FALSE	-0.762876	TRUE	-2.27828	FALSE	-0.520951	TRUE	-1.95419
ENSMUSG00000071398	2410004P03Rik	FALSE	2.24685	FALSE	1.581	FALSE	1.34719	FALSE	0.719837
ENSMUSG00000028300	3110043O21Rik	FALSE	-0.029509	FALSE	0.178393	FALSE	-0.0228751	FALSE	-0.0557626
ENSMUSG00000031938	4931406C07Rik	FALSE	-0.362024	FALSE	-0.0474834	FALSE	-0.255472	FALSE	-0.185107
ENSMUSG00000036046	5031439G07Rik	FALSE	-0.278029	FALSE	-0.2128	FALSE	-0.0469681	FALSE	-0.352433
ENSMUSG00000073755	5730409E04Rik	FALSE	-0.0683579	FALSE	-0.219074	FALSE	-0.151648	FALSE	-0.237906
ENSMUSG00000054951	9130008F23Rik	FALSE	-0.760016	FALSE	-1.17704	FALSE	-0.562466	FALSE	-1.1109
ENSMUSG00000040139	9430038I01Rik	FALSE	0.0549947	FALSE	0.237076	FALSE	0.113312	FALSE	0.52181
ENSMUSG00000045838	A430105I19Rik	FALSE	-0.510676	TRUE	-1.18656	FALSE	-0.695978	TRUE	-1.03313
ENSMUSG00000047462	A530099J19Rik	FALSE	-0.0567177	FALSE	-0.373704	FALSE	-0.210556	FALSE	-0.470098
ENSMUSG00000044749	Abca6	FALSE	-2.06232	FALSE	-2.80667	FALSE	-1.63855	FALSE	-2.24832
ENSMUSG00000041797	Abca9	TRUE	-1.41784	TRUE	-3.55556	TRUE	-1.56142	TRUE	-3.19981
ENSMUSG00000023088	Abcc1	FALSE	-0.0218868	FALSE	-0.160739	FALSE	-0.0905655	FALSE	-0.296815
ENSMUSG00000020865	Abcc3	FALSE	-0.830567	TRUE	-2.47809	FALSE	-0.424439	TRUE	-2.10141
ENSMUSG00000058355	Abce1	FALSE	0.416149	FALSE	0.750465	FALSE	0.396247	FALSE	0.683471
ENSMUSG00000032046	Abhd12	FALSE	-0.228815	FALSE	0.189926	FALSE	-0.164887	FALSE	0.0666808
ENSMUSG00000042210	Abhd14a	FALSE	0.0951225	FALSE	0.323097	FALSE	0.323125	FALSE	0.171519
ENSMUSG00000002475	Abhd3	#N/A	#N/A	#N/A	#N/A	#N/A	#N/A	#N/A	#N/A
ENSMUSG00000079190	AC133103.1	FALSE	-0.249143	FALSE	-0.507182	FALSE	0.205418	FALSE	-1.02828
ENSMUSG00000020532	Acaca	FALSE	0.197625	FALSE	0.25294	FALSE	0.216347	FALSE	0.277433
ENSMUSG00000032047	Acat1	FALSE	0.14065	FALSE	0.712044	FALSE	0.178625	FALSE	0.687527
ENSMUSG00000044337	Ackr3	FALSE	-0.106068	TRUE	-1.32012	FALSE	-0.223301	FALSE	-0.772945
ENSMUSG00000020917	Acly	FALSE	-0.162762	FALSE	-0.0415888	FALSE	-0.163501	FALSE	-0.0723381
ENSMUSG00000026836	Acvr1	FALSE	-0.380211	FALSE	-0.0380368	FALSE	-0.159285	FALSE	-0.219931
ENSMUSG00000023262	Acy1	FALSE	0.437191	FALSE	0.481072	FALSE	0.390139	FALSE	0.42586
ENSMUSG00000024866	Acy3	FALSE	0.174391	FALSE	-0.479786	FALSE	-0.340347	FALSE	-0.14046
ENSMUSG00000028041	Adam15	FALSE	0.108071	FALSE	0.199182	FALSE	0.376342	FALSE	0.0963449
ENSMUSG00000043822	Adamtsl5	FALSE	-0.964011	TRUE	-3.12985	FALSE	-0.452822	TRUE	-1.77922
ENSMUSG00000020262	Adarb1	FALSE	-0.821612	FALSE	-0.941685	FALSE	-0.528171	TRUE	-1.04213
ENSMUSG00000050994	Adgb	FALSE	-0.461516	FALSE	0.626148	FALSE	-0.661218	FALSE	-0.24418
ENSMUSG00000031486	Adgra2	FALSE	-0.0287928	FALSE	0.0904167	FALSE	0.000496149	FALSE	0.099395
ENSMUSG00000004730	Adgre1	FALSE	-0.368313	TRUE	-1.13742	FALSE	-0.406411	TRUE	-1.24976
ENSMUSG00000002885	Adgre5	FALSE	-0.237111	FALSE	-0.729302	FALSE	-0.277792	FALSE	-0.658703
ENSMUSG00000039116	Adgrg6	FALSE	-0.347089	FALSE	-0.356592	FALSE	-0.113481	FALSE	-0.721494
ENSMUSG00000028184	Adgrl2	FALSE	-0.196882	FALSE	-0.00292007	FALSE	-0.00186343	FALSE	-0.187402
ENSMUSG00000039197	Adk	FALSE	0.597967	TRUE	1.00298	FALSE	0.408502	FALSE	0.998879
ENSMUSG00000031521	Aga	FALSE	0.0788273	FALSE	0.395751	FALSE	-0.0222227	FALSE	0.324672
ENSMUSG00000050103	Agmo	TRUE	-1.09224	TRUE	-2.34131	TRUE	-1.23104	TRUE	-1.84862
ENSMUSG00000024782	Ak3	FALSE	-0.0630094	FALSE	-0.149011	FALSE	-0.255058	FALSE	-0.162535
ENSMUSG00000026807	Ak8	FALSE	-0.975383	FALSE	-0.846973	FALSE	0.0173509	FALSE	-0.221515
ENSMUSG00000018428	Akap1	FALSE	0.557417	FALSE	0.724517	FALSE	0.584014	FALSE	0.681749
ENSMUSG00000021213	Akr1c13	FALSE	-0.197154	FALSE	0.786058	FALSE	0.258535	FALSE	0.48266
ENSMUSG00000021214	Akr1c18	#N/A	#N/A	#N/A	#N/A	#N/A	#N/A	#N/A	#N/A
ENSMUSG00000045410	Akr1e1	FALSE	-0.0571569	FALSE	0.432137	FALSE	-0.00441472	FALSE	0.351197
ENSMUSG00000022636	Alcam	FALSE	-0.263111	FALSE	-0.0218587	FALSE	-0.145514	FALSE	-0.0963248
ENSMUSG00000013584	Aldh1a2	FALSE	0.498537	FALSE	0.219558	FALSE	1.33528	FALSE	-0.620575
ENSMUSG00000017390	Aldoc	FALSE	0.257459	FALSE	0.337187	FALSE	0.0133019	FALSE	0.388162
ENSMUSG00000018924	Alox15	FALSE	0.935436	FALSE	1.74249	FALSE	-0.0862898	FALSE	1.97932
ENSMUSG00000025701	Alox5	FALSE	-0.379957	FALSE	-0.102416	FALSE	0.204019	FALSE	-0.339219
ENSMUSG00000027889	Ampd2	FALSE	0.104419	FALSE	0.397834	FALSE	0.381289	FALSE	0.398383
ENSMUSG00000022265	Ank	FALSE	-0.0101545	TRUE	-1.00902	FALSE	-0.334407	FALSE	-0.950083
ENSMUSG00000054708	Ankrd24	FALSE	-0.0816501	FALSE	-0.199172	FALSE	-0.318149	FALSE	-0.177005
ENSMUSG00000022237	Ankrd33b	FALSE	-0.0590926	FALSE	-0.604843	FALSE	-0.104845	FALSE	-0.556817
ENSMUSG00000049985	Ankrd55	FALSE	-0.30825	FALSE	-0.0616156	FALSE	-0.392498	FALSE	0.299777
ENSMUSG00000064210	Ano6	FALSE	-0.230728	FALSE	-0.141836	FALSE	-0.233976	FALSE	-0.254553
ENSMUSG00000039062	Anpep	FALSE	0.233569	TRUE	1.45533	FALSE	0.245901	TRUE	1.14253
ENSMUSG00000024897	Apba1	FALSE	-0.29225	FALSE	-0.65826	FALSE	-0.292048	FALSE	-0.42882
ENSMUSG00000026786	Apbb1ip	FALSE	-0.162333	FALSE	-0.041054	FALSE	-0.105764	FALSE	-0.0161445
ENSMUSG00000031996	Aplp2	FALSE	-0.039221	FALSE	-0.174357	FALSE	-0.131596	FALSE	-0.246623
ENSMUSG00000040613	Apobec1	FALSE	-0.0420189	FALSE	0.370201	FALSE	0.0131895	FALSE	0.235475
ENSMUSG00000002985	Apoe	FALSE	-0.699926	TRUE	-2.3419	FALSE	-0.769307	TRUE	-2.3081
ENSMUSG00000022892	App	FALSE	-0.105309	FALSE	0.530221	FALSE	0.0945565	FALSE	0.258847
ENSMUSG00000032096	Arcn1	FALSE	0.250909	FALSE	0.642713	FALSE	0.177477	FALSE	0.542982
ENSMUSG00000019987	Arg1	#N/A	#N/A	#N/A	#N/A	#N/A	#N/A	#N/A	#N/A
ENSMUSG00000041225	Arhgap12	FALSE	-0.146027	FALSE	-0.412617	FALSE	-0.408465	FALSE	-0.372337
ENSMUSG00000036591	Arhgap21	FALSE	0.0567609	FALSE	-0.219423	FALSE	-0.0250596	FALSE	0.0396526
ENSMUSG00000039831	Arhgap29	FALSE	-0.570119	FALSE	-0.620377	FALSE	-0.263799	FALSE	-0.620854
ENSMUSG00000033542	Arhgef5	FALSE	-0.161732	FALSE	-0.186177	FALSE	-0.0606126	FALSE	-0.387577
ENSMUSG00000071324	Armc2	FALSE	-1.6132	FALSE	-0.828021	FALSE	0.0914925	FALSE	-0.826278
ENSMUSG00000022620	Arsa	FALSE	-0.183122	FALSE	-0.00903601	FALSE	-0.020649	FALSE	-0.0274077
ENSMUSG00000031591	Asah1	FALSE	0.073385	FALSE	0.452885	FALSE	-0.164482	FALSE	0.32748
ENSMUSG00000024887	Asah2	FALSE	-0.484446	FALSE	-0.182144	FALSE	-0.311088	FALSE	-0.352789
ENSMUSG00000020774	Aspa	FALSE	-0.247386	FALSE	-0.626395	FALSE	-0.561865	FALSE	-1.19378
ENSMUSG00000028207	Asph	FALSE	0.173628	FALSE	-0.132252	FALSE	-0.0727899	FALSE	-0.039362
ENSMUSG00000026628	Atf3	TRUE	2.17175	TRUE	3.72299	TRUE	2.21375	TRUE	3.05778
ENSMUSG00000026663	Atf6	FALSE	-0.00438176	FALSE	0.122577	FALSE	-0.0918588	FALSE	0.148603
ENSMUSG00000028550	Atg4c	FALSE	-0.415379	FALSE	-0.828089	FALSE	-0.565252	FALSE	-0.806378
ENSMUSG00000026192	Atic	FALSE	0.523403	FALSE	0.828144	FALSE	0.598499	FALSE	0.74482
ENSMUSG00000029467	Atp2a2	FALSE	0.452292	FALSE	0.885617	FALSE	0.41565	FALSE	0.79168
ENSMUSG00000054843	Atrnl1	FALSE	-0.695623	FALSE	-0.923697	FALSE	-0.610049	TRUE	-1.0557
ENSMUSG00000046876	Atxn1	FALSE	-0.464713	FALSE	0.0620452	FALSE	-0.454392	FALSE	-0.0806193
ENSMUSG00000002602	Axl	FALSE	-0.307344	FALSE	-0.211153	FALSE	-0.179738	FALSE	-0.429806
ENSMUSG00000043300	B3galnt1	FALSE	-0.477264	FALSE	-0.198656	FALSE	-0.153216	FALSE	0.141192
ENSMUSG00000051950	B3glct	FALSE	0.375857	FALSE	0.0756112	FALSE	0.534109	FALSE	0.450861
ENSMUSG00000056124	B4galt6	FALSE	-0.322201	FALSE	-0.478323	FALSE	-0.197357	FALSE	-0.511863
ENSMUSG00000025372	Baiap2	FALSE	-0.16567	FALSE	0.0685945	FALSE	0.0614875	FALSE	0.0137911
ENSMUSG00000038543	BC028528	FALSE	-0.15422	FALSE	-0.0856117	FALSE	-0.286553	FALSE	0.100567
ENSMUSG00000002980	Bcam	FALSE	-0.373691	TRUE	-1.1168	FALSE	-0.0174116	FALSE	-0.976516
ENSMUSG00000089682	Bcl2l2	FALSE	-0.273253	FALSE	-0.0430125	FALSE	-0.0568914	FALSE	-0.274471
ENSMUSG00000042182	Bend6	FALSE	-0.679723	FALSE	-0.806513	FALSE	-0.754352	FALSE	-0.627743
ENSMUSG00000022098	Bmp1	FALSE	-0.250826	FALSE	-0.112809	FALSE	-0.275053	FALSE	-0.176553
ENSMUSG00000021796	Bmpr1a	FALSE	-0.191823	FALSE	-0.149278	FALSE	-0.102162	FALSE	-0.502193
ENSMUSG00000067336	Bmpr2	FALSE	-0.498279	FALSE	-0.756139	FALSE	-0.433064	FALSE	-0.803721
ENSMUSG00000062098	Btbd3	FALSE	-0.528915	FALSE	-0.628476	FALSE	-0.522943	FALSE	-0.749193
ENSMUSG00000036887	C1qa	FALSE	0.164333	FALSE	0.639624	FALSE	0.240832	FALSE	0.435745
ENSMUSG00000036905	C1qb	FALSE	0.31416	FALSE	0.999645	FALSE	0.388169	FALSE	0.755371
ENSMUSG00000036896	C1qc	FALSE	0.096009	FALSE	0.598453	FALSE	0.190738	FALSE	0.421233
ENSMUSG00000024371	C2	FALSE	0.486309	TRUE	1.01926	FALSE	0.561855	FALSE	0.830664
ENSMUSG00000040552	C3ar1	FALSE	-0.44327	FALSE	-0.498302	FALSE	-0.764027	FALSE	-0.57358
ENSMUSG00000073418	C4b	FALSE	-0.13175	FALSE	-0.071165	FALSE	0.00727241	FALSE	-0.194931
ENSMUSG00000046449	C77370	FALSE	-0.443464	FALSE	-1.75663	FALSE	-0.904025	FALSE	-1.15632
ENSMUSG00000017978	Cadps2	FALSE	0.0519178	FALSE	-0.270505	FALSE	0.341452	FALSE	-0.873678
ENSMUSG00000032246	Calml4	FALSE	-0.0509419	FALSE	-0.842868	FALSE	-0.0601684	FALSE	-0.607858
ENSMUSG00000053819	Camk2d	FALSE	-0.0436013	FALSE	0.0130063	FALSE	-0.0648444	FALSE	-0.0268759
ENSMUSG00000029471	Camkk2	FALSE	0.0644008	FALSE	-0.138601	FALSE	0.166926	FALSE	0.108156
ENSMUSG00000035547	Capn5	FALSE	0.694338	FALSE	0.46468	FALSE	0.526828	FALSE	0.473193
ENSMUSG00000049676	Catsperg1	FALSE	0.202404	FALSE	-0.174455	FALSE	0.0659482	FALSE	-0.364889
ENSMUSG00000000058	Cav2	FALSE	-0.549865	FALSE	-0.81514	FALSE	-0.424481	FALSE	-0.879259
ENSMUSG00000022947	Cbr3	FALSE	-0.88703	FALSE	-0.871162	FALSE	-0.826445	FALSE	-0.923547
ENSMUSG00000039765	Cc2d2a	FALSE	-0.703698	FALSE	-0.774896	FALSE	-0.784166	FALSE	-0.760889
ENSMUSG00000032740	Ccdc88a	FALSE	-0.0831856	FALSE	-0.00573155	FALSE	-0.195026	FALSE	-0.201539
ENSMUSG00000004814	Ccl24	TRUE	2.5111	TRUE	4.63613	TRUE	2.83467	TRUE	4.45806
ENSMUSG00000019122	Ccl9	TRUE	-1.32135	FALSE	-0.846512	TRUE	-1.1754	FALSE	-0.79696
ENSMUSG00000027474	Ccm2l	FALSE	-0.232354	TRUE	-1.16482	FALSE	-0.213477	TRUE	-1.20518
ENSMUSG00000070348	Ccnd1	FALSE	0.334898	FALSE	0.0130119	FALSE	0.520557	FALSE	-0.0643337
ENSMUSG00000008845	Cd163	TRUE	-2.03307	TRUE	-5.51511	TRUE	-1.58704	TRUE	-4.61921
ENSMUSG00000031494	Cd209a	TRUE	-1.24877	TRUE	-5.00957	FALSE	-0.976763	TRUE	-5.31629
ENSMUSG00000065987	Cd209b	TRUE	-1.11857	TRUE	-6.79066	FALSE	-0.99646	TRUE	-5.53822
ENSMUSG00000040165	Cd209c	FALSE	-0.390553	FALSE	-0.805444	FALSE	-0.410462	FALSE	-0.835955
ENSMUSG00000040197	Cd209e	FALSE	-0.761905	FALSE	-3.65378	FALSE	-0.465931	FALSE	-4.73915
ENSMUSG00000029084	Cd38	FALSE	-0.0746252	FALSE	0.246348	FALSE	0.0369964	FALSE	0.0497807
ENSMUSG00000015854	Cd5l	FALSE	0.556959	FALSE	0.24044	FALSE	0.629843	FALSE	0.546903
ENSMUSG00000075122	Cd80	FALSE	-0.0384285	FALSE	0.0699257	FALSE	-0.175692	FALSE	-0.368711
ENSMUSG00000022901	Cd86	FALSE	0.0622791	FALSE	0.24484	FALSE	0.230883	FALSE	-0.114776
ENSMUSG00000021279	Cdc42bpb	FALSE	-0.172667	FALSE	-0.148133	FALSE	0.0136643	FALSE	-0.294637
ENSMUSG00000028926	Cdk14	FALSE	-0.357926	FALSE	-0.282488	FALSE	-0.346976	FALSE	-0.288723
ENSMUSG00000026437	Cdk18	FALSE	0.0765686	FALSE	0.260183	FALSE	0.164506	FALSE	0.0283083
ENSMUSG00000073802	Cdkn2b	FALSE	-0.106446	FALSE	0.217914	FALSE	0.277652	FALSE	0.145729
ENSMUSG00000026649	Cfap126	FALSE	0.383326	FALSE	0.349718	FALSE	0.0487612	FALSE	0.201048
ENSMUSG00000026546	Cfap45	FALSE	-1.34244	FALSE	-0.383864	FALSE	-0.443813	FALSE	0.0185008
ENSMUSG00000026365	Cfh	FALSE	-0.292254	TRUE	-1.09484	FALSE	-0.303828	FALSE	-0.877981
ENSMUSG00000001128	Cfp	FALSE	-0.329522	FALSE	-0.103743	FALSE	-0.223535	FALSE	-0.300472
ENSMUSG00000032232	Cgnl1	FALSE	-0.410453	TRUE	-1.18658	FALSE	-0.444412	TRUE	-1.12624
ENSMUSG00000004317	Clcn5	FALSE	-0.179341	FALSE	0.182794	FALSE	-0.0888649	FALSE	-0.0712956
ENSMUSG00000022132	Cldn10	FALSE	-0.231793	FALSE	-0.710403	FALSE	-0.672066	FALSE	-0.782107
ENSMUSG00000000248	Clec2g	FALSE	0.072538	FALSE	-0.0382324	FALSE	0.197182	FALSE	0.0145735
ENSMUSG00000030147	Clec4b1	FALSE	-0.268057	FALSE	-0.674779	FALSE	-0.699891	FALSE	-0.366512
ENSMUSG00000021097	Clmn	FALSE	-0.954252	FALSE	-0.920265	FALSE	-0.593611	FALSE	-0.770062
ENSMUSG00000047126	Cltc	FALSE	0.10854	FALSE	0.266907	FALSE	0.0302937	FALSE	0.214567
ENSMUSG00000025545	Clybl	FALSE	0.592143	FALSE	0.73841	FALSE	0.475528	FALSE	0.810079
ENSMUSG00000022225	Cma1	FALSE	-0.232573	FALSE	-2.45684	FALSE	-0.633594	FALSE	-2.02181
ENSMUSG00000042190	Cmklr1	FALSE	-0.440716	FALSE	0.404683	FALSE	-0.286112	FALSE	0.112911
ENSMUSG00000031875	Cmtm3	FALSE	-0.0299663	FALSE	0.389185	FALSE	0.250122	FALSE	0.0996237
ENSMUSG00000038070	Cntln	FALSE	0.0738893	FALSE	0.191599	FALSE	0.0655743	FALSE	0.362683
ENSMUSG00000034951	Cog7	FALSE	-0.0204774	FALSE	0.214978	FALSE	-0.0157141	FALSE	0.247013
ENSMUSG00000040690	Col16a1	FALSE	-0.146687	FALSE	-0.175364	FALSE	-0.128672	FALSE	-0.407694
ENSMUSG00000001435	Col18a1	FALSE	-0.157978	FALSE	-0.0184603	FALSE	0.112074	FALSE	-0.199578
ENSMUSG00000036103	Colec12	FALSE	-0.315063	FALSE	-0.442277	FALSE	-0.291529	FALSE	-0.543046
ENSMUSG00000034807	Colgalt1	FALSE	-0.133154	FALSE	0.0725872	FALSE	-0.0920309	FALSE	0.0312304
ENSMUSG00000000326	Comt	FALSE	0.354095	FALSE	0.546848	FALSE	0.297477	FALSE	0.380897
ENSMUSG00000026553	Copa	FALSE	-0.0464619	FALSE	0.183589	FALSE	-0.057427	FALSE	0.0983685
ENSMUSG00000031458	Coprs	FALSE	-0.290573	FALSE	0.210239	FALSE	-0.111134	FALSE	0.054591
ENSMUSG00000001865	Cpa3	FALSE	0.375175	FALSE	0.50956	FALSE	-0.409941	FALSE	0.516624
ENSMUSG00000028228	Cpne3	FALSE	0.216538	FALSE	0.236931	FALSE	0.113744	FALSE	0.173129
ENSMUSG00000052560	Cpne8	FALSE	-0.272902	FALSE	-0.223741	FALSE	-0.156434	FALSE	-0.410397
ENSMUSG00000032431	Crtap	FALSE	-0.0287342	FALSE	0.164057	FALSE	-0.0916792	FALSE	0.112774
ENSMUSG00000022723	Crybg3	FALSE	-0.127564	FALSE	-0.120696	FALSE	-0.319285	FALSE	-0.224969
ENSMUSG00000021947	Cryl1	FALSE	0.133941	FALSE	0.445724	FALSE	0.182012	FALSE	0.576195
ENSMUSG00000028199	Cryz	FALSE	-0.407585	FALSE	-0.179727	FALSE	-0.731594	FALSE	-0.199623
ENSMUSG00000021000	Ctage5	FALSE	0.128176	FALSE	0.122224	FALSE	0.10351	FALSE	0.153425
ENSMUSG00000047409	Ctdspl	FALSE	-0.561292	FALSE	-0.844147	FALSE	-0.648425	TRUE	-1.04135
ENSMUSG00000026011	Ctla4	FALSE	0.0926569	TRUE	2.33451	FALSE	0.170715	TRUE	2.33479
ENSMUSG00000032359	Ctsh	FALSE	-0.096515	FALSE	0.144603	FALSE	-0.0512704	FALSE	0.191781
ENSMUSG00000023078	Cxcl13	FALSE	-0.06302	FALSE	-0.545844	FALSE	-0.0767917	FALSE	-0.584929
ENSMUSG00000021508	Cxcl14	#N/A	#N/A	#N/A	#N/A	#N/A	#N/A	#N/A	#N/A
ENSMUSG00000026456	Cyb5r1	FALSE	-0.201191	FALSE	-0.0934634	FALSE	-0.149613	FALSE	-0.0331517
ENSMUSG00000030447	Cyfip1	FALSE	0.00966414	FALSE	0.379051	FALSE	-0.0267629	FALSE	0.259248
ENSMUSG00000049439	Cyp20a1	FALSE	0.0332958	FALSE	0.330694	FALSE	0.252372	FALSE	0.476779
ENSMUSG00000063415	Cyp26b1	FALSE	0.197458	FALSE	0.0835788	FALSE	-0.415806	FALSE	-0.28889
ENSMUSG00000022818	Cyp2ab1	FALSE	0.851628	FALSE	-5.22992	FALSE	0.259204	FALSE	-1.41696
ENSMUSG00000021259	Cyp46a1	FALSE	-1.00766	FALSE	-1.01324	FALSE	-0.362176	FALSE	-1.36256
ENSMUSG00000052821	Cysltr1	FALSE	-1.15925	FALSE	-0.323869	FALSE	-1.04521	FALSE	-0.0252716
ENSMUSG00000042498	D330045A20Rik	FALSE	1.34021	FALSE	1.18339	FALSE	1.24382	FALSE	2.46712
ENSMUSG00000030347	D6Wsu163e	FALSE	-0.00799365	FALSE	0.237444	FALSE	-0.0264284	FALSE	0.0700544
ENSMUSG00000022150	Dab2	FALSE	-0.920957	TRUE	-1.42835	FALSE	-0.477115	TRUE	-1.36172
ENSMUSG00000026883	Dab2ip	FALSE	-0.923081	TRUE	-1.03277	FALSE	-0.302979	FALSE	-0.80696
ENSMUSG00000035735	Dagla	FALSE	-0.402512	FALSE	-0.787346	FALSE	-0.178835	FALSE	-0.574317
ENSMUSG00000039206	Daglb	FALSE	0.0462936	FALSE	-0.272208	FALSE	-0.179019	FALSE	-0.254118
ENSMUSG00000021559	Dapk1	FALSE	-0.646703	FALSE	-0.960449	FALSE	-0.342125	TRUE	-1.11572
ENSMUSG00000035107	Dcbld2	FALSE	-0.21343	FALSE	-0.464211	FALSE	-0.287957	FALSE	-0.486351
ENSMUSG00000036862	Dchs1	FALSE	-0.674277	FALSE	-0.980965	FALSE	-0.30059	FALSE	-0.840062
ENSMUSG00000022419	Deptor	FALSE	-0.772098	TRUE	-1.23174	FALSE	-0.769989	TRUE	-1.00198
ENSMUSG00000003531	Dgcr6	FALSE	-0.020459	FALSE	0.423879	FALSE	0.219224	FALSE	0.478205
ENSMUSG00000011382	Dhdh	FALSE	-0.328489	FALSE	-0.399314	FALSE	-0.281023	FALSE	-0.461355
ENSMUSG00000034480	Diaph2	FALSE	-0.220709	FALSE	-0.307972	FALSE	-0.149189	FALSE	-0.337063
ENSMUSG00000000168	Dlat	FALSE	0.192682	FALSE	0.860358	FALSE	0.374392	FALSE	0.647611
ENSMUSG00000030409	Dmpk	FALSE	-0.517138	TRUE	-1.91516	FALSE	-0.333111	TRUE	-1.3473
ENSMUSG00000030410	Dmwd	FALSE	-0.186757	FALSE	-0.181967	FALSE	0.0135713	FALSE	-0.113622
ENSMUSG00000021879	Dnah12	FALSE	0.951029	FALSE	-0.0698374	FALSE	0.0403802	FALSE	-0.435006
ENSMUSG00000005237	Dnah2	FALSE	-1.65927	TRUE	-2.1109	FALSE	-1.21391	TRUE	-2.11484
ENSMUSG00000074212	Dnajb14	FALSE	-0.225096	FALSE	-0.501213	FALSE	-0.346414	FALSE	-0.609347
ENSMUSG00000014905	Dnajb9	FALSE	0.290305	FALSE	0.360566	FALSE	0.0713597	FALSE	-0.00175184
ENSMUSG00000027006	Dnajc10	FALSE	0.0166932	FALSE	0.39102	FALSE	-0.0886561	FALSE	0.40882
ENSMUSG00000032560	Dnajc13	FALSE	-0.00372099	FALSE	0.119338	FALSE	0.0303755	FALSE	0.017277
ENSMUSG00000026825	Dnm1	FALSE	0.00345453	TRUE	-1.78068	FALSE	-0.0440491	TRUE	-1.1496
ENSMUSG00000058325	Dock1	FALSE	-0.413052	FALSE	-0.489505	FALSE	-0.326537	FALSE	-0.532985
ENSMUSG00000032198	Dock6	FALSE	-0.809786	TRUE	-1.47394	FALSE	-0.509994	TRUE	-1.29656
ENSMUSG00000028556	Dock7	FALSE	0.0546249	FALSE	-0.269918	FALSE	-0.0291136	FALSE	-0.120306
ENSMUSG00000053687	Dpep2	FALSE	-0.720749	FALSE	-0.821179	FALSE	-0.825624	FALSE	-0.636453
ENSMUSG00000026958	Dpp7	FALSE	0.00307	FALSE	0.29497	FALSE	0.371792	FALSE	0.176304
ENSMUSG00000024501	Dpysl3	FALSE	-0.0876716	FALSE	0.110704	FALSE	-0.0136849	FALSE	0.121441
ENSMUSG00000039497	Dse	FALSE	0.050561	FALSE	0.668444	FALSE	0.0703642	FALSE	0.385682
ENSMUSG00000047205	Dusp18	FALSE	0.300785	FALSE	0.527358	FALSE	0.513242	FALSE	0.92433
ENSMUSG00000022122	Ednrb	TRUE	-1.307	TRUE	-1.80503	FALSE	-0.577759	TRUE	-1.24858
ENSMUSG00000001300	Efnb2	TRUE	-1.0431	TRUE	-1.92617	FALSE	-0.809693	TRUE	-1.62598
ENSMUSG00000022203	Efs	FALSE	-0.416158	FALSE	-0.00851446	FALSE	0.0361485	FALSE	-0.507474
ENSMUSG00000032349	Elovl5	FALSE	0.10585	FALSE	-0.0424696	FALSE	0.0780877	FALSE	-0.195423
ENSMUSG00000024053	Emilin2	TRUE	1.00056	FALSE	0.316276	FALSE	0.724425	FALSE	0.474235
ENSMUSG00000058070	Eml1	FALSE	-0.407636	FALSE	-0.21164	FALSE	-0.0647152	FALSE	-0.255108
ENSMUSG00000033857	Engase	FALSE	-0.363025	FALSE	-0.320985	FALSE	-0.580267	FALSE	-0.132414
ENSMUSG00000031109	Enox2	FALSE	-0.0928668	FALSE	-0.110783	FALSE	-0.0347401	FALSE	-0.20282
ENSMUSG00000027624	Epb41l1	FALSE	-0.490694	TRUE	-1.06945	FALSE	-0.654186	FALSE	-0.907497
ENSMUSG00000006445	Epha2	FALSE	-0.22341	TRUE	-1.17986	FALSE	-0.0311715	FALSE	-0.902043
ENSMUSG00000026235	Epha4	FALSE	-1.32308	FALSE	-4.17093	FALSE	-1.34865	FALSE	-3.57181
ENSMUSG00000015766	Eps8	FALSE	-0.0349918	FALSE	0.159895	FALSE	0.0135823	FALSE	0.121012
ENSMUSG00000040640	Erc2	FALSE	-0.465587	FALSE	-0.0392174	FALSE	0.166214	FALSE	0.190303
ENSMUSG00000031483	Erlin2	FALSE	0.0337598	FALSE	0.292821	FALSE	-0.0122227	FALSE	0.168915
ENSMUSG00000020715	Ern1	FALSE	-0.182612	FALSE	-0.199278	FALSE	-0.268219	FALSE	-0.32695
ENSMUSG00000004151	Etv1	TRUE	-1.05078	TRUE	-2.1457	FALSE	-0.944228	TRUE	-1.11433
ENSMUSG00000011831	Evi5	FALSE	0.341645	FALSE	-0.605648	FALSE	-0.254526	FALSE	-0.549185
ENSMUSG00000061731	Ext1	FALSE	0.164867	FALSE	0.444638	FALSE	-0.0233233	FALSE	0.127314
ENSMUSG00000027198	Ext2	FALSE	-0.00748246	FALSE	0.00404857	FALSE	0.0609043	FALSE	0.00704634
ENSMUSG00000027963	Extl2	FALSE	0.103769	FALSE	0.506934	FALSE	-0.17174	FALSE	0.466834
ENSMUSG00000031443	F7	FALSE	0.295138	FALSE	4.65426	FALSE	-1.61186	FALSE	3.48105
ENSMUSG00000062515	Fabp4	FALSE	-0.795961	FALSE	-0.455418	FALSE	-0.49553	FALSE	-0.87151
ENSMUSG00000019874	Fabp7	FALSE	1.48765	FALSE	2.85186	FALSE	0.967708	FALSE	2.79928
ENSMUSG00000040339	Fam102b	FALSE	-0.302303	FALSE	-0.0596944	FALSE	-0.257491	FALSE	-0.0867758
ENSMUSG00000026796	Fam129b	FALSE	-0.577461	FALSE	-0.124741	FALSE	-0.0861502	FALSE	-0.0783698
ENSMUSG00000026153	Fam135a	FALSE	-0.588336	FALSE	-0.491238	FALSE	-0.656471	FALSE	-0.466817
ENSMUSG00000050530	Fam171a1	FALSE	-0.517703	TRUE	-1.78451	FALSE	-0.431488	TRUE	-1.39626
ENSMUSG00000027955	Fam198b	FALSE	0.203774	FALSE	0.19561	FALSE	0.441422	FALSE	0.353998
ENSMUSG00000020614	Fam20a	FALSE	-0.464703	FALSE	-0.905489	FALSE	-0.459359	FALSE	-0.192887
ENSMUSG00000025854	Fam20c	FALSE	0.0118158	FALSE	0.43086	FALSE	-0.349763	FALSE	-0.614606
ENSMUSG00000029059	Fam213b	FALSE	-0.579156	FALSE	-0.444121	FALSE	-0.485945	FALSE	-0.441401
ENSMUSG00000028439	Fam219a	FALSE	-0.307903	FALSE	0.128235	FALSE	-0.21976	FALSE	-0.121591
ENSMUSG00000024187	Fam234a	FALSE	-0.865081	FALSE	-0.698712	FALSE	-0.961965	FALSE	-0.615403
ENSMUSG00000032265	Fam46a	FALSE	-0.111197	FALSE	-0.248305	FALSE	-0.0657953	FALSE	-0.267113
ENSMUSG00000060568	Fam78b	FALSE	0.575624	FALSE	0.0750522	FALSE	0.395663	FALSE	0.0888289
ENSMUSG00000037119	Fam91a1	FALSE	0.0540913	FALSE	0.421725	FALSE	0.0460889	FALSE	0.301186
ENSMUSG00000006219	Fblim1	FALSE	-0.098659	TRUE	1.15145	FALSE	0.0196713	FALSE	0.815698
ENSMUSG00000026656	Fcgr2b	FALSE	-0.00680635	FALSE	0.416869	FALSE	-0.0570637	FALSE	0.345869
ENSMUSG00000003420	Fcgrt	FALSE	-0.427306	FALSE	-0.753369	FALSE	-0.362711	FALSE	-0.646923
ENSMUSG00000026938	Fcna	FALSE	-0.545834	TRUE	-2.45218	FALSE	-0.504831	TRUE	-2.31112
ENSMUSG00000020021	Fgd6	FALSE	-0.582512	FALSE	-0.906568	FALSE	-0.430416	FALSE	-0.811451
ENSMUSG00000031565	Fgfr1	FALSE	-0.787731	TRUE	-1.24423	FALSE	-0.64479	TRUE	-1.29982
ENSMUSG00000028573	Fggy	FALSE	0.133876	FALSE	0.578295	FALSE	0.401491	FALSE	0.853032
ENSMUSG00000095440	Fignl2	FALSE	-0.491594	FALSE	-0.871193	FALSE	-0.452712	FALSE	-0.490528
ENSMUSG00000003355	Fkbp11	FALSE	0.144136	FALSE	0.968191	FALSE	-0.257999	FALSE	0.364309
ENSMUSG00000029781	Fkbp9	FALSE	-0.388728	FALSE	-0.516417	FALSE	-0.28619	FALSE	-0.555244
ENSMUSG00000025278	Flnb	FALSE	0.13788	FALSE	0.663437	FALSE	0.345191	FALSE	0.429626
ENSMUSG00000044042	Fmn1	FALSE	-0.767025	FALSE	-0.955075	FALSE	-0.777231	FALSE	-0.889027
ENSMUSG00000026193	Fn1	FALSE	-0.255605	FALSE	-0.764918	FALSE	-0.17325	FALSE	-0.68406
ENSMUSG00000039286	Fndc3b	FALSE	-0.150235	FALSE	0.15759	FALSE	0.122784	FALSE	0.00210562
ENSMUSG00000032725	Folr2	#N/A	#N/A	#N/A	#N/A	#N/A	#N/A	#N/A	#N/A
ENSMUSG00000003545	Fosb	FALSE	-0.692905	FALSE	-1.18908	FALSE	-0.379021	FALSE	-1.17028
ENSMUSG00000033386	Frrs1	FALSE	-0.173798	FALSE	0.344651	FALSE	-0.201859	FALSE	0.339208
ENSMUSG00000054752	Fsd1l	FALSE	0.570833	FALSE	0.136494	FALSE	0.249226	FALSE	0.256885
ENSMUSG00000030795	Fus	FALSE	0.0288591	FALSE	0.0698887	FALSE	-0.0216303	FALSE	0.205073
ENSMUSG00000046152	Fut10	FALSE	-0.534816	FALSE	-0.323928	FALSE	-0.342747	FALSE	-0.441524
ENSMUSG00000021065	Fut8	FALSE	0.0784438	FALSE	0.240466	FALSE	-0.159162	FALSE	0.201793
ENSMUSG00000044674	Fzd1	FALSE	-0.366421	FALSE	-0.619835	FALSE	-0.144382	FALSE	-0.740851
ENSMUSG00000049791	Fzd4	FALSE	-0.258706	FALSE	-0.644281	FALSE	-0.317134	FALSE	-0.697595
ENSMUSG00000041075	Fzd7	FALSE	0.274718	TRUE	1.97524	FALSE	0.431088	TRUE	1.65005
ENSMUSG00000025579	Gaa	FALSE	-0.31243	FALSE	0.067114	FALSE	-0.0468443	FALSE	-0.124277
ENSMUSG00000031608	Galnt7	FALSE	0.0925652	FALSE	0.254775	FALSE	0.0412567	FALSE	0.153559
ENSMUSG00000038860	Garnl3	FALSE	-0.182643	FALSE	-0.605285	FALSE	-0.303451	FALSE	0.0998738
ENSMUSG00000033066	Gas7	FALSE	-0.478225	FALSE	0.289843	FALSE	-0.199501	FALSE	0.130047
ENSMUSG00000005836	Gata6	FALSE	-0.843601	TRUE	-1.55581	FALSE	-0.631642	TRUE	-1.6281
ENSMUSG00000029536	Gatc	FALSE	-0.0312979	FALSE	-0.246373	FALSE	0.00842822	FALSE	-0.158665
ENSMUSG00000015944	Gatsl2	FALSE	0.085085	FALSE	0.269036	FALSE	0.299538	FALSE	0.284293
ENSMUSG00000022707	Gbe1	FALSE	0.0141029	FALSE	-0.270708	FALSE	-0.0492814	FALSE	-0.272019
ENSMUSG00000040264	Gbp2b	TRUE	3.59095	TRUE	6.30431	TRUE	3.50081	TRUE	6.12302
ENSMUSG00000038508	Gdf15	FALSE	0.412078	FALSE	2.62932	FALSE	0.759532	FALSE	1.82928
ENSMUSG00000027774	Gfm1	FALSE	0.603603	FALSE	0.995742	FALSE	0.479821	FALSE	0.978785
ENSMUSG00000048731	Ggnbp1	FALSE	-0.153096	FALSE	-0.400032	FALSE	0.080113	FALSE	-0.308148
ENSMUSG00000021552	Gkap1	FALSE	-0.0813211	FALSE	0.518236	FALSE	0.170295	FALSE	0.528048
ENSMUSG00000045594	Glb1	FALSE	-0.306781	FALSE	-0.178917	FALSE	-0.35035	FALSE	-0.314821
ENSMUSG00000014303	Glis2	FALSE	0.220298	FALSE	-0.219517	FALSE	0.205574	FALSE	-0.106101
ENSMUSG00000021916	Glt8d1	FALSE	0.07543	FALSE	0.150984	FALSE	-0.0217747	FALSE	0.000801085
ENSMUSG00000021794	Glud1	FALSE	-0.0654489	FALSE	0.329019	FALSE	0.132848	FALSE	0.367641
ENSMUSG00000091449	Gm10269	#N/A	#N/A	#N/A	#N/A	#N/A	#N/A	#N/A	#N/A
ENSMUSG00000072618	Gm10384	FALSE	-0.789283	FALSE	-1.71719	FALSE	-1.7999	FALSE	-1.48073
ENSMUSG00000074527	Gm14296	FALSE	0.0782418	FALSE	-0.363107	FALSE	0.043593	FALSE	-0.505133
ENSMUSG00000078862	Gm14326	FALSE	-0.0356917	FALSE	0.0492129	FALSE	-0.0198796	FALSE	-0.0381001
ENSMUSG00000093954	Gm16867	FALSE	0.0999157	TRUE	-1.13922	FALSE	-0.591139	TRUE	-1.12551
ENSMUSG00000079559	Gm684	FALSE	-0.373324	FALSE	-0.959094	FALSE	-0.527033	FALSE	-0.590705
ENSMUSG00000089901	Gm8113	FALSE	-0.791773	TRUE	-1.87463	FALSE	-0.70899	TRUE	-1.8115
ENSMUSG00000000001	Gnai3	FALSE	0.121487	FALSE	0.592082	FALSE	0.0785259	FALSE	0.508704
ENSMUSG00000048240	Gng7	FALSE	-0.13254	FALSE	-0.916193	FALSE	-0.955879	FALSE	-0.545236
ENSMUSG00000042354	Gnl3	FALSE	0.809869	TRUE	1.19652	FALSE	0.812525	TRUE	1.17777
ENSMUSG00000034707	Gns	FALSE	0.00405661	FALSE	0.581308	FALSE	0.176959	FALSE	0.359987
ENSMUSG00000034109	Golim4	FALSE	0.165128	FALSE	-0.109091	FALSE	0.0245456	FALSE	0.0609456
ENSMUSG00000032513	Gorasp1	FALSE	0.0378741	FALSE	0.0818999	FALSE	0.19046	FALSE	0.0853194
ENSMUSG00000047454	Gphn	FALSE	-0.0244171	FALSE	0.276454	FALSE	0.130855	FALSE	0.10673
ENSMUSG00000046733	Gprc5a	#N/A	#N/A	#N/A	#N/A	#N/A	#N/A	#N/A	#N/A
ENSMUSG00000008734	Gprc5b	FALSE	-0.365456	FALSE	-0.940507	FALSE	-0.748627	FALSE	-0.942633
ENSMUSG00000028597	Gpx7	FALSE	-0.0965052	FALSE	1.17569	FALSE	-0.284259	FALSE	0.865247
ENSMUSG00000034708	Grn	FALSE	-0.158401	FALSE	0.799423	FALSE	0.0345495	FALSE	0.620406
ENSMUSG00000001665	Gstt3	FALSE	-0.447563	FALSE	0.215056	FALSE	-0.487304	FALSE	-0.162849
ENSMUSG00000025534	Gusb	FALSE	-0.0090485	FALSE	0.358777	FALSE	0.00610333	FALSE	0.250234
ENSMUSG00000028980	H6pd	FALSE	-0.291795	FALSE	-0.176761	FALSE	-0.00150605	FALSE	-0.218057
ENSMUSG00000020017	Hal	FALSE	-0.687491	FALSE	-0.789419	FALSE	0.674919	FALSE	-0.372986
ENSMUSG00000006930	Hap1	FALSE	-0.468338	FALSE	-0.929523	FALSE	-0.380689	FALSE	-0.797993
ENSMUSG00000035181	Heatr5a	FALSE	0.271071	FALSE	0.428106	FALSE	0.221028	FALSE	0.449532
ENSMUSG00000021665	Hexb	FALSE	-0.321705	FALSE	-0.0404507	FALSE	-0.312214	FALSE	-0.0746411
ENSMUSG00000006611	Hfe	FALSE	-0.92729	TRUE	-1.46715	FALSE	-0.869139	TRUE	-1.55893
ENSMUSG00000037260	Hgsnat	FALSE	0.0616828	FALSE	0.769909	FALSE	0.149541	FALSE	0.486578
ENSMUSG00000026986	Hnmt	FALSE	-0.592485	FALSE	-0.42729	FALSE	-0.557729	FALSE	-0.0947202
ENSMUSG00000000568	Hnrnpd	FALSE	0.383093	FALSE	0.743484	FALSE	0.310655	FALSE	0.795676
ENSMUSG00000007617	Homer1	FALSE	0.293568	FALSE	0.406798	FALSE	0.269329	FALSE	0.325037
ENSMUSG00000001249	Hpn	TRUE	1.16713	TRUE	1.42266	FALSE	0.911524	TRUE	1.35035
ENSMUSG00000022096	Hr	FALSE	-1.02487	FALSE	-1.99881	FALSE	-0.567304	FALSE	-1.39989
ENSMUSG00000045216	Hs6st1	FALSE	-0.011321	FALSE	-0.284421	FALSE	-0.04359	FALSE	-0.235473
ENSMUSG00000024507	Hsd17b4	FALSE	-0.142805	FALSE	0.0378889	FALSE	-0.210273	FALSE	-0.0183463
ENSMUSG00000025092	Hspa12a	FALSE	-0.388739	FALSE	-0.932762	FALSE	-0.256425	TRUE	-1.23154
ENSMUSG00000063172	Hspb11	FALSE	-0.0482951	FALSE	0.126311	FALSE	-0.100834	FALSE	0.14989
ENSMUSG00000034997	Htr2a	FALSE	1.42132	FALSE	0.708797	FALSE	1.54841	FALSE	1.14983
ENSMUSG00000029096	Htra3	TRUE	-1.56245	TRUE	-2.95198	TRUE	-1.45129	TRUE	-2.78075
ENSMUSG00000010047	Hyal2	FALSE	0.0245953	FALSE	-0.254539	FALSE	-0.0548011	FALSE	-0.0800058
ENSMUSG00000001029	Icam2	FALSE	-0.0308551	FALSE	-0.00512516	FALSE	0.107185	FALSE	0.0194397
ENSMUSG00000025950	Idh1	FALSE	-0.132741	FALSE	-0.102168	FALSE	-0.141388	FALSE	-0.20963
ENSMUSG00000030541	Idh2	FALSE	0.0727355	FALSE	0.275887	FALSE	0.0806704	FALSE	0.179386
ENSMUSG00000041025	Iffo2	FALSE	-0.194456	FALSE	-0.00674945	FALSE	-0.0945022	FALSE	-0.0864116
ENSMUSG00000038034	Igsf8	FALSE	-0.105668	FALSE	0.888106	FALSE	0.310651	FALSE	0.51037
ENSMUSG00000019975	Ikbip	FALSE	-0.116272	FALSE	-0.103983	FALSE	-0.248157	FALSE	-0.249139
ENSMUSG00000022969	Il10rb	FALSE	-0.425382	FALSE	-0.335597	FALSE	-0.478836	FALSE	-0.418733
ENSMUSG00000026113	Inpp4a	FALSE	0.0463391	FALSE	0.248106	FALSE	0.14177	FALSE	0.0914915
ENSMUSG00000032737	Inppl1	FALSE	-0.301879	FALSE	-0.0424576	FALSE	0.0138547	FALSE	-0.248584
ENSMUSG00000005534	Insr	FALSE	-0.368772	TRUE	-1.06816	FALSE	-0.399164	FALSE	-0.862902
ENSMUSG00000060733	Ipmk	FALSE	0.0682141	FALSE	0.250058	FALSE	-0.105901	FALSE	0.240038
ENSMUSG00000066232	Ipo7	FALSE	0.42404	FALSE	0.793921	FALSE	0.329721	FALSE	0.719498
ENSMUSG00000027598	Itch	FALSE	-0.197867	FALSE	-0.333633	FALSE	-0.305029	FALSE	-0.362668
ENSMUSG00000039115	Itga9	FALSE	-0.112782	FALSE	-0.167095	FALSE	0.0135713	FALSE	-0.374092
ENSMUSG00000030786	Itgam	FALSE	-0.212892	FALSE	0.423957	FALSE	-0.179772	FALSE	0.103135
ENSMUSG00000027276	Jag1	FALSE	-0.655268	TRUE	-2.0654	FALSE	-0.600259	TRUE	-1.71606
ENSMUSG00000053062	Jam2	FALSE	-0.347146	FALSE	-0.751309	FALSE	-0.255258	FALSE	-0.641135
ENSMUSG00000001552	Jup	FALSE	-0.827569	FALSE	-0.653883	FALSE	-0.63671	FALSE	-0.681481
ENSMUSG00000032194	Kank2	FALSE	-0.329391	FALSE	-0.471136	FALSE	-0.0869079	FALSE	-0.435845
ENSMUSG00000018470	Kcnab3	FALSE	-1.16598	FALSE	-1.54028	FALSE	-0.855536	FALSE	-1.11125
ENSMUSG00000045404	Kcnk13	FALSE	-0.6183	FALSE	-0.626118	FALSE	-0.188644	FALSE	-0.559402
ENSMUSG00000046410	Kcnk6	FALSE	-0.00897742	FALSE	-0.111887	FALSE	0.0971169	FALSE	-0.245497
ENSMUSG00000000794	Kcnn3	FALSE	-1.39105	FALSE	-2.86223	FALSE	-1.21247	FALSE	-2.74544
ENSMUSG00000034327	Kctd9	FALSE	0.141125	FALSE	0.41894	FALSE	-0.0763483	FALSE	0.49212
ENSMUSG00000026047	Kdelc1	FALSE	0.334212	FALSE	0.595341	FALSE	0.178941	FALSE	0.735907
ENSMUSG00000034487	Kdelc2	FALSE	-0.317793	FALSE	0.0836675	FALSE	-0.260972	FALSE	-0.0157537
ENSMUSG00000021375	Kif13a	FALSE	-0.341189	FALSE	-0.536455	FALSE	-0.291456	FALSE	-0.506678
ENSMUSG00000050382	Kif7	FALSE	-0.581222	FALSE	-1.0683	FALSE	-0.584032	FALSE	-0.624577
ENSMUSG00000026585	Kifap3	FALSE	-0.400359	FALSE	-0.263278	FALSE	-0.207992	FALSE	-0.0471127
ENSMUSG00000031788	Kifc3	FALSE	-0.364835	FALSE	0.0548697	FALSE	0.130815	FALSE	-0.0125644
ENSMUSG00000074749	Kiz	FALSE	-0.385978	FALSE	-0.152643	FALSE	-0.347925	FALSE	-0.0437053
ENSMUSG00000037465	Klf10	FALSE	0.275625	FALSE	0.420103	FALSE	0.156532	FALSE	0.332726
ENSMUSG00000003032	Klf4	FALSE	-0.182267	TRUE	-1.12249	FALSE	-0.24431	FALSE	-0.97843
ENSMUSG00000000078	Klf6	FALSE	0.185473	FALSE	0.535604	FALSE	0.151476	FALSE	0.291921
ENSMUSG00000033863	Klf9	FALSE	-0.35385	TRUE	-1.09849	FALSE	-0.463054	TRUE	-1.30889
ENSMUSG00000054920	Klhl5	FALSE	-0.146924	FALSE	0.0627124	FALSE	-0.186461	FALSE	0.138221
ENSMUSG00000071537	Klrg2	FALSE	0.415338	FALSE	-0.22083	FALSE	-0.0992269	FALSE	-0.11741
ENSMUSG00000037185	Krt80	FALSE	0.236649	FALSE	-0.761861	FALSE	0.240925	FALSE	-0.340595
ENSMUSG00000004383	Large	FALSE	-0.360075	FALSE	-0.422853	FALSE	-0.173515	FALSE	-0.5906
ENSMUSG00000032193	Ldlr	FALSE	0.562576	FALSE	0.79644	FALSE	0.490691	FALSE	0.795989
ENSMUSG00000057554	Lgals8	FALSE	-0.0302369	FALSE	0.181249	FALSE	0.105901	FALSE	0.0691807
ENSMUSG00000054263	Lifr	FALSE	-0.340245	FALSE	-0.612807	FALSE	-0.398739	FALSE	-0.740045
ENSMUSG00000023022	Lima1	FALSE	0.159421	FALSE	0.332599	FALSE	0.259834	FALSE	0.0628767
ENSMUSG00000024781	Lipa	FALSE	-0.224402	FALSE	0.639061	FALSE	-0.29182	FALSE	0.468559
ENSMUSG00000024770	Lipn	FALSE	-1.15984	FALSE	-5.62937	FALSE	-0.968801	FALSE	-2.30042
ENSMUSG00000024766	Lipo3	FALSE	-0.0273397	FALSE	0.268026	FALSE	-0.181731	FALSE	0.0571337
ENSMUSG00000049288	Lix1l	FALSE	-0.292229	FALSE	-0.340598	FALSE	-0.123767	FALSE	-0.18002
ENSMUSG00000016239	Lonrf3	FALSE	-1.52618	FALSE	-0.377708	FALSE	-0.233619	FALSE	-0.215393
ENSMUSG00000034205	Loxl2	FALSE	-0.198778	FALSE	0.737229	FALSE	0.0175191	FALSE	0.664071
ENSMUSG00000038668	Lpar1	FALSE	0.372875	FALSE	0.133212	FALSE	0.33779	FALSE	0.0649234
ENSMUSG00000036957	Lrfn3	FALSE	-0.630609	FALSE	-0.676787	FALSE	0.00777297	FALSE	-0.589633
ENSMUSG00000034158	Lrrc58	FALSE	-0.158286	FALSE	0.0171036	FALSE	-0.12999	FALSE	-0.0543395
ENSMUSG00000001870	Ltbp1	FALSE	-0.0924859	FALSE	-0.508567	FALSE	-0.186994	FALSE	-0.702072
ENSMUSG00000024940	Ltbp3	FALSE	-0.661288	TRUE	-1.23315	FALSE	-0.506026	TRUE	-1.24322
ENSMUSG00000020377	Ltc4s	FALSE	-0.18122	FALSE	-1.33315	FALSE	0.0284191	FALSE	-1.29501
ENSMUSG00000025779	Ly96	FALSE	-0.219273	FALSE	-0.311993	FALSE	-0.474359	FALSE	-0.372774
ENSMUSG00000039246	Lyplal1	FALSE	0.633665	FALSE	1.12798	FALSE	-0.0527946	FALSE	1.04375
ENSMUSG00000030787	Lyve1	FALSE	-1.39078	FALSE	-0.472064	FALSE	0.237198	FALSE	-1.42834
ENSMUSG00000069515	Lyz1	FALSE	-0.00643411	TRUE	1.48751	FALSE	-0.405982	TRUE	1.05605
ENSMUSG00000074622	Mafb	FALSE	-0.681262	FALSE	-0.372459	FALSE	-0.470723	FALSE	-0.601664
ENSMUSG00000027377	Mall	#N/A	#N/A	#N/A	#N/A	#N/A	#N/A	#N/A	#N/A
ENSMUSG00000059401	Mamld1	FALSE	-0.390913	FALSE	-0.941204	FALSE	-0.224792	TRUE	-1.0046
ENSMUSG00000037306	Man1c1	FALSE	-0.205739	FALSE	-0.010695	FALSE	-0.110901	FALSE	0.010647
ENSMUSG00000024085	Man2a1	FALSE	0.0496991	FALSE	0.414484	FALSE	0.154395	FALSE	0.245606
ENSMUSG00000005142	Man2b1	FALSE	-0.45911	FALSE	-0.585255	FALSE	-0.400979	FALSE	-0.540577
ENSMUSG00000029119	Man2b2	FALSE	-0.257026	FALSE	0.0541283	FALSE	-0.191834	FALSE	-0.0308122
ENSMUSG00000028164	Manba	FALSE	-0.432113	FALSE	-0.237001	FALSE	-0.424299	FALSE	-0.232021
ENSMUSG00000025037	Maoa	FALSE	-0.335087	FALSE	-0.988444	FALSE	-0.465337	FALSE	-0.761399
ENSMUSG00000031303	Map3k15	FALSE	-0.00714771	FALSE	-0.216086	FALSE	-0.0875217	FALSE	-0.165279
ENSMUSG00000032479	Map4	FALSE	-0.154301	FALSE	0.198681	FALSE	-0.0072093	FALSE	0.151278
ENSMUSG00000029166	Mapre3	FALSE	-0.401384	FALSE	-0.49881	FALSE	-0.730199	FALSE	-0.879178
ENSMUSG00000026390	Marco	FALSE	-0.523421	TRUE	-2.51823	FALSE	-0.313009	TRUE	-2.64676
ENSMUSG00000044345	Marveld1	FALSE	-0.671152	TRUE	-1.57315	FALSE	-0.522286	TRUE	-1.48857
ENSMUSG00000024561	Mbd1	FALSE	0.206832	FALSE	0.179724	FALSE	0.0261276	FALSE	0.103322
ENSMUSG00000022139	Mbnl2	FALSE	-0.114179	FALSE	-0.120665	FALSE	-0.139171	FALSE	-0.148425
ENSMUSG00000061068	Mcpt4	#N/A	#N/A	#N/A	#N/A	#N/A	#N/A	#N/A	#N/A
ENSMUSG00000009647	Mcu	FALSE	-0.0673553	FALSE	-0.0681143	FALSE	-0.0907947	FALSE	-0.18723
ENSMUSG00000032418	Me1	FALSE	-0.324184	FALSE	-0.249699	FALSE	-0.190019	FALSE	0.0443317
ENSMUSG00000014361	Mertk	FALSE	-0.505194	FALSE	-0.0264571	FALSE	-0.414876	FALSE	-0.350254
ENSMUSG00000039958	Mettl20	FALSE	-0.299953	FALSE	-0.682574	FALSE	-0.274284	FALSE	-0.585621
ENSMUSG00000030605	Mfge8	FALSE	-0.0897405	FALSE	-0.474384	FALSE	-0.181741	FALSE	-0.74942
ENSMUSG00000038212	Mfsd14b	FALSE	0.194211	FALSE	0.585713	FALSE	0.0985502	FALSE	0.475584
ENSMUSG00000040950	Mgl2	FALSE	-0.8353	FALSE	-1.27361	FALSE	-0.476089	FALSE	-1.05005
ENSMUSG00000040987	Mill2	FALSE	-0.24451	FALSE	-1.34472	FALSE	-0.351265	FALSE	-1.06377
ENSMUSG00000048416	Mlf1	FALSE	0.276401	FALSE	1.52016	FALSE	0.746622	FALSE	1.15743
ENSMUSG00000068036	Mllt4	FALSE	-0.191772	FALSE	-0.342174	FALSE	-0.34278	FALSE	-0.421182
ENSMUSG00000005373	Mlxipl	#N/A	#N/A	#N/A	#N/A	#N/A	#N/A	#N/A	#N/A
ENSMUSG00000020682	Mmp28	FALSE	-0.3671	TRUE	-1.41764	FALSE	-0.136847	FALSE	-0.918943
ENSMUSG00000073910	Mob3b	FALSE	-0.858273	TRUE	-1.30541	FALSE	-0.489117	TRUE	-1.41941
ENSMUSG00000061778	Mospd2	FALSE	0.0948121	FALSE	0.436881	FALSE	-0.0241159	FALSE	0.228086
ENSMUSG00000026712	Mrc1	TRUE	-1.14104	TRUE	-1.73313	TRUE	-1.29773	TRUE	-1.71821
ENSMUSG00000024730	Ms4a8a	FALSE	-0.400429	FALSE	-0.182069	FALSE	-0.369849	FALSE	-0.690953
ENSMUSG00000025044	Msr1	TRUE	1.19624	TRUE	3.76595	TRUE	1.17004	TRUE	3.4564
ENSMUSG00000023094	Msrb2	FALSE	-0.176772	FALSE	-0.847008	FALSE	-0.483876	FALSE	-0.952748
ENSMUSG00000032584	Mst1r	FALSE	-1.18189	FALSE	-0.892618	FALSE	0.226718	FALSE	-1.08019
ENSMUSG00000022255	Mtdh	FALSE	0.112057	FALSE	0.487126	FALSE	0.0738499	FALSE	0.424239
ENSMUSG00000031337	Mtm1	FALSE	0.152665	FALSE	-0.0390806	FALSE	0.0105999	FALSE	-0.150142
ENSMUSG00000035078	Mtmr9	FALSE	0.0376903	FALSE	0.447447	FALSE	0.000445812	FALSE	0.546462
ENSMUSG00000040463	Mybbp1a	FALSE	0.276778	FALSE	0.521808	FALSE	0.414817	FALSE	0.507615
ENSMUSG00000022346	Myc	FALSE	0.460414	FALSE	0.934537	FALSE	0.731845	FALSE	0.780006
ENSMUSG00000053093	Myh7	#N/A	#N/A	#N/A	#N/A	#N/A	#N/A	#N/A	#N/A
ENSMUSG00000022272	Myo10	FALSE	-0.465214	FALSE	-0.0413615	FALSE	-0.28328	FALSE	-0.221661
ENSMUSG00000018417	Myo1b	FALSE	-0.428437	FALSE	-0.288048	FALSE	-0.415438	FALSE	-0.318701
ENSMUSG00000030761	Myo7a	FALSE	-0.444313	FALSE	-0.263924	FALSE	-0.162537	FALSE	-0.354791
ENSMUSG00000001751	Naglu	FALSE	-0.13018	FALSE	0.588841	FALSE	-0.0176008	FALSE	0.33723
ENSMUSG00000021640	Naip1	FALSE	-0.549433	TRUE	-1.11062	FALSE	-0.290397	TRUE	-1.16899
ENSMUSG00000071203	Naip5	FALSE	-0.25852	FALSE	-0.600606	FALSE	-0.206483	FALSE	-0.587323
ENSMUSG00000078942	Naip6	FALSE	-0.131715	FALSE	-0.569193	FALSE	-0.195237	FALSE	-0.527596
ENSMUSG00000032475	Nck1	FALSE	-0.0588847	FALSE	0.189901	FALSE	-0.15382	FALSE	-0.00609817
ENSMUSG00000003458	Ncstn	FALSE	-0.166004	FALSE	-0.0491572	FALSE	-0.177613	FALSE	-0.0582687
ENSMUSG00000032012	Nectin1	FALSE	-0.185832	FALSE	-0.545807	FALSE	0.0305533	FALSE	-0.490739
ENSMUSG00000006411	Nectin4	FALSE	0.0883336	FALSE	0.291325	FALSE	-0.0461799	FALSE	-0.025417
ENSMUSG00000021918	Nek4	FALSE	0.0377209	FALSE	0.484385	FALSE	-0.0173414	FALSE	0.373211
ENSMUSG00000037499	Nenf	FALSE	0.228485	FALSE	0.602174	FALSE	0.194958	FALSE	0.538931
ENSMUSG00000028565	Nfia	FALSE	-0.138117	FALSE	-0.372384	FALSE	-0.254515	FALSE	-0.306925
ENSMUSG00000055053	Nfic	FALSE	-0.429983	FALSE	-0.145306	FALSE	-0.00604578	FALSE	-0.236712
ENSMUSG00000001911	Nfix	FALSE	0.173215	FALSE	0.151556	FALSE	0.295051	FALSE	-0.0468293
ENSMUSG00000079481	Nhsl2	FALSE	0.172648	FALSE	0.127941	FALSE	0.0233136	FALSE	0.274489
ENSMUSG00000021806	Nid2	FALSE	-0.425164	FALSE	0.0281873	FALSE	-0.278253	FALSE	0.00418341
ENSMUSG00000095930	Nim1k	FALSE	-0.127157	FALSE	-0.521594	FALSE	-0.302336	FALSE	-0.330122
ENSMUSG00000021710	Nln	FALSE	0.107458	FALSE	0.502657	FALSE	0.23369	FALSE	0.437747
ENSMUSG00000037847	Nmrk1	FALSE	-0.307326	FALSE	-0.414679	FALSE	-0.538551	FALSE	-0.221475
ENSMUSG00000027378	Nphp1	FALSE	0.528425	FALSE	0.606403	FALSE	0.18714	FALSE	0.968775
ENSMUSG00000057113	Npm1	FALSE	0.617121	TRUE	1.21205	FALSE	0.584226	TRUE	1.21944
ENSMUSG00000032420	Nt5e	FALSE	-0.0774546	FALSE	-0.639138	FALSE	-0.162505	FALSE	-0.668431
ENSMUSG00000035513	Ntng2	FALSE	-0.131401	FALSE	-0.968819	FALSE	-0.129714	FALSE	-0.749538
ENSMUSG00000028100	Nudt17	FALSE	0.501553	FALSE	0.775525	FALSE	0.736164	FALSE	0.439926
ENSMUSG00000034826	Nup54	FALSE	0.454666	FALSE	0.847303	FALSE	0.593931	FALSE	0.728847
ENSMUSG00000047592	Nxpe5	FALSE	0.286168	TRUE	1.4223	FALSE	-0.555377	TRUE	1.60444
ENSMUSG00000021638	Ocln	#N/A	#N/A	#N/A	#N/A	#N/A	#N/A	#N/A	#N/A
ENSMUSG00000001173	Ocrl	FALSE	-0.0840496	FALSE	-0.197954	FALSE	-0.308183	FALSE	-0.0672692
ENSMUSG00000047094	Ofcc1	#N/A	#N/A	#N/A	#N/A	#N/A	#N/A	#N/A	#N/A
ENSMUSG00000025169	Ogfod3	FALSE	0.102981	FALSE	0.130392	FALSE	0.101425	FALSE	0.13573
ENSMUSG00000026833	Olfm1	FALSE	0.0464919	FALSE	0.574098	FALSE	0.498126	FALSE	0.528829
ENSMUSG00000046618	Olfml2a	TRUE	-1.18887	TRUE	-1.84802	TRUE	-1.36658	TRUE	-1.54571
ENSMUSG00000022807	Osbpl11	FALSE	-0.0784029	FALSE	-0.0784579	FALSE	-0.145083	FALSE	-0.129801
ENSMUSG00000042616	Oscp1	FALSE	-1.06872	FALSE	0.0171932	FALSE	-1.56677	FALSE	0.284988
ENSMUSG00000029470	P2rx4	FALSE	-0.144552	FALSE	0.00917391	FALSE	-0.210739	FALSE	-0.0611441
ENSMUSG00000032860	P2ry2	FALSE	-0.23099	FALSE	0.286791	FALSE	-0.030587	FALSE	-0.283408
ENSMUSG00000018906	P4ha2	FALSE	-0.172964	FALSE	-0.514276	FALSE	-0.249942	FALSE	-0.520643
ENSMUSG00000025330	Padi4	FALSE	-0.499964	FALSE	0.348098	FALSE	0.00598726	FALSE	0.342649
ENSMUSG00000029247	Paics	FALSE	0.493442	FALSE	0.93462	FALSE	0.39284	FALSE	0.98488
ENSMUSG00000038718	Pbx3	FALSE	-0.199054	FALSE	0.058827	FALSE	-0.187405	FALSE	0.0572171
ENSMUSG00000041650	Pcca	FALSE	0.0255481	FALSE	-0.0759819	FALSE	-0.00256439	FALSE	-0.140794
ENSMUSG00000029998	Pcyox1	FALSE	-0.159976	FALSE	-0.396191	FALSE	-0.22994	FALSE	-0.469464
ENSMUSG00000023868	Pde10a	FALSE	-0.810762	FALSE	-0.323497	FALSE	-0.558205	FALSE	-0.599724
ENSMUSG00000025584	Pde8a	FALSE	-0.422684	FALSE	-0.37155	FALSE	-0.145853	FALSE	-0.472533
ENSMUSG00000025823	Pdia4	FALSE	0.222158	FALSE	0.311838	FALSE	0.194864	FALSE	0.0929461
ENSMUSG00000022844	Pdia5	FALSE	-0.0501225	FALSE	-0.379344	FALSE	-0.0898185	FALSE	-0.341451
ENSMUSG00000020388	Pdlim4	FALSE	-0.203581	FALSE	0.0324706	FALSE	-0.111194	FALSE	-0.0739934
ENSMUSG00000004791	Pgf	#N/A	#N/A	#N/A	#N/A	#N/A	#N/A	#N/A	#N/A
ENSMUSG00000056204	Pgpep1	FALSE	0.12487	FALSE	0.612297	FALSE	0.120976	FALSE	0.391099
ENSMUSG00000054728	Phactr1	FALSE	-0.547768	FALSE	-0.94201	FALSE	-0.733186	FALSE	0.461024
ENSMUSG00000045658	Pid1	FALSE	-0.459424	FALSE	-0.253782	FALSE	-0.291114	FALSE	-0.53655
ENSMUSG00000034462	Pkd2	FALSE	-0.456521	FALSE	-0.751914	FALSE	-0.386271	FALSE	-0.638945
ENSMUSG00000026785	Pkn3	FALSE	-0.336978	FALSE	0.149506	FALSE	0.276715	FALSE	0.273998
ENSMUSG00000029598	Plbd2	FALSE	-0.0495889	FALSE	0.736116	FALSE	0.212566	FALSE	0.495961
ENSMUSG00000010660	Plcd1	FALSE	0.248609	FALSE	0.609725	FALSE	0.461915	FALSE	0.435141
ENSMUSG00000027695	Pld1	FALSE	-0.661264	FALSE	-0.777975	FALSE	-0.787482	FALSE	-0.897182
ENSMUSG00000040268	Plekha1	FALSE	0.183398	FALSE	-0.00026631	FALSE	-0.0117091	FALSE	-0.185822
ENSMUSG00000005225	Plekha8	FALSE	0.124404	FALSE	0.334329	FALSE	0.302381	FALSE	0.438221
ENSMUSG00000026123	Plekhb2	FALSE	0.0202535	FALSE	0.513129	FALSE	0.0230071	FALSE	0.212996
ENSMUSG00000052609	Plekhg3	FALSE	-0.792526	FALSE	-0.927015	FALSE	-0.599874	FALSE	-0.886119
ENSMUSG00000035172	Plekhh3	FALSE	-0.217935	FALSE	-0.473518	FALSE	0.209965	FALSE	0.129833
ENSMUSG00000030546	Plin1	#N/A	#N/A	#N/A	#N/A	#N/A	#N/A	#N/A	#N/A
ENSMUSG00000021701	Plk2	FALSE	-0.522051	FALSE	-0.426445	FALSE	-0.397017	FALSE	-0.785503
ENSMUSG00000016382	Pls3	FALSE	-0.045644	FALSE	0.514762	FALSE	-0.084739	FALSE	0.415851
ENSMUSG00000032377	Plscr4	FALSE	-0.508243	TRUE	-1.23801	FALSE	-0.739714	TRUE	-1.11236
ENSMUSG00000017754	Pltp	FALSE	-0.191741	FALSE	0.0371258	FALSE	0.0270509	FALSE	0.26748
ENSMUSG00000026748	Plxdc2	FALSE	-0.841149	TRUE	-1.52993	FALSE	-0.550646	TRUE	-1.19165
ENSMUSG00000030084	Plxna1	FALSE	-0.0600169	FALSE	0.297108	FALSE	-0.132874	FALSE	0.0434266
ENSMUSG00000030123	Plxnd1	FALSE	-0.459894	FALSE	-0.31332	FALSE	-0.376834	FALSE	-0.402752
ENSMUSG00000038400	Pmepa1	FALSE	0.494051	FALSE	0.378396	FALSE	0.81938	FALSE	0.202999
ENSMUSG00000018217	Pmp22	FALSE	-0.253988	FALSE	-0.328151	FALSE	-0.0852097	FALSE	-0.228631
ENSMUSG00000066235	Pomgnt2	FALSE	-0.631504	FALSE	-0.900004	FALSE	-0.471745	FALSE	-1.70271
ENSMUSG00000037251	Pomk	FALSE	-0.115695	FALSE	0.122129	FALSE	-0.229142	FALSE	0.0649562
ENSMUSG00000029759	Pon3	FALSE	0.184206	FALSE	0.567913	FALSE	-0.119567	FALSE	0.378194
ENSMUSG00000031169	Porcn	FALSE	-1.20396	FALSE	-1.75324	FALSE	-0.265323	FALSE	-1.9904
ENSMUSG00000016487	Ppfibp1	FALSE	-0.550752	FALSE	-0.495416	FALSE	-0.343316	FALSE	-0.577078
ENSMUSG00000032827	Ppp1r9a	FALSE	-0.702013	TRUE	-1.59684	FALSE	-0.673299	TRUE	-1.4692
ENSMUSG00000045679	Pqlc3	FALSE	-0.133293	FALSE	0.097564	FALSE	-0.137858	FALSE	0.285196
ENSMUSG00000006014	Prg4	FALSE	-0.597862	TRUE	-1.30994	FALSE	0.136693	FALSE	0.0150999
ENSMUSG00000050697	Prkaa1	FALSE	0.121925	FALSE	0.144627	FALSE	0.000939741	FALSE	0.22227
ENSMUSG00000032601	Prkar2a	FALSE	0.13263	FALSE	0.620962	FALSE	0.532284	FALSE	0.529821
ENSMUSG00000003526	Prodh	FALSE	0.565042	FALSE	0.810462	FALSE	0.645373	FALSE	0.48588
ENSMUSG00000022912	Pros1	FALSE	0.06181	FALSE	0.236837	FALSE	0.126321	FALSE	0.0397871
ENSMUSG00000026730	Pter	FALSE	0.114909	FALSE	0.442705	FALSE	0.06195	FALSE	-0.182659
ENSMUSG00000027864	Ptgfrn	FALSE	-0.257446	FALSE	-0.0234176	FALSE	-0.152349	FALSE	-0.0860697
ENSMUSG00000017969	Ptgis	FALSE	-0.706023	TRUE	-1.47952	FALSE	-0.490695	TRUE	-1.21515
ENSMUSG00000022607	Ptk2	FALSE	-0.29509	FALSE	-0.36911	FALSE	-0.155513	FALSE	-0.463468
ENSMUSG00000038502	Ptov1	FALSE	-0.212839	FALSE	-0.381957	FALSE	-0.014314	FALSE	-0.347532
ENSMUSG00000027843	Ptpn22	FALSE	-0.140296	FALSE	0.37183	FALSE	-0.334157	FALSE	0.15538
ENSMUSG00000025314	Ptprj	FALSE	-0.20873	FALSE	-0.560277	FALSE	-0.220733	FALSE	-0.604525
ENSMUSG00000033278	Ptprm	FALSE	-0.638289	TRUE	-1.28944	FALSE	-0.464806	TRUE	-1.32077
ENSMUSG00000013236	Ptprs	FALSE	-0.4552	FALSE	-0.63363	FALSE	-0.274173	FALSE	-0.684464
ENSMUSG00000036327	Qsox2	FALSE	0.328737	FALSE	0.597236	FALSE	0.37603	FALSE	0.581624
ENSMUSG00000051343	Rab11fip5	FALSE	-0.643309	FALSE	-0.496351	FALSE	-0.451139	FALSE	-0.505027
ENSMUSG00000056515	Rab31	FALSE	-0.184958	FALSE	0.203909	FALSE	-0.350643	FALSE	0.0837844
ENSMUSG00000041046	Ramp3	FALSE	-0.0854875	FALSE	-1.50736	FALSE	-0.584788	FALSE	-1.27127
ENSMUSG00000026014	Raph1	FALSE	-0.586929	FALSE	-0.672395	FALSE	-0.569915	FALSE	-0.675015
ENSMUSG00000017491	Rarb	FALSE	-0.298062	FALSE	-0.772167	FALSE	-0.550522	FALSE	-0.73262
ENSMUSG00000070565	Rasal2	FALSE	-0.741762	TRUE	-1.10114	FALSE	-0.34704	FALSE	-0.927207
ENSMUSG00000030259	Rassf8	FALSE	-0.629084	FALSE	-0.798715	FALSE	-0.315347	FALSE	-0.692952
ENSMUSG00000033565	Rbfox2	FALSE	-0.371025	FALSE	-0.186219	FALSE	-0.234023	FALSE	-0.240635
ENSMUSG00000039191	Rbpj	FALSE	-0.119749	FALSE	-0.0698746	FALSE	-0.217897	FALSE	-0.217425
ENSMUSG00000031586	Rbpms	FALSE	-0.565406	FALSE	-0.77844	FALSE	-0.204403	FALSE	-0.720734
ENSMUSG00000021123	Rdh12	FALSE	-0.411376	FALSE	-0.810073	FALSE	-0.487389	FALSE	-0.753122
ENSMUSG00000019873	Reep3	FALSE	-0.260084	FALSE	-0.375314	FALSE	-0.196491	FALSE	-0.457145
ENSMUSG00000008318	Relt	FALSE	0.0250648	FALSE	0.160632	FALSE	0.179412	FALSE	0.24798
ENSMUSG00000040146	Rgl3	TRUE	-1.27718	TRUE	-1.03337	FALSE	-0.258924	FALSE	-0.958125
ENSMUSG00000026142	Rhbdd1	FALSE	-0.122907	FALSE	-0.188376	FALSE	-0.128059	FALSE	-0.161779
ENSMUSG00000019944	Rhobtb1	FALSE	-0.346944	FALSE	-0.580596	FALSE	-0.493941	FALSE	-0.582224
ENSMUSG00000024143	Rhoq	FALSE	-0.281244	FALSE	-0.511984	FALSE	-0.366957	FALSE	-0.477145
ENSMUSG00000038658	Ric1	FALSE	-0.0444101	FALSE	0.635282	FALSE	-0.00399279	FALSE	0.411972
ENSMUSG00000038195	Rilp	FALSE	-0.121862	FALSE	-0.264548	FALSE	-0.591865	FALSE	-0.646604
ENSMUSG00000029392	Rilpl1	FALSE	-0.234501	FALSE	-0.473664	FALSE	-0.261865	FALSE	-0.494022
ENSMUSG00000032890	Rims3	TRUE	-1.01528	TRUE	-1.43658	FALSE	-0.884349	TRUE	-1.50771
ENSMUSG00000024883	Rin1	FALSE	0.0804367	FALSE	0.199922	FALSE	0.277937	FALSE	0.224544
ENSMUSG00000001768	Rin2	FALSE	-0.950583	TRUE	-1.26848	FALSE	-0.879355	TRUE	-1.31776
ENSMUSG00000047222	Rnase2a	#N/A	#N/A	#N/A	#N/A	#N/A	#N/A	#N/A	#N/A
ENSMUSG00000017144	Rnd3	FALSE	-0.492317	FALSE	-0.957441	FALSE	-0.529185	FALSE	-0.829444
ENSMUSG00000030788	Rnf141	FALSE	0.0497346	FALSE	0.137561	FALSE	0.14134	FALSE	-0.0143625
ENSMUSG00000047747	Rnf150	TRUE	-1.30663	TRUE	-2.31962	TRUE	-1.07717	TRUE	-1.96217
ENSMUSG00000025900	Rp1	#N/A	#N/A	#N/A	#N/A	#N/A	#N/A	#N/A	#N/A
ENSMUSG00000020375	Rufy1	FALSE	-0.120765	FALSE	-0.282182	FALSE	-0.184839	FALSE	-0.319446
ENSMUSG00000035969	Rusc2	FALSE	-0.649229	FALSE	-0.905358	FALSE	-0.118779	FALSE	-0.780963
ENSMUSG00000015846	Rxra	FALSE	-0.466958	FALSE	-0.0589111	FALSE	-0.303698	FALSE	-0.292982
ENSMUSG00000032547	Ryk	FALSE	-0.0425052	FALSE	0.00698307	FALSE	0.165089	FALSE	0.0719542
ENSMUSG00000030592	Ryr1	FALSE	-0.584506	FALSE	-0.323166	FALSE	-0.126832	FALSE	-0.143425
ENSMUSG00000040026	Saa3	FALSE	3.274	FALSE	8.01557	FALSE	3.8233	FALSE	6.46859
ENSMUSG00000015305	Sash1	FALSE	-0.682529	FALSE	-0.838585	FALSE	-0.564347	FALSE	-0.811633
ENSMUSG00000038371	Sbf2	FALSE	-0.460601	FALSE	-0.769533	FALSE	-0.396234	FALSE	-0.821131
ENSMUSG00000012017	Scarf2	FALSE	-0.500914	FALSE	-0.70033	FALSE	-0.200661	FALSE	-0.641408
ENSMUSG00000022123	Scel	FALSE	-0.634564	FALSE	-2.61617	FALSE	-1.64113	FALSE	-2.18028
ENSMUSG00000019194	Scn1b	FALSE	-0.255529	FALSE	0.345411	FALSE	0.0379409	FALSE	0.268739
ENSMUSG00000000278	Scpep1	FALSE	0.511118	FALSE	0.889285	FALSE	0.292653	FALSE	0.742372
ENSMUSG00000025743	Sdc3	FALSE	0.291169	TRUE	1.04922	FALSE	0.575856	FALSE	0.873832
ENSMUSG00000034308	Sdr42e1	FALSE	0.0820392	FALSE	-0.449113	FALSE	-0.395875	FALSE	-0.610926
ENSMUSG00000029596	Sdsl	FALSE	1.58966	FALSE	1.00783	FALSE	1.13091	FALSE	1.02895
ENSMUSG00000026589	Sec16b	FALSE	-0.735325	FALSE	-0.383697	FALSE	-1.40045	FALSE	-0.622993
ENSMUSG00000035325	Sec31a	FALSE	-0.0699228	FALSE	0.240473	FALSE	0.102279	FALSE	0.0872695
ENSMUSG00000020964	Sel1l	FALSE	0.0616757	FALSE	0.183219	FALSE	0.130224	FALSE	0.0461846
ENSMUSG00000029189	Sel1l3	FALSE	-1.16873	FALSE	-2.19138	FALSE	-0.705048	FALSE	-2.49899
ENSMUSG00000026580	Selp	FALSE	0.198005	FALSE	-0.0234225	FALSE	0.326674	FALSE	-0.0747271
ENSMUSG00000064373	Sepp1	TRUE	-1.00219	TRUE	-1.70111	TRUE	-1.17362	TRUE	-1.60561
ENSMUSG00000062345	Serpinb2	FALSE	-0.453691	FALSE	-1.28476	FALSE	-0.238647	FALSE	-1.3341
ENSMUSG00000026315	Serpinb8	FALSE	-0.579744	FALSE	-0.4462	FALSE	-0.518369	FALSE	-0.635659
ENSMUSG00000031548	Sfrp1	FALSE	-0.0208483	TRUE	1.11776	FALSE	0.120483	TRUE	1.00916
ENSMUSG00000025212	Sfxn3	FALSE	-0.253506	FALSE	-0.460675	FALSE	-0.340777	FALSE	-0.29659
ENSMUSG00000020097	Sgpl1	FALSE	-0.169188	FALSE	0.191886	FALSE	-0.159894	FALSE	-0.025711
ENSMUSG00000036553	Sh3tc1	FALSE	-0.294231	FALSE	-0.922186	FALSE	-0.15568	FALSE	-0.840186
ENSMUSG00000022623	Shank3	FALSE	-0.178318	FALSE	-0.452452	FALSE	0.102616	FALSE	-0.560554
ENSMUSG00000041362	Shtn1	FALSE	0.0701921	TRUE	1.15363	FALSE	0.234332	FALSE	0.88778
ENSMUSG00000036078	Sigmar1	FALSE	0.177176	FALSE	0.402302	FALSE	0.489991	FALSE	0.241342
ENSMUSG00000026548	Slamf9	FALSE	0.289242	TRUE	1.05099	FALSE	0.557629	TRUE	1.12673
ENSMUSG00000029321	Slc10a6	FALSE	0.0369248	FALSE	-0.788698	FALSE	-0.465243	FALSE	-1.73372
ENSMUSG00000017740	Slc12a5	FALSE	-0.45273	FALSE	-0.798837	FALSE	-0.490632	FALSE	-0.595157
ENSMUSG00000018459	Slc13a3	FALSE	-0.00181043	FALSE	1.11408	FALSE	-0.377533	FALSE	0.953439
ENSMUSG00000049624	Slc17a5	FALSE	-0.768013	FALSE	-0.653604	FALSE	-0.55798	FALSE	-0.396195
ENSMUSG00000022199	Slc22a17	FALSE	-0.693543	TRUE	-1.49551	FALSE	-0.527572	TRUE	-1.44102
ENSMUSG00000000154	Slc22a18	#N/A	#N/A	#N/A	#N/A	#N/A	#N/A	#N/A	#N/A
ENSMUSG00000015112	Slc25a13	FALSE	0.932449	TRUE	1.29034	FALSE	0.421274	TRUE	1.33611
ENSMUSG00000031808	Slc27a1	TRUE	-1.03968	TRUE	-1.36162	FALSE	-0.886235	TRUE	-1.29124
ENSMUSG00000027219	Slc28a2	FALSE	0.0466228	FALSE	-0.0969556	FALSE	0.0912542	FALSE	-0.174269
ENSMUSG00000026791	Slc2a8	FALSE	-0.3068	FALSE	-0.0284535	FALSE	-0.0145507	FALSE	0.0451077
ENSMUSG00000043885	Slc36a4	FALSE	-0.149219	FALSE	0.125319	FALSE	-0.257135	FALSE	0.0484764
ENSMUSG00000044712	Slc38a6	FALSE	-0.632182	FALSE	-0.314362	FALSE	-0.581788	FALSE	-0.280531
ENSMUSG00000036534	Slc38a7	FALSE	-0.0459637	FALSE	0.0146519	FALSE	-0.137042	FALSE	-0.0745763
ENSMUSG00000041654	Slc39a11	FALSE	0.075544	FALSE	0.364178	FALSE	0.143771	FALSE	0.197918
ENSMUSG00000048833	Slc39a9	FALSE	0.0409833	FALSE	0.128047	FALSE	0.054487	FALSE	0.11221
ENSMUSG00000034591	Slc41a2	FALSE	-0.28746	FALSE	-0.89342	FALSE	-0.380822	FALSE	-0.961326
ENSMUSG00000020829	Slc46a1	FALSE	-0.451958	FALSE	-0.700895	FALSE	-0.0147623	FALSE	-0.414229
ENSMUSG00000030096	Slc6a6	FALSE	-0.483169	FALSE	-0.490048	FALSE	-0.375838	FALSE	-0.421316
ENSMUSG00000031596	Slc7a2	TRUE	-1.00116	FALSE	-0.953834	FALSE	-0.964801	TRUE	-1.21063
ENSMUSG00000000958	Slc7a7	FALSE	-0.284196	FALSE	-0.153335	FALSE	0.0344581	FALSE	-0.287871
ENSMUSG00000002504	Slc9a3r2	FALSE	-0.320526	TRUE	-1.55214	FALSE	-0.4899	TRUE	-1.40067
ENSMUSG00000026065	Slc9a4	#N/A	#N/A	#N/A	#N/A	#N/A	#N/A	#N/A	#N/A
ENSMUSG00000069793	Slfn9	TRUE	1.04377	TRUE	2.35896	TRUE	1.13705	TRUE	2.42471
ENSMUSG00000025060	Slk	FALSE	0.259025	FALSE	0.179158	FALSE	-0.054681	FALSE	0.159428
ENSMUSG00000032402	Smad3	FALSE	-0.276212	FALSE	-0.249051	FALSE	-0.0410864	FALSE	-0.332023
ENSMUSG00000053559	Smagp	FALSE	-0.0503327	FALSE	0.648359	FALSE	0.247582	FALSE	0.254449
ENSMUSG00000072704	Smim10l1	FALSE	-0.0531149	FALSE	-0.214753	FALSE	-0.244485	FALSE	-0.29737
ENSMUSG00000001761	Smo	FALSE	-0.38383	FALSE	-0.544895	FALSE	-0.0348319	FALSE	-0.536731
ENSMUSG00000019872	Smpdl3a	FALSE	-0.243541	FALSE	-0.181213	FALSE	-0.4609	FALSE	-0.235788
ENSMUSG00000047793	Sned1	TRUE	-1.57704	TRUE	-3.52212	TRUE	-1.18734	TRUE	-3.05981
ENSMUSG00000044349	Snhg11	#N/A	#N/A	#N/A	#N/A	#N/A	#N/A	#N/A	#N/A
ENSMUSG00000027488	Snta1	FALSE	-0.769654	TRUE	-1.55945	FALSE	-0.462358	TRUE	-1.38702
ENSMUSG00000034484	Snx2	FALSE	-0.0518063	FALSE	0.312498	FALSE	0.00802936	FALSE	0.29348
ENSMUSG00000050373	Snx21	FALSE	-0.368182	FALSE	-0.742577	FALSE	-0.508572	FALSE	-0.725921
ENSMUSG00000024535	Snx24	FALSE	-0.372619	FALSE	0.787598	FALSE	-0.368707	FALSE	0.544771
ENSMUSG00000028007	Snx7	FALSE	0.44203	TRUE	1.31686	FALSE	0.592144	TRUE	1.04113
ENSMUSG00000056153	Socs6	FALSE	-0.142631	FALSE	0.0908423	FALSE	0.0447174	FALSE	0.0628588
ENSMUSG00000055485	Soga1	FALSE	-0.738016	FALSE	-0.35595	FALSE	-0.284569	FALSE	-0.399174
ENSMUSG00000022091	Sorbs3	FALSE	-0.35598	FALSE	-0.639257	FALSE	-0.130445	FALSE	-0.73931
ENSMUSG00000029093	Sorcs2	FALSE	0.151832	TRUE	-1.18909	FALSE	-0.0362542	FALSE	-0.660406
ENSMUSG00000026809	Spaca9	#N/A	#N/A	#N/A	#N/A	#N/A	#N/A	#N/A	#N/A
ENSMUSG00000034401	Spata6	FALSE	-0.440204	FALSE	-0.655609	FALSE	-0.369959	FALSE	-0.419239
ENSMUSG00000051934	Spats2	FALSE	-0.379153	FALSE	-0.0851057	FALSE	-0.184446	FALSE	-0.0705165
ENSMUSG00000027007	Ssfa2	FALSE	-0.335916	FALSE	-0.293866	FALSE	-0.0832859	FALSE	-0.335312
ENSMUSG00000028538	St3gal3	FALSE	0.0348168	FALSE	-0.0936088	FALSE	0.0734547	FALSE	-0.184814
ENSMUSG00000016128	Stard13	FALSE	-0.743016	FALSE	-0.237696	FALSE	-0.455996	FALSE	-0.409901
ENSMUSG00000031216	Stard8	FALSE	-0.648577	FALSE	-0.537756	FALSE	-0.498151	FALSE	-0.557324
ENSMUSG00000033705	Stard9	FALSE	-0.598717	TRUE	-1.02937	FALSE	-0.483012	FALSE	-0.831597
ENSMUSG00000025920	Stau2	FALSE	0.187613	FALSE	0.45618	FALSE	-0.21942	FALSE	0.563412
ENSMUSG00000026389	Steap3	TRUE	1.25742	TRUE	1.0743	TRUE	1.33758	TRUE	1.25817
ENSMUSG00000033855	Ston1	FALSE	-0.703102	FALSE	-0.830482	FALSE	-0.637739	FALSE	-0.845065
ENSMUSG00000039629	Strip2	FALSE	-0.2362	FALSE	-0.814641	FALSE	-0.200947	FALSE	-0.586575
ENSMUSG00000027882	Stxbp3	FALSE	0.0879678	FALSE	0.328002	FALSE	0.00500379	FALSE	0.183886
ENSMUSG00000030711	Sult1a1	TRUE	-1.24759	TRUE	-2.47065	TRUE	-1.14038	TRUE	-2.79774
ENSMUSG00000023805	Synj2	FALSE	-0.572364	FALSE	-0.223121	FALSE	-0.248427	FALSE	-0.317989
ENSMUSG00000024743	Syt7	FALSE	-0.820597	FALSE	-1.2679	FALSE	-0.913949	FALSE	-1.28709
ENSMUSG00000039976	Tbc1d16	FALSE	-0.736497	FALSE	-0.567618	FALSE	-0.665854	FALSE	-0.838546
ENSMUSG00000036473	Tbc1d24	FALSE	-0.529718	FALSE	0.144714	FALSE	0.294313	FALSE	0.065151
ENSMUSG00000038122	Tbc1d32	FALSE	-0.217753	FALSE	-0.170528	FALSE	-0.0907146	FALSE	0.0557345
ENSMUSG00000006642	Tcf23	FALSE	-0.396517	FALSE	-0.0991217	FALSE	-0.163587	FALSE	-0.569104
ENSMUSG00000020432	Tcn2	FALSE	-0.528724	TRUE	-1.16143	FALSE	-0.586051	TRUE	-1.18076
ENSMUSG00000041912	Tdrkh	FALSE	-0.688504	FALSE	-0.555959	FALSE	-0.290171	FALSE	-0.688079
ENSMUSG00000048078	Tenm4	TRUE	-1.35201	TRUE	-1.30723	FALSE	-0.984891	TRUE	-1.19915
ENSMUSG00000027082	Tfpi	FALSE	-0.2287	FALSE	-0.127791	FALSE	-0.414745	FALSE	-0.176996
ENSMUSG00000039239	Tgfb2	FALSE	-0.234045	FALSE	-0.682177	FALSE	-0.051877	FALSE	-0.370895
ENSMUSG00000074743	Thbd	FALSE	-0.606189	TRUE	-2.12138	FALSE	-0.689968	TRUE	-1.91526
ENSMUSG00000002489	Tiam1	FALSE	-0.123716	FALSE	0.0784328	FALSE	-0.229722	FALSE	-0.02762
ENSMUSG00000023800	Tiam2	FALSE	-0.223402	FALSE	-0.593206	FALSE	-0.0714914	FALSE	-0.69816
ENSMUSG00000056130	Ticam2	FALSE	-0.193623	FALSE	-0.172647	FALSE	-0.411462	FALSE	-0.153647
ENSMUSG00000040413	Timd2	FALSE	0.0178918	FALSE	0.692829	FALSE	0.0526892	FALSE	0.342834
ENSMUSG00000055546	Timd4	TRUE	-1.01555	TRUE	-1.58332	TRUE	-1.18971	TRUE	-1.95435
ENSMUSG00000017466	Timp2	FALSE	-0.823953	TRUE	-1.04039	FALSE	-0.645258	FALSE	-0.847672
ENSMUSG00000034640	Tiparp	FALSE	0.269879	FALSE	0.478101	FALSE	0.145021	FALSE	0.257601
ENSMUSG00000032041	Tirap	FALSE	-0.197967	FALSE	-0.0268381	FALSE	-0.378272	FALSE	-0.142602
ENSMUSG00000030516	Tjp1	FALSE	-0.493487	FALSE	-0.425477	FALSE	-0.236729	FALSE	-0.155503
ENSMUSG00000052698	Tln2	FALSE	-0.174256	FALSE	0.039895	FALSE	0.150162	FALSE	-0.240303
ENSMUSG00000031639	Tlr3	FALSE	0.313761	FALSE	0.171579	FALSE	0.280724	FALSE	0.291128
ENSMUSG00000020023	Tmcc3	FALSE	-0.665817	TRUE	-1.23231	FALSE	-0.567405	TRUE	-1.00806
ENSMUSG00000052369	Tmem106c	FALSE	0.0593016	FALSE	0.17503	FALSE	0.00676901	FALSE	0.376533
ENSMUSG00000020895	Tmem107	FALSE	1.11741	FALSE	1.6282	FALSE	0.680017	FALSE	1.39932
ENSMUSG00000054675	Tmem119	FALSE	-0.440653	FALSE	-0.841023	FALSE	0.232386	FALSE	-1.0257
ENSMUSG00000026939	Tmem141	FALSE	-0.446677	FALSE	-0.858131	TRUE	-1.02066	FALSE	-0.474006
ENSMUSG00000023367	Tmem176a	FALSE	-0.1821	FALSE	-0.145816	FALSE	-0.0544295	FALSE	-0.284893
ENSMUSG00000029810	Tmem176b	FALSE	-0.110822	FALSE	-0.348882	FALSE	-0.0890811	FALSE	-0.468662
ENSMUSG00000009035	Tmem184b	FALSE	0.064726	FALSE	0.420604	FALSE	0.463924	FALSE	0.346713
ENSMUSG00000038079	Tmem237	FALSE	0.263437	TRUE	1.09893	FALSE	0.246618	TRUE	1.12495
ENSMUSG00000014353	Tmem87b	FALSE	-0.0424424	FALSE	-0.327733	FALSE	-0.260376	FALSE	-0.302656
ENSMUSG00000036676	Tmtc3	FALSE	0.35913	FALSE	0.265715	FALSE	0.250623	FALSE	0.402592
ENSMUSG00000062210	Tnfaip8	FALSE	-0.199298	FALSE	-0.119401	FALSE	-0.0589945	FALSE	-0.157949
ENSMUSG00000023915	Tnfrsf21	FALSE	0.174365	FALSE	0.368566	FALSE	0.370518	FALSE	0.159085
ENSMUSG00000089669	Tnfsf13	FALSE	-0.612225	TRUE	-1.15271	FALSE	-0.570735	TRUE	-1.26318
ENSMUSG00000018752	Tnfsfm13	FALSE	-0.400373	TRUE	-1.23403	FALSE	-0.597382	FALSE	-0.951177
ENSMUSG00000059866	Tnip2	FALSE	-0.0160136	FALSE	0.137485	FALSE	0.0306565	FALSE	0.184138
ENSMUSG00000017607	Tns4	FALSE	-0.697857	FALSE	-0.0912479	FALSE	0.586434	FALSE	0.0599765
ENSMUSG00000074607	Tox2	FALSE	-0.142203	FALSE	0.119829	FALSE	-0.177899	FALSE	0.306248
ENSMUSG00000040046	Tph1	#N/A	#N/A	#N/A	#N/A	#N/A	#N/A	#N/A	#N/A
ENSMUSG00000030894	Tpp1	FALSE	-0.287741	FALSE	-0.215997	FALSE	-0.322711	FALSE	-0.35038
ENSMUSG00000033825	Tpsb2	#N/A	#N/A	#N/A	#N/A	#N/A	#N/A	#N/A	#N/A
ENSMUSG00000034118	Tpst1	FALSE	0.508888	FALSE	0.710717	FALSE	0.621028	FALSE	0.639975
ENSMUSG00000032554	Trf	FALSE	-0.645762	TRUE	-2.70112	FALSE	-0.632274	TRUE	-2.15286
ENSMUSG00000090693	Trim43a	#N/A	#N/A	#N/A	#N/A	#N/A	#N/A	#N/A	#N/A
ENSMUSG00000020773	Trim47	FALSE	-0.110951	FALSE	0.309438	FALSE	0.340663	FALSE	0.115836
ENSMUSG00000042828	Trim72	#N/A	#N/A	#N/A	#N/A	#N/A	#N/A	#N/A	#N/A
ENSMUSG00000022263	Trio	FALSE	-0.452893	FALSE	-0.436792	FALSE	-0.339692	FALSE	-0.446958
ENSMUSG00000038812	Trmt112	FALSE	0.0984283	FALSE	0.27807	FALSE	0.100266	FALSE	0.135116
ENSMUSG00000014158	Trpv4	FALSE	-0.373335	FALSE	-0.972732	FALSE	-0.431693	TRUE	-1.22016
ENSMUSG00000049580	Tsku	FALSE	-0.322806	FALSE	-0.221822	FALSE	-0.138306	FALSE	-0.678694
ENSMUSG00000037824	Tspan14	FALSE	0.0716721	FALSE	0.165116	FALSE	0.118587	FALSE	0.0634572
ENSMUSG00000040219	Ttc12	FALSE	-0.587006	FALSE	-0.623697	FALSE	-0.833748	FALSE	-0.906605
ENSMUSG00000006784	Ttc25	FALSE	0.0923313	FALSE	1.0856	FALSE	0.128325	FALSE	0.845767
ENSMUSG00000021013	Ttc8	FALSE	-0.416975	FALSE	0.0170417	FALSE	-0.331698	FALSE	-0.0188021
ENSMUSG00000001473	Tubb6	TRUE	1.15149	TRUE	2.11959	TRUE	1.16531	TRUE	1.69053
ENSMUSG00000058317	Ube2e2	FALSE	-0.373636	FALSE	-0.86997	FALSE	0.112922	FALSE	-0.981454
ENSMUSG00000052981	Ube2ql1	#N/A	#N/A	#N/A	#N/A	#N/A	#N/A	#N/A	#N/A
ENSMUSG00000031710	Ucp1	#N/A	#N/A	#N/A	#N/A	#N/A	#N/A	#N/A	#N/A
ENSMUSG00000028456	Unc13b	FALSE	-0.519602	TRUE	-1.23573	FALSE	-0.367951	TRUE	-1.38609
ENSMUSG00000025876	Unc5a	FALSE	-0.0568527	FALSE	0.0140849	FALSE	-0.0147792	FALSE	-0.235552
ENSMUSG00000047712	Ust	FALSE	-0.00439068	FALSE	0.0239334	FALSE	0.0788683	FALSE	0.146586
ENSMUSG00000034993	Vat1	FALSE	-0.062131	FALSE	0.978021	FALSE	0.128822	FALSE	0.651523
ENSMUSG00000096145	Vkorc1	FALSE	-0.171017	FALSE	-0.0496905	FALSE	-0.173236	FALSE	-0.104798
ENSMUSG00000096630	Vmn2r26	#N/A	#N/A	#N/A	#N/A	#N/A	#N/A	#N/A	#N/A
ENSMUSG00000031696	Vps35	FALSE	0.214784	FALSE	0.62657	FALSE	0.0900817	FALSE	0.569873
ENSMUSG00000044206	Vsig4	#N/A	#N/A	#N/A	#N/A	#N/A	#N/A	#N/A	#N/A
ENSMUSG00000039715	Wdr34	FALSE	0.483143	FALSE	0.575162	FALSE	0.494217	FALSE	0.828627
ENSMUSG00000066643	Wdr35	FALSE	0.0805872	FALSE	0.118272	FALSE	-0.0581253	FALSE	0.376517
ENSMUSG00000042015	Wdr41	FALSE	-0.0466671	FALSE	0.466866	FALSE	0.0454569	FALSE	0.357724
ENSMUSG00000042050	Wdr60	FALSE	0.435607	FALSE	0.0671096	FALSE	0.356371	FALSE	0.360464
ENSMUSG00000031016	Wee1	FALSE	0.303451	FALSE	0.809149	FALSE	0.362873	FALSE	0.858087
ENSMUSG00000039474	Wfs1	FALSE	-0.255473	FALSE	-0.443132	FALSE	-0.101263	FALSE	-0.512735
ENSMUSG00000028173	Wls	FALSE	-0.109468	FALSE	-0.308574	FALSE	-0.187911	FALSE	-0.347323
ENSMUSG00000045962	Wnk1	FALSE	-0.0578154	FALSE	-0.250683	FALSE	-0.137339	FALSE	-0.235466
ENSMUSG00000010797	Wnt2	FALSE	-0.501333	FALSE	-2.18128	FALSE	-0.356943	FALSE	-1.6243
ENSMUSG00000036459	Wtip	FALSE	-0.509052	FALSE	-0.59217	FALSE	-0.340329	FALSE	-0.0947519
ENSMUSG00000031563	Wwc2	FALSE	-0.449284	FALSE	-0.725076	FALSE	-0.391644	FALSE	-0.558936
ENSMUSG00000035769	Xylb	FALSE	0.666624	FALSE	1.23235	FALSE	0.348389	FALSE	1.18016
ENSMUSG00000041995	Zbed3	FALSE	-0.158526	FALSE	0.299333	FALSE	-0.0178238	FALSE	0.286503
ENSMUSG00000027583	Zbtb46	FALSE	-0.0725133	FALSE	-0.574763	FALSE	0.008366	FALSE	-0.475767
ENSMUSG00000044646	Zbtb7c	FALSE	-0.00321906	FALSE	-0.214668	FALSE	-0.102992	FALSE	-0.303652
ENSMUSG00000035164	Zc3h12c	FALSE	-0.33275	FALSE	-0.514532	FALSE	-0.405159	FALSE	-0.717784
ENSMUSG00000061410	Zcchc14	FALSE	-0.781687	FALSE	-0.823996	FALSE	-0.164903	FALSE	-0.988977
ENSMUSG00000055538	Zcchc24	FALSE	-0.519984	FALSE	-0.900792	FALSE	-0.530803	FALSE	-0.763466
ENSMUSG00000039199	Zdhhc1	FALSE	-0.521495	FALSE	-0.407165	FALSE	-0.360291	FALSE	-0.42592
ENSMUSG00000036985	Zdhhc9	FALSE	-0.308348	FALSE	-0.535535	FALSE	-0.262026	FALSE	-0.493903
ENSMUSG00000026872	Zeb2	FALSE	-0.310178	FALSE	-0.159069	FALSE	-0.268008	FALSE	-0.202619
ENSMUSG00000038872	Zfhx3	FALSE	-0.615951	TRUE	-1.14479	FALSE	-0.27956	TRUE	-1.19454
ENSMUSG00000087598	Zfp111	FALSE	-0.368442	FALSE	-0.751301	FALSE	-0.226394	FALSE	-0.671047
ENSMUSG00000025602	Zfp202	FALSE	0.289905	FALSE	0.199602	FALSE	0.168765	FALSE	-0.160572
ENSMUSG00000058881	Zfp516	FALSE	-0.218221	FALSE	-0.140094	FALSE	-0.00204323	FALSE	-0.302439
ENSMUSG00000024220	Zfp523	FALSE	-0.348876	FALSE	-0.284821	FALSE	0.237682	FALSE	0.0273989
ENSMUSG00000064141	Zfp69	FALSE	-0.106872	FALSE	-0.55714	FALSE	-0.0641014	FALSE	-0.387763
ENSMUSG00000078866	Zfp970	FALSE	-0.0179069	FALSE	-0.306153	FALSE	0.046325	FALSE	-0.419785
ENSMUSG00000021286	Zfyve21	FALSE	0.156732	FALSE	-0.436058	FALSE	0.00933791	FALSE	-0.200831
ENSMUSG00000043207	Zmpste24	FALSE	0.217797	FALSE	0.637484	FALSE	0.242892	FALSE	0.565006

## Sheet: B5 Macrophages_Cytokine signali
gene_id	gene_name	rmt_day4_DEG	rmt_day4_logFC	rmt_day6_DEG	rmt_day6_logFC	sbp_day4_DEG	sbp_dat4_logFC	sbp_day6_DEG	sbp_day6_logFC
ENSMUSG00000068099	1500009C09Rik	#N/A	#N/A	#N/A	#N/A	#N/A	#N/A	#N/A	#N/A
ENSMUSG00000063458	1700112E06Rik	FALSE	0.453282	FALSE	0.452905	FALSE	-0.0696367	FALSE	0.288326
ENSMUSG00000052155	Acvr2a	FALSE	-0.278317	FALSE	-0.595674	FALSE	-0.444581	FALSE	-0.624777
ENSMUSG00000027318	Adam33	FALSE	-0.0150327	TRUE	-1.64509	FALSE	-0.350433	TRUE	-1.95223
ENSMUSG00000020709	Adap2	FALSE	-0.496375	FALSE	-0.116455	FALSE	-0.556365	FALSE	-0.354607
ENSMUSG00000002289	Angptl4	FALSE	0.274885	FALSE	0.774009	FALSE	0.291086	FALSE	0.334569
ENSMUSG00000054277	Arfgap3	FALSE	0.0797901	FALSE	0.332991	FALSE	-0.0269683	FALSE	0.14546
ENSMUSG00000026426	Arl8a	FALSE	-0.142921	FALSE	0.219137	FALSE	-0.0754862	FALSE	0.0033302
ENSMUSG00000015522	Arnt	FALSE	-0.243754	FALSE	-0.326396	FALSE	-0.218607	FALSE	-0.397685
ENSMUSG00000033161	Atp1a1	FALSE	0.303278	FALSE	0.877924	FALSE	0.405738	FALSE	0.709551
ENSMUSG00000019087	Atp6ap1	FALSE	-0.0801421	FALSE	-0.0479214	FALSE	-0.0855177	FALSE	-0.17852
ENSMUSG00000045763	Basp1	FALSE	0.25373	TRUE	1.18276	FALSE	0.540874	FALSE	0.938175
ENSMUSG00000102037	Bcl2a1a	FALSE	0.329857	TRUE	1.07101	FALSE	0.477928	FALSE	0.806819
ENSMUSG00000078566	Bnip3	FALSE	-0.201172	FALSE	-0.00554942	FALSE	-0.0960812	FALSE	-0.155666
ENSMUSG00000055172	C1ra	FALSE	0.210502	FALSE	0.595555	FALSE	0.410115	FALSE	0.450101
ENSMUSG00000024430	Cabyr	FALSE	-0.487688	FALSE	-0.775113	FALSE	-0.408476	FALSE	-0.225751
ENSMUSG00000015968	Cacna1d	FALSE	-0.649404	TRUE	-1.0168	FALSE	-0.479257	FALSE	-0.993454
ENSMUSG00000000805	Car4	#N/A	#N/A	#N/A	#N/A	#N/A	#N/A	#N/A	#N/A
ENSMUSG00000035352	Ccl12	FALSE	4.01165	FALSE	5.80187	FALSE	4.79775	FALSE	5.13461
ENSMUSG00000031780	Ccl17	#N/A	#N/A	#N/A	#N/A	#N/A	#N/A	#N/A	#N/A
ENSMUSG00000035385	Ccl2	TRUE	2.81111	TRUE	5.85949	TRUE	4.02611	TRUE	4.6911
ENSMUSG00000035373	Ccl7	FALSE	2.6658	FALSE	5.33103	FALSE	3.63989	FALSE	4.21901
ENSMUSG00000027435	Cd93	FALSE	-0.343941	FALSE	0.00618312	FALSE	-0.418278	FALSE	-0.134183
ENSMUSG00000021483	Cdk20	FALSE	0.129644	FALSE	-0.240133	FALSE	0.0454922	FALSE	-0.0561684
ENSMUSG00000040274	Cdk6	FALSE	0.208544	FALSE	0.71171	FALSE	0.273551	FALSE	0.618915
ENSMUSG00000049848	Ceacam19	#N/A	#N/A	#N/A	#N/A	#N/A	#N/A	#N/A	#N/A
ENSMUSG00000031877	Ces2g	FALSE	1.32288	FALSE	0.512099	FALSE	0.902496	FALSE	0.865073
ENSMUSG00000050370	Ch25h	FALSE	0.194846	FALSE	1.55919	FALSE	0.327651	FALSE	0.806422
ENSMUSG00000038067	Csf3	#N/A	#N/A	#N/A	#N/A	#N/A	#N/A	#N/A	#N/A
ENSMUSG00000005054	Cstb	FALSE	0.492137	TRUE	2.12211	FALSE	0.639794	TRUE	1.76573
ENSMUSG00000021477	Ctsl	FALSE	-0.324983	FALSE	-0.331206	FALSE	-0.332737	FALSE	-0.414082
ENSMUSG00000029380	Cxcl1	FALSE	2.27608	FALSE	2.98159	FALSE	2.08368	FALSE	2.14492
ENSMUSG00000058427	Cxcl2	#N/A	#N/A	#N/A	#N/A	#N/A	#N/A	#N/A	#N/A
ENSMUSG00000029379	Cxcl3	#N/A	#N/A	#N/A	#N/A	#N/A	#N/A	#N/A	#N/A
ENSMUSG00000024087	Cyp1b1	FALSE	-0.316072	FALSE	-0.225541	FALSE	-0.201764	FALSE	-0.465523
ENSMUSG00000024987	Cyp26a1	#N/A	#N/A	#N/A	#N/A	#N/A	#N/A	#N/A	#N/A
ENSMUSG00000037697	Ddhd1	FALSE	0.00363113	FALSE	0.748929	FALSE	-0.0888288	FALSE	0.440814
ENSMUSG00000048264	Dip2c	FALSE	-0.396305	FALSE	-0.00833128	FALSE	-0.340529	FALSE	-0.0485749
ENSMUSG00000022848	Dirc2	FALSE	-0.048295	FALSE	-0.458821	FALSE	-0.0543926	FALSE	-0.498708
ENSMUSG00000060962	Dmkn	#N/A	#N/A	#N/A	#N/A	#N/A	#N/A	#N/A	#N/A
ENSMUSG00000061322	Dnaic1	#N/A	#N/A	#N/A	#N/A	#N/A	#N/A	#N/A	#N/A
ENSMUSG00000004947	Dtx2	FALSE	-0.0378985	FALSE	0.211793	FALSE	0.134119	FALSE	0.183
ENSMUSG00000095061	E030018B13Rik	FALSE	-0.00171781	FALSE	-0.476702	FALSE	-0.153218	FALSE	-0.56566
ENSMUSG00000021417	Eci2	FALSE	0.199797	FALSE	0.534422	FALSE	0.104253	FALSE	0.53901
ENSMUSG00000021367	Edn1	FALSE	-0.502661	FALSE	0.542438	FALSE	0.0308997	FALSE	-0.234852
ENSMUSG00000038418	Egr1	FALSE	0.0854717	FALSE	0.690467	FALSE	0.277058	FALSE	0.464151
ENSMUSG00000030208	Emp1	FALSE	0.651292	TRUE	2.33919	FALSE	0.632549	TRUE	2.27853
ENSMUSG00000022995	Enah	FALSE	0.19877	FALSE	0.34406	FALSE	0.456667	FALSE	0.0951559
ENSMUSG00000001576	Ergic1	FALSE	0.192137	FALSE	0.546561	FALSE	0.248029	FALSE	0.44338
ENSMUSG00000022895	Ets2	FALSE	-0.499696	FALSE	-0.826335	FALSE	-0.34342	FALSE	-0.944754
ENSMUSG00000070524	Fcrlb	#N/A	#N/A	#N/A	#N/A	#N/A	#N/A	#N/A	#N/A
ENSMUSG00000036053	Fmnl2	FALSE	-0.0740969	FALSE	0.54523	FALSE	0.0518732	FALSE	0.222378
ENSMUSG00000024912	Fosl1	FALSE	-0.0574428	FALSE	-0.027961	FALSE	-0.0381245	FALSE	-0.014659
ENSMUSG00000031714	Gab1	FALSE	-0.265864	FALSE	-0.941676	FALSE	-0.314489	FALSE	-0.620754
ENSMUSG00000061666	Gdpd1	TRUE	-1.01574	TRUE	-1.14903	FALSE	-0.806499	FALSE	-0.989095
ENSMUSG00000020363	Gfpt2	FALSE	-0.363826	FALSE	0.224252	FALSE	0.248608	FALSE	0.108419
ENSMUSG00000003665	Has1	#N/A	#N/A	#N/A	#N/A	#N/A	#N/A	#N/A	#N/A
ENSMUSG00000024486	Hbegf	FALSE	0.347384	FALSE	0.756429	FALSE	0.327025	FALSE	0.495058
ENSMUSG00000004328	Hif3a	FALSE	-0.0259546	FALSE	0.988043	FALSE	0.185801	TRUE	1.04424
ENSMUSG00000043421	Hilpda	FALSE	0.124325	TRUE	1.01011	FALSE	0.193928	FALSE	0.684178
ENSMUSG00000024798	Htr7	FALSE	0.492703	FALSE	1.65347	FALSE	0.68794	FALSE	1.585
ENSMUSG00000035941	Ibtk	FALSE	0.0610485	FALSE	-0.271741	FALSE	-0.15108	FALSE	-0.14802
ENSMUSG00000023830	Igf2r	FALSE	-0.0938	FALSE	0.461415	FALSE	-0.0553724	FALSE	0.363138
ENSMUSG00000027399	Il1a	FALSE	0.204564	TRUE	1.53217	FALSE	0.422659	TRUE	1.33646
ENSMUSG00000070942	Il1rl2	FALSE	-0.699746	FALSE	-0.46444	FALSE	-0.737442	FALSE	-0.311156
ENSMUSG00000025746	Il6	FALSE	0.510024	FALSE	3.49798	FALSE	0.797442	FALSE	2.15981
ENSMUSG00000020227	Irak3	FALSE	-0.458354	FALSE	-0.66553	FALSE	-0.294126	FALSE	-0.739826
ENSMUSG00000018395	Kif3a	FALSE	-0.166313	FALSE	0.222306	FALSE	-0.237706	FALSE	0.0691777
ENSMUSG00000047884	Klk9	#N/A	#N/A	#N/A	#N/A	#N/A	#N/A	#N/A	#N/A
ENSMUSG00000021190	Lgmn	FALSE	0.0136693	FALSE	0.915813	FALSE	0.03314	FALSE	0.787046
ENSMUSG00000045312	Lhfpl2	FALSE	0.378101	FALSE	-0.502254	FALSE	0.315743	FALSE	-0.409658
ENSMUSG00000022802	Lmln	FALSE	0.465551	FALSE	0.722183	FALSE	0.389286	FALSE	0.492148
ENSMUSG00000004270	Lpcat3	FALSE	0.323211	FALSE	-0.0490798	FALSE	0.142175	FALSE	0.0680023
ENSMUSG00000022305	Lrp12	FALSE	-0.0927338	FALSE	0.232804	FALSE	-0.196464	FALSE	0.0798824
ENSMUSG00000024235	Map3k8	FALSE	0.118979	FALSE	0.144934	FALSE	0.116732	FALSE	-0.0143092
ENSMUSG00000012114	Med15	FALSE	-0.0406061	FALSE	0.225464	FALSE	0.119629	FALSE	0.194644
ENSMUSG00000049723	Mmp12	TRUE	-1.50153	TRUE	-2.19258	TRUE	-1.12069	TRUE	-2.97706
ENSMUSG00000039956	Mrap	FALSE	0.262777	TRUE	1.33494	FALSE	0.707133	TRUE	1.17675
ENSMUSG00000024672	Ms4a7	FALSE	-0.557785	FALSE	0.614261	FALSE	-0.969372	FALSE	0.161921
ENSMUSG00000039308	Ndst2	FALSE	-0.0329677	FALSE	0.0816689	FALSE	0.0506723	FALSE	0.0799298
ENSMUSG00000021215	Net1	FALSE	0.372954	FALSE	0.120281	FALSE	0.272245	FALSE	0.245649
ENSMUSG00000007038	Neu1	FALSE	-0.150598	FALSE	0.31284	FALSE	0.13639	FALSE	0.0803886
ENSMUSG00000024177	Nme4	FALSE	0.309578	FALSE	0.542202	FALSE	0.574346	FALSE	0.516678
ENSMUSG00000001441	Npepps	FALSE	-0.12301	FALSE	-0.122868	FALSE	-0.0295129	FALSE	-0.0744122
ENSMUSG00000034187	Nsf	FALSE	-0.0547883	FALSE	-0.133214	FALSE	-0.15204	FALSE	-0.126503
ENSMUSG00000038463	Olfml2b	FALSE	-0.112744	FALSE	0.0333116	FALSE	-0.0858352	FALSE	0.0893535
ENSMUSG00000025464	Paox	FALSE	-0.316633	FALSE	0.560114	FALSE	-0.135541	FALSE	0.350581
ENSMUSG00000025791	Pgm2	FALSE	0.102725	FALSE	0.790507	FALSE	-0.0183329	FALSE	0.623017
ENSMUSG00000025178	Pi4k2a	FALSE	0.0164322	FALSE	0.544961	FALSE	0.243884	FALSE	0.406605
ENSMUSG00000028104	Polr3gl	FALSE	0.0611714	FALSE	-0.228835	FALSE	0.134273	FALSE	-0.198268
ENSMUSG00000032667	Pon2	FALSE	0.0326076	FALSE	0.0473195	FALSE	-0.161026	FALSE	0.081788
ENSMUSG00000042133	Ppig	FALSE	0.0702476	FALSE	0.295726	FALSE	0.0754015	FALSE	0.287763
ENSMUSG00000079654	Prrt4	#N/A	#N/A	#N/A	#N/A	#N/A	#N/A	#N/A	#N/A
ENSMUSG00000045027	Prss22	#N/A	#N/A	#N/A	#N/A	#N/A	#N/A	#N/A	#N/A
ENSMUSG00000033491	Prss35	#N/A	#N/A	#N/A	#N/A	#N/A	#N/A	#N/A	#N/A
ENSMUSG00000050737	Ptges	FALSE	-0.410747	FALSE	0.261449	FALSE	-0.0444648	FALSE	-0.190271
ENSMUSG00000032487	Ptgs2	TRUE	3.14003	TRUE	7.09157	TRUE	3.66292	TRUE	6.07323
ENSMUSG00000040511	Pvr	FALSE	-0.0289873	FALSE	-0.00428037	FALSE	-0.0806069	FALSE	-0.00770351
ENSMUSG00000030407	Qpctl	FALSE	0.015167	FALSE	0.246374	FALSE	0.125952	FALSE	0.153746
ENSMUSG00000031104	Rab33a	#N/A	#N/A	#N/A	#N/A	#N/A	#N/A	#N/A	#N/A
ENSMUSG00000031167	Rbm3	FALSE	0.678642	TRUE	1.14279	FALSE	0.297957	TRUE	1.39356
ENSMUSG00000022018	Rgcc	FALSE	0.377756	FALSE	-0.58138	FALSE	-0.0122005	FALSE	-0.264465
ENSMUSG00000026482	Rgl1	FALSE	-0.346619	FALSE	0.16853	FALSE	-0.141744	FALSE	-0.000190389
ENSMUSG00000059606	Rnase2b	#N/A	#N/A	#N/A	#N/A	#N/A	#N/A	#N/A	#N/A
ENSMUSG00000052656	Rnf103	FALSE	-0.156446	FALSE	0.17553	FALSE	-0.375552	FALSE	-0.0756259
ENSMUSG00000050896	Rtn4rl2	FALSE	1.5772	FALSE	2.46028	FALSE	1.8519	FALSE	1.90515
ENSMUSG00000074115	Saa1	#N/A	#N/A	#N/A	#N/A	#N/A	#N/A	#N/A	#N/A
ENSMUSG00000057465	Saa2	#N/A	#N/A	#N/A	#N/A	#N/A	#N/A	#N/A	#N/A
ENSMUSG00000046056	Sbsn	FALSE	-0.67743	TRUE	-1.25146	FALSE	-0.692611	TRUE	-1.09917
ENSMUSG00000029426	Scarb2	FALSE	0.0483899	FALSE	0.0282746	FALSE	-0.0101683	FALSE	-0.0776069
ENSMUSG00000017009	Sdc4	FALSE	0.239047	TRUE	1.37926	FALSE	0.439822	FALSE	0.962124
ENSMUSG00000019802	Sec63	FALSE	-0.101316	FALSE	0.161399	FALSE	-0.0986933	FALSE	0.158398
ENSMUSG00000037411	Serpine1	FALSE	0.523221	TRUE	1.31696	FALSE	0.504177	FALSE	0.646329
ENSMUSG00000005057	Sh2b2	FALSE	-0.373961	FALSE	-0.35453	FALSE	0.63112	FALSE	-0.454268
ENSMUSG00000040711	Sh3pxd2b	FALSE	-0.063214	TRUE	1.28214	FALSE	0.243727	FALSE	0.758884
ENSMUSG00000029175	Slc35f6	FALSE	-0.130824	FALSE	0.33018	FALSE	0.0292494	FALSE	0.24052
ENSMUSG00000020261	Slc36a1	FALSE	-0.342221	FALSE	0.250755	FALSE	-0.0331452	FALSE	-0.0144504
ENSMUSG00000022094	Slc39a14	FALSE	-0.0970819	FALSE	0.413575	FALSE	0.148382	FALSE	0.163887
ENSMUSG00000038178	Slc43a2	FALSE	-0.693052	FALSE	-0.672247	FALSE	-0.656215	FALSE	-0.633892
ENSMUSG00000022180	Slc7a8	FALSE	-0.0962615	FALSE	0.913698	FALSE	0.200566	FALSE	0.735358
ENSMUSG00000020027	Socs2	FALSE	0.201082	FALSE	0.609076	FALSE	0.367743	FALSE	0.666565
ENSMUSG00000006818	Sod2	FALSE	0.554655	TRUE	1.89944	FALSE	0.671371	TRUE	1.2549
ENSMUSG00000061878	Sphk1	TRUE	1.38648	TRUE	1.39649	TRUE	1.17111	TRUE	1.70208
ENSMUSG00000042286	Stab1	FALSE	-0.714028	FALSE	-0.467125	FALSE	-0.390408	FALSE	-0.447417
ENSMUSG00000055799	Tcf7l1	FALSE	-0.721084	FALSE	-0.820735	FALSE	-0.0401015	FALSE	-0.895094
ENSMUSG00000029553	Tfec	FALSE	-0.10592	TRUE	1.04326	FALSE	-0.25004	FALSE	0.742334
ENSMUSG00000021253	Tgfb3	FALSE	0.137997	FALSE	0.670604	FALSE	0.429884	FALSE	0.702588
ENSMUSG00000040152	Thbs1	FALSE	-0.482253	FALSE	-0.440461	FALSE	-0.325019	FALSE	-0.872936
ENSMUSG00000001131	Timp1	TRUE	1.0367	TRUE	1.94243	TRUE	1.30845	TRUE	2.03474
ENSMUSG00000079164	Tlr5	TRUE	-1.02488	TRUE	-2.66989	FALSE	-0.950015	TRUE	-2.07312
ENSMUSG00000038141	Tmem181a	FALSE	0.0265138	FALSE	0.232326	FALSE	0.0825548	FALSE	0.111714
ENSMUSG00000024754	Tmem2	FALSE	0.638543	TRUE	1.52327	FALSE	0.617239	TRUE	1.29385
ENSMUSG00000026519	Tmem63a	FALSE	-0.331062	FALSE	-0.598197	FALSE	-0.229742	FALSE	-0.47945
ENSMUSG00000062373	Tmem65	FALSE	-0.47916	FALSE	-0.586108	FALSE	-0.592508	FALSE	-0.538837
ENSMUSG00000024180	Tmem8	FALSE	-0.0108449	FALSE	-0.471686	FALSE	-0.0396369	FALSE	-0.29596
ENSMUSG00000043085	Tmem82	FALSE	0.448329	FALSE	-0.314683	FALSE	-0.0344509	FALSE	-0.160613
ENSMUSG00000010307	Tmem86a	FALSE	-0.458388	FALSE	-0.302438	FALSE	-0.170136	FALSE	-0.222437
ENSMUSG00000019850	Tnfaip3	FALSE	0.161562	FALSE	0.656253	FALSE	-0.0242142	FALSE	0.173152
ENSMUSG00000048677	Tpcn2	FALSE	-0.151105	FALSE	-0.471542	FALSE	-0.11452	FALSE	-0.458954
ENSMUSG00000032376	Usp3	FALSE	-0.173754	FALSE	-0.301328	FALSE	-0.271718	FALSE	-0.255257
ENSMUSG00000022479	Vdr	TRUE	1.5114	TRUE	2.81363	TRUE	1.91931	TRUE	2.08472
ENSMUSG00000020078	Vps26a	FALSE	0.0442099	FALSE	0.435387	FALSE	0.019112	FALSE	0.33643
ENSMUSG00000042677	Zc3h12a	FALSE	-0.173645	FALSE	-0.300489	FALSE	-0.0421829	FALSE	-0.343538
ENSMUSG00000085795	Zfp703	FALSE	-0.287313	FALSE	-0.0834361	FALSE	-0.298382	FALSE	-0.188852

## Sheet: B6 Myeloid cells_Lipid metaboli
gene_id	gene_name	rmt_day4_DEG	rmt_day4_logFC	rmt_day6_DEG	rmt_day6_logFC	sbp_day4_DEG	sbp_dat4_logFC	sbp_day6_DEG	sbp_day6_logFC
ENSMUSG00000020284	1810043G02Rik	FALSE	0.018247	FALSE	0.724118	FALSE	0.158601	FALSE	0.463825
ENSMUSG00000053553	3110082I17Rik	FALSE	0.70647	TRUE	1.04999	FALSE	0.96249	TRUE	1.24794
ENSMUSG00000053007	9430076C15Rik	FALSE	0.14183	TRUE	2.83664	FALSE	0.194297	TRUE	2.33294
ENSMUSG00000055782	Abcd2	FALSE	-0.575904	TRUE	-1.28802	TRUE	-1.06449	TRUE	-1.33584
ENSMUSG00000030861	Acadsb	FALSE	-0.380923	FALSE	-0.0924459	FALSE	-0.596805	FALSE	-0.317747
ENSMUSG00000002103	Acp2	FALSE	-0.237022	FALSE	0.452671	FALSE	-0.17376	FALSE	0.164485
ENSMUSG00000031555	Adam9	FALSE	0.112041	FALSE	0.712906	FALSE	0.158061	FALSE	0.432986
ENSMUSG00000030168	Adipor2	FALSE	0.172514	FALSE	0.375207	FALSE	0.197181	FALSE	0.37695
ENSMUSG00000018500	Adora2b	FALSE	0.166822	FALSE	0.883237	FALSE	-0.0648669	FALSE	0.515563
ENSMUSG00000011148	Adssl1	FALSE	0.408878	FALSE	0.138571	FALSE	-0.0493292	FALSE	-0.00446752
ENSMUSG00000055013	Agap1	FALSE	-0.248234	FALSE	-0.873105	FALSE	0.0406531	FALSE	-0.765706
ENSMUSG00000026922	Agpat2	FALSE	-0.0117971	FALSE	0.0240984	FALSE	-0.149303	FALSE	0.0501099
ENSMUSG00000023827	Agpat4	FALSE	0.203641	FALSE	0.253895	FALSE	-0.0183599	FALSE	0.123231
ENSMUSG00000029314	Agpat9	FALSE	-0.395783	TRUE	-1.18613	FALSE	-0.504423	FALSE	-0.538564
ENSMUSG00000029007	Agtrap	FALSE	0.0950045	FALSE	0.662574	FALSE	0.163153	FALSE	0.547384
ENSMUSG00000001729	Akt1	FALSE	0.130422	FALSE	0.848576	FALSE	0.225821	FALSE	0.789938
ENSMUSG00000024885	Aldh3b1	FALSE	0.0413747	FALSE	0.64765	FALSE	-0.142251	FALSE	0.400277
ENSMUSG00000005686	Ampd3	FALSE	0.270575	FALSE	-0.865348	FALSE	-0.304057	FALSE	-0.264389
ENSMUSG00000021814	Anxa7	FALSE	0.103107	FALSE	0.53965	FALSE	0.156621	FALSE	0.404484
ENSMUSG00000015702	Anxa9	FALSE	-0.0195486	FALSE	0.299492	FALSE	-0.263762	FALSE	0.0478189
ENSMUSG00000002957	Ap2a2	FALSE	-0.029336	FALSE	0.0363951	FALSE	-0.014147	FALSE	0.0671798
ENSMUSG00000033096	Apmap	FALSE	0.203784	FALSE	0.689874	FALSE	0.305197	FALSE	0.680759
ENSMUSG00000062421	Arf2	FALSE	0.200717	FALSE	0.56374	FALSE	0.156447	FALSE	0.612251
ENSMUSG00000030105	Arl8b	FALSE	0.333856	FALSE	0.857644	FALSE	0.174534	FALSE	0.805397
ENSMUSG00000020604	Arsg	FALSE	-0.325878	TRUE	-1.0668	FALSE	-0.428224	FALSE	-0.404905
ENSMUSG00000031007	Atp6ap2	FALSE	0.098869	FALSE	0.819754	FALSE	-0.000437817	FALSE	0.636809
ENSMUSG00000031803	B3gnt3	FALSE	0.119106	FALSE	-0.0110942	FALSE	0.191583	FALSE	0.175267
ENSMUSG00000048970	C1galt1c1	FALSE	0.101736	FALSE	0.495994	FALSE	-0.0179911	FALSE	0.282276
ENSMUSG00000021585	Cast	FALSE	0.0309078	FALSE	0.0935154	FALSE	-0.149877	FALSE	0.0471031
ENSMUSG00000042111	Ccdc115	FALSE	0.181946	FALSE	0.723168	FALSE	0.245873	FALSE	0.702697
ENSMUSG00000035539	Ccdc180	FALSE	-1.29907	FALSE	-1.00524	FALSE	-1.28981	FALSE	-1.23738
ENSMUSG00000051439	Cd14	FALSE	-0.700652	TRUE	-1.28016	FALSE	-0.776503	TRUE	-1.54671
ENSMUSG00000060703	Cd302	FALSE	-0.345414	FALSE	-0.355332	FALSE	-0.44948	FALSE	-0.521212
ENSMUSG00000047649	Cd3eap	FALSE	0.272432	FALSE	0.507424	FALSE	0.467468	FALSE	0.550735
ENSMUSG00000023067	Cdkn1a	TRUE	1.00219	TRUE	2.58304	TRUE	1.263	TRUE	2.22196
ENSMUSG00000034957	Cebpa	FALSE	-0.168889	FALSE	-0.158311	FALSE	-0.204003	FALSE	-0.298972
ENSMUSG00000056501	Cebpb	FALSE	0.959483	TRUE	2.62323	TRUE	1.72287	TRUE	2.081
ENSMUSG00000068267	Cenpb	FALSE	0.097723	FALSE	0.535662	FALSE	0.202294	FALSE	0.572666
ENSMUSG00000015714	Cers2	FALSE	0.108426	FALSE	0.236598	FALSE	0.0928971	FALSE	0.166264
ENSMUSG00000049037	Clec4a1	FALSE	0.0386617	FALSE	0.00925619	FALSE	-0.171259	FALSE	-0.125763
ENSMUSG00000032458	Copb2	FALSE	0.312311	FALSE	0.633762	FALSE	0.268536	FALSE	0.597993
ENSMUSG00000004530	Coro1c	FALSE	0.345484	FALSE	0.85028	FALSE	0.277772	FALSE	0.753218
ENSMUSG00000071713	Csf2rb	FALSE	0.305241	FALSE	0.662559	FALSE	0.425172	FALSE	0.365796
ENSMUSG00000071714	Csf2rb2	FALSE	0.383138	FALSE	0.571781	FALSE	0.552752	FALSE	0.465548
ENSMUSG00000027447	Cst3	FALSE	0.146348	FALSE	0.272158	FALSE	0.262421	FALSE	0.0146088
ENSMUSG00000030970	Ctbp2	FALSE	-0.0727774	FALSE	0.184533	FALSE	0.338148	FALSE	0.0990308
ENSMUSG00000028189	Ctbs	FALSE	-0.245448	FALSE	-0.162662	FALSE	-0.218596	FALSE	-0.331289
ENSMUSG00000017760	Ctsa	FALSE	-0.207809	FALSE	0.245324	FALSE	-0.0959693	FALSE	0.0756098
ENSMUSG00000062127	Cttnbp2nl	FALSE	0.3281	TRUE	1.13765	FALSE	0.387838	FALSE	0.832069
ENSMUSG00000018920	Cxcl16	FALSE	0.164096	FALSE	0.928454	FALSE	0.526528	FALSE	0.590853
ENSMUSG00000018042	Cyb5r3	FALSE	0.0755696	FALSE	-0.0495921	FALSE	-0.00899592	FALSE	-0.00877911
ENSMUSG00000097075	D830044I16Rik	FALSE	-0.760629	FALSE	-0.821169	FALSE	-0.555336	FALSE	-0.375522
ENSMUSG00000078515	Ddi2	FALSE	0.189562	FALSE	0.171386	FALSE	0.138476	FALSE	0.207669
ENSMUSG00000001482	Def8	FALSE	0.317833	TRUE	1.01205	FALSE	0.389448	TRUE	1.09958
ENSMUSG00000031898	Dpep3	#N/A	#N/A	#N/A	#N/A	#N/A	#N/A	#N/A	#N/A
ENSMUSG00000092074	Dynlt1a	FALSE	0.313436	TRUE	1.10004	FALSE	0.205799	TRUE	1.09973
ENSMUSG00000024909	Efemp2	FALSE	0.0953838	FALSE	0.650365	FALSE	0.228209	FALSE	0.426158
ENSMUSG00000024937	Ehbp1l1	FALSE	0.20079	FALSE	0.324034	FALSE	0.101347	FALSE	0.321045
ENSMUSG00000093661	Eif4e3	FALSE	0.343057	FALSE	0.584755	FALSE	0.121968	FALSE	0.497654
ENSMUSG00000026083	Eif5b	FALSE	0.219406	FALSE	0.449418	FALSE	0.198844	FALSE	0.457845
ENSMUSG00000070002	Ell	FALSE	-0.221576	FALSE	-0.132923	FALSE	-0.0633933	FALSE	-0.124293
ENSMUSG00000022337	Emc2	FALSE	0.251332	FALSE	0.594963	FALSE	0.106176	FALSE	0.603029
ENSMUSG00000023960	Enpp5	FALSE	-0.34448	FALSE	-0.720395	FALSE	-0.274697	FALSE	-0.7034
ENSMUSG00000025192	Entpd7	FALSE	-0.288207	FALSE	0.234759	FALSE	-0.160212	FALSE	-0.0444803
ENSMUSG00000021831	Ero1l	FALSE	0.309861	FALSE	0.682354	FALSE	0.20096	FALSE	0.5289
ENSMUSG00000030199	Etv6	FALSE	0.319522	FALSE	0.718304	FALSE	0.45867	FALSE	0.568755
ENSMUSG00000058594	Fbxo18	FALSE	-0.125399	FALSE	0.107091	FALSE	-0.207229	FALSE	-0.186902
ENSMUSG00000089665	Fcor	#N/A	#N/A	#N/A	#N/A	#N/A	#N/A	#N/A	#N/A
ENSMUSG00000000127	Fer	FALSE	-0.000777481	FALSE	0.29864	FALSE	-0.0904954	FALSE	0.155048
ENSMUSG00000022788	Fgd4	FALSE	-0.404171	FALSE	-0.0925258	FALSE	-0.331204	FALSE	-0.278902
ENSMUSG00000061175	Fnip2	FALSE	0.213644	FALSE	0.794686	FALSE	0.0599669	FALSE	0.67846
ENSMUSG00000026657	Frmd4a	FALSE	0.0670497	FALSE	-0.234416	FALSE	-0.069181	FALSE	-0.293789
ENSMUSG00000030064	Frmd4b	FALSE	-0.255206	FALSE	-0.0229718	FALSE	-0.308674	FALSE	-0.15488
ENSMUSG00000019810	Fuca2	FALSE	0.0917404	FALSE	0.684891	FALSE	-0.0038746	FALSE	0.601084
ENSMUSG00000021003	Galc	FALSE	-0.476774	FALSE	0.0612534	FALSE	-0.436775	FALSE	-0.22412
ENSMUSG00000027199	Gatm	TRUE	1.13093	TRUE	1.75663	TRUE	1.00808	TRUE	1.67902
ENSMUSG00000028048	Gba	FALSE	0.150309	FALSE	0.431377	FALSE	0.18934	FALSE	0.384757
ENSMUSG00000026893	Gca	FALSE	0.430283	TRUE	1.17674	FALSE	0.327509	FALSE	0.453005
ENSMUSG00000031266	Gla	FALSE	0.694179	TRUE	1.9186	FALSE	0.414426	TRUE	1.60807
ENSMUSG00000036402	Gng12	FALSE	0.482419	TRUE	1.5178	FALSE	0.52913	TRUE	1.02157
ENSMUSG00000014959	Gorasp2	FALSE	0.0959701	FALSE	0.48389	FALSE	0.187151	FALSE	0.392167
ENSMUSG00000037661	Gpr160	FALSE	-0.114398	FALSE	0.0970544	FALSE	-0.271291	FALSE	0.0377219
ENSMUSG00000096210	H1f0	FALSE	-0.454499	FALSE	0.222258	FALSE	-0.525473	FALSE	0.551457
ENSMUSG00000034088	Hdlbp	FALSE	0.25991	FALSE	0.504784	FALSE	0.238026	FALSE	0.449937
ENSMUSG00000000628	Hk2	FALSE	0.617772	TRUE	1.3307	FALSE	0.623034	TRUE	1.16347
ENSMUSG00000029311	Hsd17b11	FALSE	-0.310696	FALSE	-0.316288	FALSE	-0.336425	FALSE	-0.386637
ENSMUSG00000004951	Hspb1	FALSE	0.233614	FALSE	-0.683704	TRUE	1.34583	FALSE	-0.77332
ENSMUSG00000023206	Il15ra	FALSE	0.822955	TRUE	1.5122	FALSE	0.924136	TRUE	1.11071
ENSMUSG00000000555	Itga5	FALSE	0.380693	TRUE	1.42174	FALSE	0.556613	TRUE	1.24846
ENSMUSG00000002778	Kdelr1	FALSE	-0.108171	FALSE	0.325859	FALSE	-0.0354596	FALSE	0.330642
ENSMUSG00000020821	Kif1c	FALSE	-0.170456	FALSE	0.214426	FALSE	0.0604345	FALSE	0.146403
ENSMUSG00000027475	Kif3b	FALSE	0.12788	FALSE	0.325165	FALSE	0.054346	FALSE	0.254546
ENSMUSG00000031447	Lamp1	FALSE	0.0681455	FALSE	0.735924	FALSE	0.0270889	FALSE	0.449119
ENSMUSG00000016534	Lamp2	FALSE	0.11847	FALSE	0.60332	FALSE	0.0207641	FALSE	0.451307
ENSMUSG00000035212	Leprot	FALSE	0.0576703	FALSE	0.25075	FALSE	-0.0798575	FALSE	0.22853
ENSMUSG00000024395	Lims2	FALSE	-0.473939	TRUE	-1.74767	FALSE	-0.544488	TRUE	-1.48603
ENSMUSG00000055435	Maf	FALSE	-0.439099	FALSE	0.0027944	FALSE	-0.481614	FALSE	-0.0192118
ENSMUSG00000036634	Mag	FALSE	0.428316	TRUE	1.28822	FALSE	0.28805	TRUE	1.01565
ENSMUSG00000024150	Mcfd2	FALSE	0.073717	FALSE	0.17639	FALSE	0.056595	FALSE	-0.115666
ENSMUSG00000039208	Metrnl	FALSE	0.227696	TRUE	1.30244	FALSE	0.344255	FALSE	0.9403
ENSMUSG00000027775	Mfsd1	FALSE	0.349338	FALSE	0.939521	FALSE	0.0133634	FALSE	0.824383
ENSMUSG00000029490	Mfsd7a	FALSE	0.254034	FALSE	1.77573	FALSE	0.375954	FALSE	1.2702
ENSMUSG00000036718	Micall2	FALSE	0.335573	FALSE	-0.247198	FALSE	0.24539	FALSE	0.0110566
ENSMUSG00000039616	Mocos	FALSE	0.345889	TRUE	1.01836	FALSE	0.538331	FALSE	0.771844
ENSMUSG00000031765	Mt1	TRUE	1.0919	TRUE	1.82566	TRUE	1.29868	TRUE	1.73886
ENSMUSG00000029413	Naaa	FALSE	0.189279	FALSE	0.883571	FALSE	0.249873	FALSE	0.682
ENSMUSG00000022453	Naga	FALSE	-0.217208	FALSE	0.0187925	FALSE	-0.264246	FALSE	-0.104122
ENSMUSG00000058099	Nfam1	FALSE	-0.458363	FALSE	-0.736004	FALSE	-0.328355	FALSE	-0.748162
ENSMUSG00000030452	Nipa2	FALSE	0.315912	FALSE	0.611349	FALSE	0.131847	FALSE	0.709514
ENSMUSG00000017837	Nkiras2	FALSE	0.107839	FALSE	0.193675	FALSE	0.137996	FALSE	0.208662
ENSMUSG00000032311	Nrg4	FALSE	-0.261872	FALSE	-0.128964	FALSE	-0.320932	FALSE	-0.594368
ENSMUSG00000071547	Nt5dc2	FALSE	0.632769	TRUE	1.27155	FALSE	0.836915	TRUE	1.0485
ENSMUSG00000063160	Numbl	FALSE	-0.00677862	FALSE	-0.469851	FALSE	-0.151401	FALSE	-0.272582
ENSMUSG00000030717	Nupr1	FALSE	0.0834334	FALSE	0.789527	FALSE	0.141014	FALSE	0.391918
ENSMUSG00000030162	Olr1	FALSE	0.404266	FALSE	-0.152239	FALSE	-0.163079	FALSE	0.293091
ENSMUSG00000040462	Os9	FALSE	-0.0561752	FALSE	0.162874	FALSE	-0.0180284	FALSE	0.145609
ENSMUSG00000028559	Osbpl9	FALSE	-0.112686	FALSE	0.0823077	FALSE	-0.139811	FALSE	0.0755796
ENSMUSG00000036381	P2ry14	FALSE	-0.147385	FALSE	0.750014	FALSE	-0.105122	FALSE	0.442647
ENSMUSG00000048779	P2ry6	FALSE	0.00404715	FALSE	0.103528	FALSE	0.0532489	FALSE	0.119042
ENSMUSG00000028641	P3h1	FALSE	-0.0492786	FALSE	0.43397	FALSE	0.043542	FALSE	0.581751
ENSMUSG00000024899	Papss2	FALSE	0.143038	FALSE	0.54805	FALSE	0.220867	FALSE	0.100244
ENSMUSG00000032788	Pdxk	FALSE	-0.247264	FALSE	0.170294	FALSE	-0.0182637	FALSE	0.0872975
ENSMUSG00000021846	Peli2	TRUE	-1.09405	TRUE	-1.77269	TRUE	-1.25696	TRUE	-1.71397
ENSMUSG00000011752	Pgam1	FALSE	0.445148	TRUE	1.50076	FALSE	0.436217	TRUE	1.32461
ENSMUSG00000030990	Pgap2	FALSE	0.0462222	FALSE	0.289364	FALSE	0.106678	FALSE	0.116149
ENSMUSG00000029171	Pgm1	FALSE	0.282578	FALSE	0.814273	FALSE	0.270167	FALSE	0.659544
ENSMUSG00000062866	Phactr2	FALSE	-0.446247	FALSE	-0.364677	FALSE	-0.30922	FALSE	-0.394282
ENSMUSG00000068245	Phf11d	TRUE	1.07087	TRUE	2.40203	TRUE	1.66324	TRUE	2.06931
ENSMUSG00000046245	Pilra	FALSE	-0.101218	FALSE	0.0966769	FALSE	-0.0225869	FALSE	-0.0430546
ENSMUSG00000066684	Pilrb1	FALSE	-0.292951	FALSE	-0.413404	FALSE	-0.247533	FALSE	-0.624898
ENSMUSG00000066682	Pilrb2	FALSE	-0.532829	TRUE	-1.07424	FALSE	-0.514984	TRUE	-1.0247
ENSMUSG00000089942	Pira2	FALSE	-0.208664	FALSE	0.272086	FALSE	-0.177173	FALSE	0.0147727
ENSMUSG00000017781	Pitpna	FALSE	0.0992073	FALSE	0.533946	FALSE	0.257539	FALSE	0.430405
ENSMUSG00000056220	Pla2g4a	FALSE	0.452122	TRUE	1.43351	FALSE	0.43927	FALSE	0.931695
ENSMUSG00000046223	Plaur	FALSE	0.104666	FALSE	0.388191	FALSE	0.215602	FALSE	0.194161
ENSMUSG00000021759	Plpp1	FALSE	-0.180382	FALSE	-0.712593	FALSE	-0.171082	FALSE	-0.684517
ENSMUSG00000031570	Plpp5	FALSE	0.151037	FALSE	0.122505	FALSE	0.165411	FALSE	0.222549
ENSMUSG00000028657	Ppt1	FALSE	0.175609	FALSE	0.769243	FALSE	0.240309	FALSE	0.530335
ENSMUSG00000019969	Psen1	FALSE	0.211846	FALSE	0.604009	FALSE	0.25842	FALSE	0.492605
ENSMUSG00000032290	Ptpn9	FALSE	0.0397029	FALSE	0.349283	FALSE	0.0606816	FALSE	0.307206
ENSMUSG00000020149	Rab1a	FALSE	0.209493	FALSE	0.610745	FALSE	0.134222	FALSE	0.533413
ENSMUSG00000019832	Rab32	FALSE	0.00496741	FALSE	0.988069	FALSE	-0.0206267	FALSE	0.583799
ENSMUSG00000004451	Ralb	FALSE	0.0871144	FALSE	0.771528	FALSE	0.240904	FALSE	0.473929
ENSMUSG00000070780	Rbm47	FALSE	0.216148	FALSE	0.638681	FALSE	0.0765981	FALSE	0.362278
ENSMUSG00000047881	Rell1	FALSE	-0.052209	FALSE	-0.350864	FALSE	-0.196692	FALSE	-0.361597
ENSMUSG00000031387	Renbp	FALSE	-0.190123	FALSE	0.818204	FALSE	-0.161165	FALSE	0.0192019
ENSMUSG00000020376	Rnf130	FALSE	-0.287002	FALSE	-0.0862898	FALSE	-0.440055	FALSE	-0.282835
ENSMUSG00000063760	Rnf217	FALSE	-0.35714	FALSE	0.472895	FALSE	-0.190441	FALSE	0.197956
ENSMUSG00000041926	Rnpep	FALSE	-0.0452227	FALSE	0.535918	FALSE	0.0630842	FALSE	0.45314
ENSMUSG00000073471	Rsph3a	FALSE	-0.115929	FALSE	0.42591	FALSE	-0.0195903	FALSE	0.211558
ENSMUSG00000040188	Scamp2	FALSE	-0.0373883	FALSE	0.208472	FALSE	-0.0180247	FALSE	0.158483
ENSMUSG00000040722	Scamp5	FALSE	-0.422788	FALSE	-0.172374	FALSE	-0.403608	FALSE	-0.0238504
ENSMUSG00000044813	Shb	FALSE	0.0210952	FALSE	0.316489	FALSE	0.427165	FALSE	0.41224
ENSMUSG00000027322	Siglec1	FALSE	-0.0436221	TRUE	-1.35064	FALSE	0.217703	TRUE	-1.20313
ENSMUSG00000017765	Slc12a4	FALSE	0.368464	FALSE	0.624826	FALSE	0.29565	FALSE	0.273529
ENSMUSG00000026342	Slc35f5	FALSE	0.288988	FALSE	0.971392	FALSE	0.326723	FALSE	0.744087
ENSMUSG00000052310	Slc39a1	FALSE	0.299317	TRUE	1.0349	FALSE	0.410803	FALSE	0.811804
ENSMUSG00000030089	Slc41a3	FALSE	0.489268	FALSE	0.578622	FALSE	0.546937	FALSE	0.616253
ENSMUSG00000032754	Slc8b1	FALSE	-0.0143332	FALSE	0.673921	FALSE	0.0873241	FALSE	0.263393
ENSMUSG00000029402	Snrnp35	FALSE	0.316159	FALSE	0.614526	FALSE	0.164098	FALSE	0.581078
ENSMUSG00000032382	Snx1	FALSE	0.155629	FALSE	0.482215	FALSE	0.11794	FALSE	0.397819
ENSMUSG00000026600	Soat1	FALSE	0.0516478	FALSE	0.222533	FALSE	0.00952192	FALSE	0.0235815
ENSMUSG00000037239	Spred3	FALSE	-0.378009	FALSE	-0.0651147	FALSE	-0.132337	FALSE	0.0470697
ENSMUSG00000021930	Spryd7	FALSE	0.191459	FALSE	0.198562	FALSE	0.0539083	FALSE	0.346228
ENSMUSG00000021036	Sptlc2	FALSE	0.0159783	FALSE	0.544859	FALSE	0.119422	FALSE	0.522099
ENSMUSG00000005803	Sqrdl	FALSE	-0.182496	FALSE	0.202798	FALSE	-0.215586	FALSE	0.0184119
ENSMUSG00000032042	Srpr	FALSE	0.137036	FALSE	0.48323	FALSE	0.177641	FALSE	0.396407
ENSMUSG00000021427	Ssr1	FALSE	0.239001	FALSE	0.52386	FALSE	0.113912	FALSE	0.516742
ENSMUSG00000027828	Ssr3	FALSE	0.291929	FALSE	0.8927	FALSE	0.264778	FALSE	0.792707
ENSMUSG00000031995	St14	FALSE	0.254346	FALSE	0.336709	FALSE	0.286808	FALSE	0.196787
ENSMUSG00000033276	Stk36	FALSE	-0.239516	FALSE	-0.250358	FALSE	-0.285251	FALSE	0.573291
ENSMUSG00000041488	Stx3	FALSE	-0.299481	FALSE	0.501271	FALSE	-0.12623	FALSE	0.245669
ENSMUSG00000030101	Sumf1	FALSE	-0.04423	FALSE	0.242968	FALSE	0.0718138	FALSE	0.366789
ENSMUSG00000037217	Syn1	FALSE	-0.351032	FALSE	-0.600279	FALSE	-0.00736517	FALSE	-0.369814
ENSMUSG00000036644	Tbc1d9b	FALSE	-0.279096	FALSE	-0.0752945	FALSE	-0.232595	FALSE	-0.0679931
ENSMUSG00000000134	Tfe3	FALSE	-0.115125	FALSE	0.295605	FALSE	0.315548	FALSE	0.101188
ENSMUSG00000039005	Tlr4	FALSE	0.119213	FALSE	0.699429	FALSE	0.160699	FALSE	0.554223
ENSMUSG00000025591	Tma16	FALSE	0.370497	FALSE	0.826528	FALSE	0.4227	FALSE	0.614331
ENSMUSG00000006301	Tmbim1	FALSE	-0.155518	FALSE	-0.155165	FALSE	-0.160623	FALSE	-0.182521
ENSMUSG00000047045	Tmem164	FALSE	-0.0979069	FALSE	0.300145	FALSE	0.0154545	FALSE	0.221977
ENSMUSG00000029234	Tmem165	FALSE	0.107069	FALSE	0.410555	FALSE	-0.0600083	FALSE	0.328889
ENSMUSG00000060538	Tmem219	FALSE	0.109411	FALSE	0.286155	FALSE	0.166193	FALSE	0.352925
ENSMUSG00000097328	Tnfsf12	FALSE	-0.930761	FALSE	-0.361914	FALSE	-0.471186	FALSE	-0.717175
ENSMUSG00000042870	Tom1	FALSE	0.209092	FALSE	0.257191	FALSE	0.0781649	FALSE	0.136757
ENSMUSG00000023992	Trem2	#N/A	#N/A	#N/A	#N/A	#N/A	#N/A	#N/A	#N/A
ENSMUSG00000032501	Trib1	FALSE	0.0747526	FALSE	0.983107	FALSE	0.437377	FALSE	0.627274
ENSMUSG00000047821	Trim16	FALSE	-0.112891	FALSE	-0.439095	FALSE	0.432877	FALSE	0.685496
ENSMUSG00000062380	Tubb3	TRUE	2.23518	TRUE	4.0415	TRUE	2.33885	TRUE	3.93797
ENSMUSG00000090124	Ugt1a7c	FALSE	-0.281341	FALSE	0.794558	FALSE	-0.104802	FALSE	0.679698
ENSMUSG00000021520	Uqcrb	FALSE	0.318794	FALSE	0.907117	FALSE	0.400169	FALSE	0.860888
ENSMUSG00000057363	Uxs1	FALSE	0.0748887	FALSE	0.717795	FALSE	0.18868	FALSE	0.691627
ENSMUSG00000021771	Vdac2	FALSE	0.485349	TRUE	1.08184	FALSE	0.47599	FALSE	0.899577
ENSMUSG00000038775	Vill	FALSE	0.596632	TRUE	1.87052	FALSE	0.565339	TRUE	1.52551
ENSMUSG00000075701	Vimp	FALSE	0.398314	FALSE	0.944206	FALSE	0.409627	FALSE	0.791592
ENSMUSG00000037752	Xkr8	FALSE	-0.234137	FALSE	-0.0348519	FALSE	0.323761	FALSE	0.196375
ENSMUSG00000047371	Zfp768	FALSE	-0.186997	FALSE	0.178575	FALSE	-0.0180213	FALSE	0.236706

## Sheet: B7 Myeloid cells_Granulocytes
gene_id	gene_name	rmt_day4_DEG	rmt_day4_logFC	rmt_day6_DEG	rmt_day6_logFC	sbp_day4_DEG	sbp_dat4_logFC	sbp_day6_DEG	sbp_day6_logFC
ENSMUSG00000022456	Sept3	FALSE	0.191166	TRUE	1.3269	FALSE	0.478471	TRUE	1.10061
ENSMUSG00000018398	Sept8	FALSE	0.425843	FALSE	0.361533	FALSE	0.378177	FALSE	0.512294
ENSMUSG00000042208	0610010F05Rik	FALSE	-0.0545808	FALSE	0.629249	FALSE	-0.031827	FALSE	0.530006
ENSMUSG00000051319	1500011K16Rik	FALSE	0.324018	FALSE	0.527088	FALSE	0.631358	FALSE	0.465326
ENSMUSG00000035372	1810055G02Rik	FALSE	0.764843	TRUE	1.36481	FALSE	0.980224	TRUE	1.29115
ENSMUSG00000021185	9030617O03Rik	FALSE	-0.588664	FALSE	-0.554599	FALSE	-0.214474	FALSE	-0.578399
ENSMUSG00000036275	9530068E07Rik	FALSE	0.193401	FALSE	0.551246	FALSE	0.242123	FALSE	0.467008
ENSMUSG00000043939	A530064D06Rik	FALSE	-0.0699008	FALSE	-0.865656	FALSE	0.123202	FALSE	-0.831633
ENSMUSG00000022822	Abcc5	FALSE	-0.0195739	FALSE	0.38906	FALSE	0.221996	FALSE	0.0123952
ENSMUSG00000031378	Abcd1	FALSE	-0.26262	FALSE	-0.238083	FALSE	-0.256749	FALSE	-0.130197
ENSMUSG00000030760	Acer3	FALSE	0.542761	FALSE	0.828648	FALSE	0.480178	FALSE	0.805077
ENSMUSG00000028405	Aco1	FALSE	-0.0174105	FALSE	0.439363	FALSE	0.040749	FALSE	0.305969
ENSMUSG00000034853	Acot11	FALSE	-0.0592177	FALSE	-0.356978	FALSE	-0.206992	FALSE	-0.250605
ENSMUSG00000054693	Adam10	FALSE	0.153032	FALSE	0.0252548	FALSE	-0.131665	FALSE	0.0389345
ENSMUSG00000036932	Aifm1	FALSE	0.441164	FALSE	0.730684	FALSE	0.26031	FALSE	0.839181
ENSMUSG00000020085	Aifm2	FALSE	0.330026	FALSE	0.937511	FALSE	0.267487	FALSE	0.879441
ENSMUSG00000053644	Aldh7a1	FALSE	0.0256961	FALSE	0.436444	FALSE	-0.106049	FALSE	0.494344
ENSMUSG00000026687	Aldh9a1	FALSE	0.306935	FALSE	0.715152	FALSE	0.304118	FALSE	0.696795
ENSMUSG00000028028	Alpk1	FALSE	0.0750084	FALSE	0.122014	FALSE	-0.116429	FALSE	-0.0322138
ENSMUSG00000036977	Anapc10	FALSE	0.481663	FALSE	0.428447	FALSE	-0.344907	FALSE	0.451997
ENSMUSG00000029484	Anxa3	FALSE	-0.163709	FALSE	0.671198	FALSE	-0.118158	FALSE	0.27791
ENSMUSG00000029994	Anxa4	FALSE	0.798043	TRUE	2.26844	FALSE	0.999507	TRUE	1.81741
ENSMUSG00000021686	Ap3b1	FALSE	-0.00601485	FALSE	0.279212	FALSE	-0.00332272	FALSE	0.190432
ENSMUSG00000019979	Apaf1	FALSE	0.176549	FALSE	0.681195	FALSE	0.0368159	FALSE	0.645399
ENSMUSG00000021877	Arf4	FALSE	0.365058	FALSE	0.820167	FALSE	0.360402	FALSE	0.586781
ENSMUSG00000042607	Asb4	FALSE	0.941035	FALSE	2.79273	FALSE	1.07943	FALSE	2.24775
ENSMUSG00000021619	Atg10	FALSE	-0.120974	FALSE	0.17609	FALSE	-0.111712	FALSE	0.122341
ENSMUSG00000040907	Atp1a3	FALSE	-0.418514	FALSE	-0.0297434	FALSE	-0.29968	FALSE	-0.187941
ENSMUSG00000052459	Atp6v1a	FALSE	0.327367	TRUE	1.10993	FALSE	0.270001	TRUE	1.01837
ENSMUSG00000018821	Avpi1	FALSE	-0.319655	FALSE	-0.438296	FALSE	0.0859824	FALSE	-0.404327
ENSMUSG00000027165	B230118H07Rik	FALSE	-0.278012	FALSE	0.455131	FALSE	-0.0850669	FALSE	0.310385
ENSMUSG00000017929	B4galt5	FALSE	0.312909	TRUE	1.20567	FALSE	0.569459	FALSE	0.980631
ENSMUSG00000027420	Bfsp1	#N/A	#N/A	#N/A	#N/A	#N/A	#N/A	#N/A	#N/A
ENSMUSG00000030103	Bhlhe40	FALSE	0.0545793	TRUE	1.11207	FALSE	-0.0134695	FALSE	0.867279
ENSMUSG00000024164	C3	FALSE	0.0293923	FALSE	0.811344	FALSE	0.416878	FALSE	0.42538
ENSMUSG00000004113	Cacna1b	FALSE	-0.77554	TRUE	-1.45359	FALSE	-0.591407	FALSE	-0.506163
ENSMUSG00000031142	Cacna1f	#N/A	#N/A	#N/A	#N/A	#N/A	#N/A	#N/A	#N/A
ENSMUSG00000029767	Calu	FALSE	0.331434	TRUE	1.04119	FALSE	0.357106	FALSE	0.869537
ENSMUSG00000030272	Camk1	FALSE	-0.284097	FALSE	0.0840435	FALSE	-0.131913	FALSE	0.0569685
ENSMUSG00000056737	Capg	FALSE	-0.0370414	FALSE	0.311651	FALSE	-0.026516	FALSE	0.0446398
ENSMUSG00000027555	Car13	FALSE	0.800941	TRUE	1.83092	FALSE	0.803486	TRUE	1.58382
ENSMUSG00000031012	Cask	FALSE	0.0504082	FALSE	-0.0448061	FALSE	-0.0028413	FALSE	-0.0874236
ENSMUSG00000027994	Ccdc109b	TRUE	1.15998	TRUE	2.16833	TRUE	1.11266	TRUE	2.09187
ENSMUSG00000034795	Ccdc122	FALSE	-0.658108	FALSE	0.17494	FALSE	-0.582354	FALSE	0.423717
ENSMUSG00000018927	Ccl6	FALSE	0.366791	FALSE	0.701759	FALSE	-0.235994	FALSE	0.432146
ENSMUSG00000022667	Cd200r1	FALSE	-0.238691	FALSE	0.513862	FALSE	-0.358335	FALSE	0.313138
ENSMUSG00000016496	Cd274	TRUE	1.35939	TRUE	2.32414	TRUE	1.46995	TRUE	1.90601
ENSMUSG00000018774	Cd68	FALSE	-0.122368	FALSE	0.481923	FALSE	-0.067969	FALSE	0.199668
ENSMUSG00000041598	Cdc42ep4	FALSE	0.262344	FALSE	0.450114	FALSE	0.340741	FALSE	0.39737
ENSMUSG00000020024	Cep83	FALSE	0.308418	FALSE	0.899737	FALSE	0.23866	FALSE	0.93357
ENSMUSG00000090231	Cfb	TRUE	1.20853	TRUE	2.87373	TRUE	1.54577	TRUE	2.44726
ENSMUSG00000074916	Chst14	FALSE	-0.326438	FALSE	0.551229	FALSE	-0.0354392	FALSE	0.327647
ENSMUSG00000046841	Ckap4	FALSE	0.0712671	TRUE	1.01055	FALSE	0.121802	FALSE	0.957486
ENSMUSG00000000318	Clec10a	FALSE	-0.43057	TRUE	-1.04373	FALSE	-0.369353	FALSE	-0.592426
ENSMUSG00000043832	Clec4a3	FALSE	-0.0460225	FALSE	0.43725	FALSE	-0.286932	FALSE	0.189802
ENSMUSG00000032024	Clmp	FALSE	-0.510512	FALSE	-0.0298961	FALSE	-0.165709	FALSE	0.192079
ENSMUSG00000032245	Cln6	FALSE	-0.00442205	FALSE	0.593849	FALSE	0.102107	FALSE	0.75664
ENSMUSG00000026317	Cln8	FALSE	-0.116597	FALSE	-0.0273624	FALSE	-0.0351899	FALSE	-0.0522743
ENSMUSG00000062169	Cnih4	FALSE	0.452698	TRUE	1.14406	FALSE	0.517814	FALSE	0.823699
ENSMUSG00000036968	Cnpy4	FALSE	0.297231	FALSE	0.361029	FALSE	0.213227	FALSE	0.413673
ENSMUSG00000048351	Coa7	FALSE	0.234047	TRUE	1.35261	TRUE	1.05309	TRUE	1.33142
ENSMUSG00000018672	Copz2	FALSE	0.172046	FALSE	0.475302	FALSE	0.270837	FALSE	0.649925
ENSMUSG00000003617	Cp	FALSE	0.113653	FALSE	0.535706	FALSE	0.404881	FALSE	0.311136
ENSMUSG00000062980	Cped1	FALSE	-0.542815	FALSE	-0.98353	FALSE	-0.504153	TRUE	-1.0495
ENSMUSG00000065979	Cpped1	FALSE	0.094287	FALSE	0.294485	FALSE	0.00562918	FALSE	0.124949
ENSMUSG00000039007	Cpq	FALSE	-0.0229312	FALSE	-0.188482	FALSE	0.0308608	FALSE	-0.323013
ENSMUSG00000030284	Creld1	FALSE	0.403297	FALSE	0.281086	FALSE	0.31079	FALSE	0.0991859
ENSMUSG00000006360	Crip1	FALSE	0.174436	FALSE	0.925723	FALSE	0.136496	FALSE	0.902516
ENSMUSG00000024621	Csf1r	FALSE	-0.447504	TRUE	-1.18307	FALSE	-0.544639	TRUE	-1.27145
ENSMUSG00000059326	Csf2ra	FALSE	0.0869225	FALSE	0.445176	FALSE	0.262508	FALSE	0.183018
ENSMUSG00000034101	Ctnnd1	FALSE	-0.263027	FALSE	-0.38597	FALSE	-0.162717	FALSE	-0.513886
ENSMUSG00000038642	Ctss	FALSE	0.329266	FALSE	0.973344	FALSE	0.378788	FALSE	0.80445
ENSMUSG00000015340	Cybb	FALSE	0.348709	FALSE	0.748203	FALSE	0.305503	FALSE	0.494473
ENSMUSG00000048440	Cyp4f16	FALSE	-0.735938	FALSE	-0.949271	FALSE	-0.547848	TRUE	-1.24668
ENSMUSG00000079057	Cyp4v3	FALSE	-0.0363226	FALSE	0.756005	FALSE	-0.0946466	FALSE	0.361373
ENSMUSG00000039519	Cyp7b1	FALSE	-0.216889	FALSE	-0.455239	FALSE	-0.280652	FALSE	-0.669113
ENSMUSG00000025077	Dclre1a	FALSE	0.257858	FALSE	0.166197	FALSE	0.207092	FALSE	0.444791
ENSMUSG00000028757	Ddost	FALSE	0.378659	FALSE	0.968329	FALSE	0.457936	FALSE	0.868508
ENSMUSG00000020075	Ddx21	FALSE	0.536102	FALSE	0.758539	FALSE	0.548072	FALSE	0.759986
ENSMUSG00000038633	Degs1	FALSE	0.00280542	FALSE	0.178117	FALSE	-0.0723844	FALSE	0.0712425
ENSMUSG00000035392	Dennd1a	FALSE	0.000116039	FALSE	0.158602	FALSE	-0.082656	FALSE	0.119875
ENSMUSG00000038456	Dennd2a	FALSE	-0.248801	FALSE	-0.606191	FALSE	-0.206472	FALSE	-0.532988
ENSMUSG00000066026	Dhrs3	FALSE	-0.7356	TRUE	-1.2591	FALSE	-0.632707	TRUE	-1.16799
ENSMUSG00000070972	Dnajc25	FALSE	-0.0136486	FALSE	0.667172	FALSE	0.406884	FALSE	0.559181
ENSMUSG00000022136	Dnajc3	FALSE	0.373949	FALSE	0.513107	FALSE	0.341532	FALSE	0.355667
ENSMUSG00000003812	Dnase2a	FALSE	-0.120269	FALSE	0.0631828	FALSE	-0.329727	FALSE	-0.0730405
ENSMUSG00000035954	Dock4	FALSE	-0.126637	FALSE	0.415612	FALSE	0.0788694	FALSE	0.045484
ENSMUSG00000032123	Dpagt1	FALSE	0.538425	FALSE	0.838225	FALSE	0.542858	FALSE	0.740536
ENSMUSG00000027900	Dram2	FALSE	-0.153613	FALSE	0.264475	FALSE	-0.227297	FALSE	-0.0508972
ENSMUSG00000003518	Dusp3	FALSE	-0.333475	FALSE	-0.187565	FALSE	-0.232789	FALSE	-0.408118
ENSMUSG00000016526	Dyrk3	FALSE	0.46706	FALSE	-0.238994	FALSE	-0.0166448	FALSE	-0.0742263
ENSMUSG00000016477	E2f3	FALSE	0.780912	TRUE	1.26617	FALSE	0.727049	FALSE	0.951417
ENSMUSG00000062148	Ear6	FALSE	0.434009	FALSE	-2.02212	FALSE	-0.0778777	FALSE	-3.01313
ENSMUSG00000028108	Ecm1	FALSE	-0.079841	FALSE	-0.27323	FALSE	-0.27724	FALSE	-0.250394
ENSMUSG00000037868	Egr2	FALSE	0.365498	TRUE	1.53004	FALSE	0.260107	TRUE	1.01572
ENSMUSG00000024079	Eif2ak2	FALSE	0.972167	TRUE	1.23545	TRUE	1.15081	TRUE	1.18951
ENSMUSG00000035150	Eif2s3x	FALSE	0.495401	FALSE	0.950963	FALSE	0.467661	FALSE	0.924813
ENSMUSG00000017670	Elmo2	FALSE	0.272949	FALSE	0.714878	FALSE	0.445278	FALSE	0.537118
ENSMUSG00000029163	Emilin1	FALSE	0.299656	FALSE	0.652919	FALSE	0.544227	FALSE	0.413282
ENSMUSG00000026814	Eng	FALSE	-0.294835	FALSE	-0.00417855	FALSE	-0.00727307	FALSE	-0.0766983
ENSMUSG00000059040	Eno1b	FALSE	-0.149839	FALSE	1.53189	FALSE	-0.604581	FALSE	0.784883
ENSMUSG00000026615	Eprs	FALSE	0.407278	FALSE	0.652436	FALSE	0.355732	FALSE	0.623704
ENSMUSG00000005881	Ergic3	FALSE	0.0816576	FALSE	0.212989	FALSE	-0.0937594	FALSE	0.141037
ENSMUSG00000028343	Erp44	FALSE	0.178171	FALSE	0.63588	FALSE	0.0973437	FALSE	0.522409
ENSMUSG00000013089	Etv5	FALSE	-0.456718	FALSE	-0.16694	FALSE	-0.4118	FALSE	-0.256407
ENSMUSG00000078771	Evi2a	FALSE	0.0154194	FALSE	0.298356	FALSE	0.137285	FALSE	0.253936
ENSMUSG00000031444	F10	FALSE	0.0366187	TRUE	3.8141	FALSE	-0.0446432	TRUE	2.48172
ENSMUSG00000027533	Fabp5	FALSE	0.164256	TRUE	1.99113	FALSE	0.027549	TRUE	1.6786
ENSMUSG00000022938	Fam3b	#N/A	#N/A	#N/A	#N/A	#N/A	#N/A	#N/A	#N/A
ENSMUSG00000069808	Fam57a	FALSE	0.308436	FALSE	0.643435	FALSE	0.230013	FALSE	0.576865
ENSMUSG00000050503	Fbxl22	FALSE	0.234423	FALSE	-0.484715	FALSE	0.0522983	FALSE	-0.551637
ENSMUSG00000020635	Fkbp1b	FALSE	-0.519269	FALSE	0.897588	FALSE	-0.209549	FALSE	0.452014
ENSMUSG00000020357	Flt4	FALSE	-0.113619	FALSE	0.0229764	FALSE	-0.117043	FALSE	-0.134727
ENSMUSG00000015027	Galns	FALSE	0.175392	FALSE	0.521821	FALSE	0.0815122	FALSE	0.4198
ENSMUSG00000033316	Galnt9	FALSE	-0.0636889	FALSE	-0.268233	FALSE	-0.0152218	FALSE	-0.745151
ENSMUSG00000040220	Gas8	FALSE	-0.145556	FALSE	0.457617	FALSE	0.388653	FALSE	0.358357
ENSMUSG00000026829	Gbgt1	FALSE	-0.0655131	FALSE	0.321652	FALSE	-0.233659	FALSE	0.438405
ENSMUSG00000027865	Gdap2	FALSE	-0.074022	FALSE	0.387959	FALSE	-0.12219	FALSE	0.274771
ENSMUSG00000030117	Gdf3	FALSE	1.57806	FALSE	2.45971	FALSE	2.10524	FALSE	2.64966
ENSMUSG00000029992	Gfpt1	FALSE	0.225007	FALSE	0.759027	FALSE	0.318565	FALSE	0.591814
ENSMUSG00000017747	Ghdc	FALSE	-0.610531	FALSE	0.0795857	FALSE	-0.424511	FALSE	-0.0656941
ENSMUSG00000074419	Gm15448	FALSE	-0.214148	FALSE	-0.369869	FALSE	-0.503409	FALSE	-0.522995
ENSMUSG00000000594	Gm2a	FALSE	-0.095835	FALSE	-0.0637688	FALSE	-0.0178705	FALSE	-0.177644
ENSMUSG00000058163	Gm5431	FALSE	0.967613	TRUE	1.59476	TRUE	1.32942	TRUE	1.44005
ENSMUSG00000034792	Gna15	FALSE	0.131477	FALSE	0.780463	FALSE	0.336657	FALSE	0.636021
ENSMUSG00000038811	Gngt2	FALSE	-0.082615	FALSE	0.169546	FALSE	-0.0651143	FALSE	-0.103223
ENSMUSG00000052102	Gnpda1	FALSE	-0.0680316	FALSE	0.42012	FALSE	-0.321687	FALSE	0.365935
ENSMUSG00000021556	Golm1	FALSE	0.227703	FALSE	0.278311	FALSE	0.0700805	FALSE	0.390431
ENSMUSG00000026271	Gpr35	FALSE	0.235299	FALSE	0.83576	FALSE	0.221152	FALSE	0.641416
ENSMUSG00000040111	Gramd1b	FALSE	-0.255428	FALSE	0.157048	FALSE	-0.198743	FALSE	0.0761236
ENSMUSG00000062203	Gspt1	FALSE	0.39557	FALSE	0.904314	FALSE	0.421201	FALSE	0.954077
ENSMUSG00000025068	Gsto1	FALSE	0.0681974	FALSE	0.581035	FALSE	0.0556667	FALSE	0.563208
ENSMUSG00000023982	Guca1a	FALSE	0.607833	FALSE	1.83954	FALSE	1.01684	FALSE	1.46358
ENSMUSG00000003865	Gys1	FALSE	-0.71018	FALSE	-0.414767	FALSE	-0.302463	FALSE	-0.506527
ENSMUSG00000025232	Hexa	FALSE	-0.304995	FALSE	0.491213	FALSE	-0.195072	FALSE	0.174262
ENSMUSG00000021260	Hhipl1	FALSE	-0.423743	FALSE	-1.04238	FALSE	-0.654788	FALSE	-1.36525
ENSMUSG00000029776	Hibadh	FALSE	0.0160157	FALSE	0.268892	FALSE	0.0399625	FALSE	0.14597
ENSMUSG00000021109	Hif1a	FALSE	0.160033	TRUE	1.38155	FALSE	0.238232	TRUE	1.06775
ENSMUSG00000039959	Hip1	FALSE	0.14645	FALSE	0.862329	FALSE	0.379524	FALSE	0.645274
ENSMUSG00000024165	Hn1l	FALSE	0.637997	TRUE	1.26879	FALSE	0.689385	TRUE	1.22749
ENSMUSG00000020605	Hs1bp3	FALSE	-0.432563	FALSE	-0.184131	FALSE	-0.28392	FALSE	-0.261368
ENSMUSG00000042289	Hsd3b7	FALSE	0.188128	FALSE	0.847925	FALSE	0.433463	FALSE	0.498953
ENSMUSG00000020048	Hsp90b1	FALSE	0.459557	TRUE	1.02114	FALSE	0.433247	FALSE	0.766523
ENSMUSG00000020361	Hspa4	FALSE	0.416536	FALSE	0.749299	FALSE	0.417876	FALSE	0.671856
ENSMUSG00000026864	Hspa5	FALSE	0.627593	TRUE	1.24423	FALSE	0.736165	FALSE	0.91939
ENSMUSG00000024359	Hspa9	FALSE	0.575395	TRUE	1.01931	FALSE	0.657927	FALSE	0.92856
ENSMUSG00000031838	Ifi30	FALSE	0.503323	TRUE	1.31042	FALSE	0.62038	TRUE	1.06218
ENSMUSG00000007867	Ift43	FALSE	-0.0760862	FALSE	0.618597	FALSE	0.411799	FALSE	0.468715
ENSMUSG00000021676	Iqgap2	FALSE	0.0156535	FALSE	0.282998	FALSE	-0.173149	FALSE	0.287215
ENSMUSG00000041115	Iqsec2	FALSE	0.263884	FALSE	0.400218	FALSE	0.528838	FALSE	0.442907
ENSMUSG00000029771	Irf5	FALSE	-0.0479263	FALSE	0.0241896	FALSE	0.0569754	FALSE	-0.104743
ENSMUSG00000019139	Isyna1	FALSE	0.335093	FALSE	0.672897	FALSE	0.474635	FALSE	0.514811
ENSMUSG00000025809	Itgb1	FALSE	0.265214	TRUE	1.19689	FALSE	0.237464	TRUE	1.03144
ENSMUSG00000000290	Itgb2	FALSE	-0.0328601	FALSE	0.65921	FALSE	-0.0532806	FALSE	0.480768
ENSMUSG00000026223	Itm2c	FALSE	-0.0821103	FALSE	0.282273	FALSE	0.076146	FALSE	0.149666
ENSMUSG00000095115	Itpripl2	FALSE	-0.054465	FALSE	0.568598	FALSE	0.224651	FALSE	0.323298
ENSMUSG00000052684	Jun	FALSE	0.854325	TRUE	1.62856	TRUE	1.10871	TRUE	1.28642
ENSMUSG00000042099	Kank3	FALSE	0.114062	FALSE	-0.481654	FALSE	-0.131406	FALSE	-0.593588
ENSMUSG00000025213	Kazald1	FALSE	-0.632185	TRUE	-1.80907	FALSE	-0.804814	TRUE	-1.23335
ENSMUSG00000044952	Kctd21	FALSE	-0.557837	FALSE	-0.730032	FALSE	-0.414308	FALSE	-0.864845
ENSMUSG00000029162	Khk	FALSE	-0.179527	FALSE	-0.0682653	FALSE	0.0225306	FALSE	-0.0249832
ENSMUSG00000044350	Lacc1	FALSE	0.557486	TRUE	1.43177	FALSE	0.59979	TRUE	1.17788
ENSMUSG00000026478	Lamc1	FALSE	-0.0920547	FALSE	0.246772	FALSE	-0.0624682	FALSE	0.0193586
ENSMUSG00000016024	Lbp	FALSE	-0.67479	FALSE	-1.75039	FALSE	-0.222114	FALSE	-1.915
ENSMUSG00000029674	Limk1	FALSE	-0.224595	FALSE	0.310739	FALSE	0.123272	FALSE	0.148804
ENSMUSG00000041891	Lman1	FALSE	0.516152	FALSE	0.880356	FALSE	0.428954	FALSE	0.754832
ENSMUSG00000028063	Lmna	FALSE	0.710306	FALSE	0.673066	FALSE	0.628991	FALSE	0.72971
ENSMUSG00000033306	Lpp	FALSE	0.133174	FALSE	0.25654	FALSE	0.130235	FALSE	0.152536
ENSMUSG00000040249	Lrp1	FALSE	-0.529609	FALSE	-0.61752	FALSE	-0.407628	FALSE	-0.781502
ENSMUSG00000027253	Lrp4	FALSE	-0.157235	FALSE	-0.466573	FALSE	-0.1529	FALSE	-0.505269
ENSMUSG00000024913	Lrp5	FALSE	-0.0522059	FALSE	0.175868	FALSE	0.170756	FALSE	0.137892
ENSMUSG00000029103	Lrpap1	FALSE	0.176799	FALSE	0.197308	FALSE	-0.0733128	FALSE	0.159566
ENSMUSG00000047766	Lrrc49	FALSE	-0.644112	FALSE	0.408579	FALSE	0.223966	FALSE	0.133548
ENSMUSG00000046079	Lrrc8d	FALSE	-0.152468	FALSE	-0.29116	FALSE	-0.137675	FALSE	-0.247134
ENSMUSG00000001247	Lsr	FALSE	-0.103052	FALSE	0.470005	FALSE	0.127484	FALSE	0.367589
ENSMUSG00000019814	Ltv1	FALSE	0.550326	FALSE	0.813227	FALSE	0.482818	FALSE	0.822552
ENSMUSG00000001089	Luzp1	FALSE	0.187329	FALSE	0.485957	FALSE	0.135182	FALSE	0.405673
ENSMUSG00000047557	Lxn	FALSE	0.585431	FALSE	0.416065	FALSE	0.363444	FALSE	0.361174
ENSMUSG00000069516	Lyz2	FALSE	-0.0414188	FALSE	0.438239	FALSE	0.0180922	FALSE	0.054498
ENSMUSG00000031232	Magt1	FALSE	0.288909	FALSE	0.563957	FALSE	0.342154	FALSE	0.439732
ENSMUSG00000041390	Mdfic	FALSE	0.00937421	FALSE	0.628153	FALSE	0.137429	FALSE	0.405897
ENSMUSG00000020212	Mdm1	FALSE	0.260983	FALSE	0.650007	FALSE	0.167261	FALSE	0.933997
ENSMUSG00000024556	Me2	FALSE	0.228465	FALSE	0.578329	FALSE	0.212119	FALSE	0.577212
ENSMUSG00000045039	Megf8	FALSE	-0.486513	FALSE	-0.164229	FALSE	-0.119356	FALSE	-0.171672
ENSMUSG00000034854	Mfsd12	FALSE	0.319965	FALSE	0.791249	FALSE	0.428892	FALSE	0.654519
ENSMUSG00000045665	Mfsd5	FALSE	0.229135	FALSE	0.67461	FALSE	0.300102	FALSE	0.568613
ENSMUSG00000036620	Mgat4b	FALSE	0.212418	FALSE	0.841797	FALSE	0.447912	FALSE	0.71111
ENSMUSG00000043857	Mgat5b	#N/A	#N/A	#N/A	#N/A	#N/A	#N/A	#N/A	#N/A
ENSMUSG00000035158	Mitf	FALSE	-0.255081	FALSE	0.654147	FALSE	-0.0137697	FALSE	0.39773
ENSMUSG00000031843	Mphosph6	FALSE	0.198138	FALSE	0.809154	FALSE	0.465589	FALSE	0.843478
ENSMUSG00000062981	Mrpl42	FALSE	0.383244	TRUE	1.35041	FALSE	0.554796	TRUE	1.18739
ENSMUSG00000022022	Mtrf1	FALSE	0.120878	FALSE	0.798315	FALSE	0.237622	TRUE	1.05402
ENSMUSG00000048612	Myof	FALSE	-0.0301639	FALSE	0.949547	FALSE	-0.0223105	FALSE	0.556983
ENSMUSG00000068697	Myoz1	#N/A	#N/A	#N/A	#N/A	#N/A	#N/A	#N/A	#N/A
ENSMUSG00000026932	Nacc2	FALSE	0.0627444	FALSE	0.026517	FALSE	0.176074	FALSE	-0.17627
ENSMUSG00000034744	Nagk	FALSE	-0.126248	FALSE	0.314973	FALSE	-0.241093	FALSE	0.103566
ENSMUSG00000078945	Naip2	FALSE	0.0669836	FALSE	0.145786	FALSE	0.0177737	FALSE	0.128977
ENSMUSG00000027698	Nceh1	FALSE	-0.196143	FALSE	0.340687	FALSE	-0.254263	FALSE	0.148251
ENSMUSG00000029993	Nfu1	FALSE	0.303737	FALSE	0.564712	FALSE	0.25682	FALSE	0.561731
ENSMUSG00000070390	Nlrp1b	FALSE	0.168714	FALSE	0.714972	FALSE	0.224579	FALSE	0.68166
ENSMUSG00000055994	Nod2	FALSE	0.970031	TRUE	1.40283	TRUE	1.00749	TRUE	1.26327
ENSMUSG00000026020	Nop58	FALSE	0.898862	TRUE	1.42592	FALSE	0.836535	TRUE	1.42332
ENSMUSG00000034738	Nostrin	FALSE	0.221304	FALSE	0.192744	FALSE	0.0256215	FALSE	0.0694142
ENSMUSG00000024413	Npc1	FALSE	-0.266803	FALSE	-0.049737	FALSE	-0.199612	FALSE	-0.127171
ENSMUSG00000042684	Npl	FALSE	-0.390395	FALSE	0.090603	FALSE	-0.20263	FALSE	-0.00766551
ENSMUSG00000046949	Nqo2	FALSE	-0.0922993	FALSE	0.22529	FALSE	-0.0392194	FALSE	0.191625
ENSMUSG00000025810	Nrp1	FALSE	-0.29802	FALSE	-0.126483	FALSE	-0.472157	FALSE	-0.12946
ENSMUSG00000041429	Nthl1	FALSE	0.00941208	FALSE	-0.321486	FALSE	-0.487096	FALSE	0.0871876
ENSMUSG00000030824	Nucb1	FALSE	0.123385	FALSE	0.445999	FALSE	0.0662461	FALSE	0.346833
ENSMUSG00000030659	Nucb2	FALSE	0.0464261	FALSE	0.213176	FALSE	0.138619	FALSE	0.0795679
ENSMUSG00000052214	Opa3	FALSE	0.133166	FALSE	0.286872	FALSE	0.391391	FALSE	0.222857
ENSMUSG00000061540	Orm2	#N/A	#N/A	#N/A	#N/A	#N/A	#N/A	#N/A	#N/A
ENSMUSG00000044252	Osbpl1a	FALSE	0.228718	FALSE	0.345818	FALSE	0.178197	FALSE	0.472566
ENSMUSG00000042167	Papd4	FALSE	0.0913846	FALSE	0.390407	FALSE	-0.0244075	FALSE	0.383066
ENSMUSG00000020553	Pctp	FALSE	0.0442216	FALSE	0.229265	FALSE	-0.184022	FALSE	0.0652429
ENSMUSG00000026078	Pdcl3	FALSE	0.151903	FALSE	0.724807	FALSE	0.278207	FALSE	0.6975
ENSMUSG00000027248	Pdia3	FALSE	0.585218	TRUE	1.28551	FALSE	0.684772	TRUE	1.07475
ENSMUSG00000022090	Pdlim2	FALSE	-0.00340136	FALSE	0.051828	FALSE	0.110568	FALSE	0.018651
ENSMUSG00000018921	Pelp1	FALSE	0.357624	FALSE	0.857456	FALSE	0.590519	FALSE	0.821865
ENSMUSG00000030545	Pex11a	FALSE	0.0162457	FALSE	0.895656	FALSE	0.0862524	FALSE	0.121055
ENSMUSG00000020277	Pfkl	FALSE	0.0784372	FALSE	0.637855	FALSE	0.234594	FALSE	0.40804
ENSMUSG00000056131	Pgm3	FALSE	-0.0269441	FALSE	0.272619	FALSE	0.0708155	FALSE	0.212993
ENSMUSG00000026664	Phyh	FALSE	-0.0726133	FALSE	0.0412177	FALSE	-0.159909	FALSE	-0.0210861
ENSMUSG00000017721	Pigt	FALSE	0.100108	FALSE	0.6954	FALSE	0.358727	FALSE	0.671477
ENSMUSG00000023452	Pisd	FALSE	0.199712	FALSE	0.467518	FALSE	0.249134	FALSE	0.430123
ENSMUSG00000034416	Pkd1l2	FALSE	1.70352	FALSE	-1.02779	FALSE	0.229921	FALSE	0.513554
ENSMUSG00000024247	Pkdcc	FALSE	-0.0902836	FALSE	0.0724555	FALSE	0.364061	FALSE	-0.0465786
ENSMUSG00000031903	Pla2g15	FALSE	-0.388599	FALSE	0.117478	FALSE	-0.45141	FALSE	-0.0677567
ENSMUSG00000021822	Plau	TRUE	1.0641	TRUE	3.17722	TRUE	1.48041	TRUE	2.83565
ENSMUSG00000030214	Plbd1	FALSE	-0.167339	FALSE	0.285466	FALSE	-0.147891	FALSE	0.0595288
ENSMUSG00000051177	Plcb1	FALSE	0.234725	FALSE	-0.134126	FALSE	0.00798195	FALSE	-0.178716
ENSMUSG00000024960	Plcb3	FALSE	-0.311831	FALSE	-0.00711026	FALSE	0.0217311	FALSE	-0.211027
ENSMUSG00000020828	Pld2	FALSE	-0.317637	FALSE	-0.0409687	FALSE	-0.306803	FALSE	-0.127615
ENSMUSG00000052160	Pld4	FALSE	-0.0391319	FALSE	0.133701	FALSE	0.0655395	FALSE	0.0517988
ENSMUSG00000022565	Plec	FALSE	-0.269991	FALSE	-0.12678	FALSE	-0.108831	FALSE	0.044805
ENSMUSG00000040624	Plekhg1	FALSE	-0.286841	FALSE	-0.490566	FALSE	-0.0926816	FALSE	-0.452013
ENSMUSG00000024197	Plin3	FALSE	-0.0786248	FALSE	0.460952	FALSE	0.0989017	FALSE	0.359793
ENSMUSG00000019055	Plod1	FALSE	-0.302397	FALSE	0.216993	FALSE	0.0757267	FALSE	0.0888797
ENSMUSG00000004846	Plod3	FALSE	0.283745	FALSE	0.548016	FALSE	0.337189	FALSE	0.32364
ENSMUSG00000035835	Plppr3	FALSE	0.000744685	FALSE	0.201961	FALSE	0.235214	FALSE	0.00830693
ENSMUSG00000032369	Plscr1	FALSE	0.443049	TRUE	1.37188	FALSE	0.521992	TRUE	1.26011
ENSMUSG00000036606	Plxnb2	FALSE	-0.0682413	FALSE	0.699719	FALSE	-0.0190462	FALSE	0.5535
ENSMUSG00000020116	Pno1	FALSE	0.758662	TRUE	1.46867	FALSE	0.729641	TRUE	1.35883
ENSMUSG00000020260	Pofut2	FALSE	0.0620212	FALSE	0.570957	FALSE	0.181043	FALSE	0.481914
ENSMUSG00000046062	Ppp1r15b	FALSE	0.35596	FALSE	0.677371	FALSE	0.292386	FALSE	0.585977
ENSMUSG00000034709	Ppp1r21	FALSE	-0.224758	FALSE	-0.441028	FALSE	-0.435216	FALSE	-0.433158
ENSMUSG00000039410	Prdm16	FALSE	0.718212	FALSE	0.674166	FALSE	0.172328	FALSE	0.274745
ENSMUSG00000002731	Prkra	FALSE	-0.223065	FALSE	-0.141547	FALSE	-0.237497	FALSE	-0.284193
ENSMUSG00000045725	Prr15	FALSE	-0.305844	FALSE	-0.423816	FALSE	0.501134	FALSE	-0.336086
ENSMUSG00000057729	Prtn3	FALSE	-0.0832333	FALSE	0.358178	FALSE	0.290684	FALSE	0.541951
ENSMUSG00000026229	Psmd1	FALSE	0.483565	TRUE	1.08863	FALSE	0.548069	TRUE	1.09499
ENSMUSG00000025429	Pstpip2	FALSE	0.143482	TRUE	1.07821	FALSE	0.127943	FALSE	0.487696
ENSMUSG00000056529	Ptafr	FALSE	0.139303	TRUE	1.71895	FALSE	0.17038	TRUE	1.088
ENSMUSG00000026820	Ptges2	FALSE	0.482536	FALSE	0.592474	FALSE	0.572318	FALSE	0.767083
ENSMUSG00000043017	Ptgir	FALSE	0.194578	FALSE	0.544523	FALSE	0.373526	FALSE	0.317841
ENSMUSG00000028378	Ptgr1	FALSE	0.504241	FALSE	0.987471	FALSE	0.233179	FALSE	0.847775
ENSMUSG00000072946	Ptgr2	FALSE	-0.0286984	FALSE	0.201465	FALSE	-0.0284874	FALSE	0.170587
ENSMUSG00000047250	Ptgs1	FALSE	-0.342397	FALSE	-0.609243	FALSE	-0.238686	FALSE	-0.42611
ENSMUSG00000030223	Ptpro	FALSE	-0.154201	FALSE	-0.313217	FALSE	-0.540276	FALSE	-0.351108
ENSMUSG00000041360	Pum3	FALSE	0.393983	FALSE	0.738342	FALSE	0.467354	FALSE	0.663099
ENSMUSG00000030793	Pycard	FALSE	0.708597	TRUE	1.99684	FALSE	0.773335	TRUE	1.83849
ENSMUSG00000024084	Qpct	FALSE	-0.113216	FALSE	0.862344	FALSE	0.0397837	FALSE	0.759008
ENSMUSG00000052688	Rab7b	FALSE	-0.340776	FALSE	0.576605	FALSE	-0.0373961	FALSE	0.393638
ENSMUSG00000028426	Rad23b	FALSE	0.237749	FALSE	0.683109	FALSE	0.273724	FALSE	0.60998
ENSMUSG00000022246	Rai14	FALSE	0.103644	FALSE	0.572876	FALSE	0.217065	FALSE	0.35616
ENSMUSG00000038807	Rap1gap2	FALSE	0.0321074	FALSE	0.686044	FALSE	-0.00327493	FALSE	0.733177
ENSMUSG00000001288	Rarg	FALSE	-0.0735535	FALSE	-0.326933	FALSE	0.198387	FALSE	-0.277153
ENSMUSG00000037197	Rbm17	FALSE	0.357355	FALSE	0.698233	FALSE	0.273211	FALSE	0.591914
ENSMUSG00000002233	Rhoc	FALSE	0.29972	TRUE	1.4692	FALSE	0.564447	TRUE	1.18943
ENSMUSG00000021408	Ripk1	FALSE	0.439055	FALSE	0.867276	FALSE	0.43051	FALSE	0.764783
ENSMUSG00000031438	Rnf128	FALSE	1.06827	FALSE	1.58521	FALSE	1.05384	FALSE	1.52093
ENSMUSG00000027642	Rpn2	FALSE	0.282243	FALSE	0.815444	FALSE	0.303381	FALSE	0.724037
ENSMUSG00000038387	Rras	FALSE	0.0525259	FALSE	-0.0239955	FALSE	0.0972902	FALSE	-0.113761
ENSMUSG00000001020	S100a4	FALSE	0.161307	FALSE	0.291513	FALSE	0.125903	FALSE	0.49239
ENSMUSG00000001025	S100a6	FALSE	0.227537	TRUE	1.00867	FALSE	0.180297	TRUE	1.10253
ENSMUSG00000039234	Sec24d	FALSE	0.154538	FALSE	0.520748	FALSE	0.0958074	FALSE	0.667962
ENSMUSG00000026121	Sema4c	FALSE	0.157828	FALSE	0.156641	FALSE	0.618923	FALSE	0.365811
ENSMUSG00000042272	Sestd1	FALSE	-0.438628	FALSE	0.500907	FALSE	-0.071973	FALSE	0.225208
ENSMUSG00000025066	Sfr1	FALSE	0.194642	FALSE	0.371842	FALSE	0.122549	FALSE	0.36518
ENSMUSG00000054520	Sh3bp2	FALSE	0.297885	FALSE	0.664875	FALSE	0.471792	FALSE	0.453334
ENSMUSG00000024357	Sil1	FALSE	0.14782	FALSE	0.289996	FALSE	0.0681249	FALSE	0.30364
ENSMUSG00000022372	Sla	FALSE	-0.0115764	FALSE	0.379161	FALSE	-0.16788	FALSE	0.210799
ENSMUSG00000044367	Slc16a13	FALSE	-0.112373	FALSE	-0.14631	FALSE	-0.320487	FALSE	-0.283018
ENSMUSG00000003528	Slc25a1	FALSE	0.350118	FALSE	0.831347	FALSE	0.421042	FALSE	0.8024
ENSMUSG00000040322	Slc25a24	FALSE	0.282165	FALSE	0.821723	FALSE	0.0828377	FALSE	0.721742
ENSMUSG00000048807	Slc35e4	FALSE	-0.265057	FALSE	0.139404	FALSE	0.190816	FALSE	0.0906749
ENSMUSG00000027463	Slc52a3	FALSE	0.44388	FALSE	0.0615444	FALSE	0.272486	FALSE	0.329381
ENSMUSG00000017002	Slpi	FALSE	-0.152558	TRUE	-1.56903	FALSE	-0.172529	TRUE	-1.58093
ENSMUSG00000026603	Smyd2	FALSE	0.711804	TRUE	1.06787	FALSE	0.724353	FALSE	0.971476
ENSMUSG00000098188	Sowahc	FALSE	0.440291	FALSE	0.68362	FALSE	0.500319	FALSE	0.535244
ENSMUSG00000053030	Spink2	#N/A	#N/A	#N/A	#N/A	#N/A	#N/A	#N/A	#N/A
ENSMUSG00000027366	Sppl2a	FALSE	0.284684	FALSE	0.503385	FALSE	0.258641	FALSE	0.444045
ENSMUSG00000027351	Spred1	FALSE	0.22323	FALSE	0.75598	FALSE	0.129702	FALSE	0.595363
ENSMUSG00000046997	Spsb4	#N/A	#N/A	#N/A	#N/A	#N/A	#N/A	#N/A	#N/A
ENSMUSG00000026425	Srgap2	FALSE	-0.030575	FALSE	0.500056	FALSE	-0.0691832	FALSE	0.368749
ENSMUSG00000068882	Ssb	FALSE	0.412528	FALSE	0.815126	FALSE	0.367212	FALSE	0.819509
ENSMUSG00000032038	St3gal4	FALSE	0.289853	FALSE	0.551964	FALSE	0.206741	FALSE	0.558272
ENSMUSG00000055371	Stam2	FALSE	0.0107892	FALSE	0.274478	FALSE	0.154204	FALSE	0.121576
ENSMUSG00000032116	Stt3a	FALSE	0.253506	FALSE	0.573756	FALSE	0.155115	FALSE	0.480892
ENSMUSG00000028879	Stx12	FALSE	0.227503	FALSE	0.644773	FALSE	0.148101	FALSE	0.489342
ENSMUSG00000019998	Stx7	FALSE	0.131733	FALSE	0.532607	FALSE	0.0538121	FALSE	0.389336
ENSMUSG00000020265	Sumo3	FALSE	0.235859	FALSE	0.790227	FALSE	0.384856	FALSE	0.745793
ENSMUSG00000022973	Synj1	FALSE	-0.0197568	FALSE	0.37003	FALSE	-0.10354	FALSE	0.195664
ENSMUSG00000026547	Tagln2	FALSE	0.449481	TRUE	1.40008	FALSE	0.581855	TRUE	1.24924
ENSMUSG00000039678	Tbc1d13	FALSE	-0.103558	FALSE	0.331171	FALSE	0.185517	FALSE	0.297117
ENSMUSG00000024985	Tcf7l2	FALSE	-0.107756	FALSE	0.314654	FALSE	-0.0460474	FALSE	0.111167
ENSMUSG00000021275	Tecpr2	FALSE	0.154518	FALSE	0.496565	FALSE	0.349058	FALSE	0.388172
ENSMUSG00000010342	Tex14	FALSE	-0.420052	FALSE	-0.740696	FALSE	-1.34778	FALSE	-0.820687
ENSMUSG00000022757	Tfg	FALSE	0.354201	FALSE	0.827164	FALSE	0.430289	FALSE	0.764441
ENSMUSG00000047123	Ticam1	FALSE	0.181318	FALSE	0.362545	FALSE	0.307302	FALSE	0.21618
ENSMUSG00000038623	Tm6sf1	FALSE	-0.32574	FALSE	-0.384958	FALSE	-0.197493	FALSE	-0.343056
ENSMUSG00000068040	Tm9sf4	FALSE	-0.0470716	FALSE	0.0811204	FALSE	0.0171265	FALSE	-0.065615
ENSMUSG00000021248	Tmed10	FALSE	0.180356	FALSE	0.592481	FALSE	0.135557	FALSE	0.466494
ENSMUSG00000034947	Tmem106a	FALSE	0.447003	TRUE	1.26819	FALSE	0.650233	FALSE	0.925882
ENSMUSG00000056498	Tmem154	FALSE	0.00954424	FALSE	0.140543	FALSE	-0.0460603	FALSE	0.124776
ENSMUSG00000087370	Tmem170b	FALSE	-0.0928778	FALSE	-0.0613642	FALSE	-0.191285	FALSE	-0.122715
ENSMUSG00000030431	Tmem238	FALSE	0.509635	FALSE	0.618305	FALSE	1.07701	FALSE	0.751843
ENSMUSG00000050777	Tmem37	FALSE	-0.771854	TRUE	-1.26934	FALSE	-0.824709	TRUE	-1.30743
ENSMUSG00000034620	Tmem5	FALSE	-0.176267	FALSE	0.212132	FALSE	-0.115428	FALSE	0.170017
ENSMUSG00000040616	Tmem51	FALSE	0.105627	FALSE	0.722496	FALSE	0.287448	FALSE	0.523258
ENSMUSG00000026321	Tnfrsf11a	FALSE	-0.450796	FALSE	-0.252285	FALSE	-0.224795	FALSE	-0.203737
ENSMUSG00000044162	Tnip3	TRUE	2.02272	TRUE	4.83339	FALSE	0.683506	TRUE	4.1471
ENSMUSG00000058126	Tpm3-rs7	FALSE	0.724626	TRUE	1.24582	FALSE	0.726084	FALSE	0.992545
ENSMUSG00000048707	Tprn	FALSE	-0.0655785	FALSE	0.21805	FALSE	0.124675	FALSE	-0.157717
ENSMUSG00000036989	Trim3	FALSE	-0.117911	FALSE	-0.295393	FALSE	-0.215623	FALSE	-0.105214
ENSMUSG00000078616	Trim30c	FALSE	0.749778	TRUE	1.48892	TRUE	1.25487	TRUE	1.13625
ENSMUSG00000019487	Trip10	FALSE	-0.0953325	FALSE	0.393764	FALSE	0.221686	FALSE	0.00937751
ENSMUSG00000042389	Tsen2	FALSE	0.658057	FALSE	0.674566	FALSE	0.343452	FALSE	0.588684
ENSMUSG00000006736	Tspan31	FALSE	0.0335994	FALSE	0.592812	FALSE	0.261313	FALSE	0.499599
ENSMUSG00000025511	Tspan4	FALSE	-0.0896169	FALSE	0.369696	FALSE	-0.0512233	FALSE	0.190541
ENSMUSG00000028251	Tstd3	FALSE	0.197902	FALSE	0.509539	FALSE	-0.0107029	FALSE	0.61788
ENSMUSG00000026670	Uap1	FALSE	0.436585	FALSE	0.533474	FALSE	0.298345	FALSE	0.559721
ENSMUSG00000031634	Ufsp2	FALSE	0.236926	FALSE	0.803354	FALSE	0.205333	FALSE	0.644316
ENSMUSG00000037470	Uggt1	FALSE	0.0611675	FALSE	0.168198	FALSE	0.0862622	FALSE	0.100129
ENSMUSG00000039512	Uhrf1bp1	FALSE	0.624852	FALSE	0.984764	FALSE	0.631167	FALSE	0.851399
ENSMUSG00000036908	Unc93b1	FALSE	-0.000156014	FALSE	-0.202338	FALSE	0.167338	FALSE	-0.297789
ENSMUSG00000026728	Vim	FALSE	0.436931	TRUE	1.7484	FALSE	0.36093	TRUE	1.5061
ENSMUSG00000034216	Vps18	FALSE	-0.049886	FALSE	0.258997	FALSE	0.0105262	FALSE	0.161138
ENSMUSG00000023186	Vwa5a	FALSE	0.624629	FALSE	0.970525	FALSE	0.708582	FALSE	0.810568
ENSMUSG00000043940	Wdfy3	FALSE	-0.405406	FALSE	-0.506751	FALSE	-0.273325	FALSE	-0.604077
ENSMUSG00000069792	Wfdc17	FALSE	0.241312	TRUE	2.0462	FALSE	0.566714	TRUE	1.80984
ENSMUSG00000051391	Ywhag	FALSE	0.438078	FALSE	0.941417	FALSE	0.631315	FALSE	0.751002
ENSMUSG00000004085	Zak	FALSE	-0.0625151	FALSE	-0.260511	FALSE	-0.144706	FALSE	-0.324151
ENSMUSG00000043542	Zc2hc1a	FALSE	-0.117292	FALSE	-0.0946414	FALSE	-0.0931867	FALSE	-0.169993
ENSMUSG00000000552	Zfp385a	FALSE	-0.49174	FALSE	-0.158878	FALSE	-0.140672	FALSE	0.010282
ENSMUSG00000067916	Zfp991	FALSE	-0.259707	FALSE	0.318422	FALSE	-0.406001	FALSE	0.110853
ENSMUSG00000070605	Zfp992	FALSE	-0.168879	FALSE	0.106096	FALSE	-0.24051	FALSE	0.0647847
ENSMUSG00000040829	Zmynd15	FALSE	-0.299062	FALSE	-0.618305	FALSE	0.103597	FALSE	-0.87823
ENSMUSG00000039501	Znfx1	FALSE	0.438092	FALSE	0.674473	FALSE	0.642967	FALSE	0.615804

## Sheet: B8 Oxidative phosphorylation_Me
gene_id	gene_name	rmt_day4_DEG	rmt_day4_logFC	rmt_day6_DEG	rmt_day6_logFC	sbp_day4_DEG	sbp_dat4_logFC	sbp_day6_DEG	sbp_day6_logFC
ENSMUSG00000030663	1110004F10Rik	FALSE	0.389995	FALSE	0.738348	FALSE	0.30119	FALSE	0.726068
ENSMUSG00000045237	1110012L19Rik	FALSE	0.16992	FALSE	0.31215	FALSE	-0.190153	FALSE	0.251526
ENSMUSG00000035595	1600002K03Rik	FALSE	0.312738	FALSE	0.855421	FALSE	0.437008	FALSE	0.775369
ENSMUSG00000021458	2010111I01Rik	FALSE	0.00121615	FALSE	0.288494	FALSE	0.0244405	FALSE	0.292984
ENSMUSG00000020133	2310011J03Rik	FALSE	0.18991	FALSE	0.461293	FALSE	0.24069	FALSE	0.438285
ENSMUSG00000046791	2410016O06Rik	FALSE	0.323374	FALSE	0.705188	FALSE	0.450462	FALSE	0.691343
ENSMUSG00000052419	2610001J05Rik	FALSE	0.0601201	FALSE	0.618126	FALSE	-0.0484247	FALSE	0.421051
ENSMUSG00000076437	2700094K13Rik	FALSE	0.449062	TRUE	1.64581	FALSE	0.460664	TRUE	1.5202
ENSMUSG00000025102	3110040N11Rik	FALSE	0.163068	FALSE	0.561596	FALSE	0.222683	FALSE	0.199237
ENSMUSG00000047613	A430005L14Rik	FALSE	0.589657	FALSE	0.844606	FALSE	0.506531	FALSE	0.776948
ENSMUSG00000028973	Abcb8	FALSE	0.622932	FALSE	0.849708	FALSE	0.72299	FALSE	0.823445
ENSMUSG00000038459	Abhd17c	FALSE	-0.254551	FALSE	0.269172	FALSE	-0.109051	FALSE	0.188737
ENSMUSG00000078453	Abracl	FALSE	0.371084	TRUE	1.18921	FALSE	0.290885	TRUE	1.07346
ENSMUSG00000031969	Acad8	FALSE	-0.115766	FALSE	-0.0208739	FALSE	-0.228263	FALSE	-0.236389
ENSMUSG00000023832	Acat2	FALSE	0.380621	FALSE	0.507912	FALSE	0.260815	FALSE	0.521939
ENSMUSG00000056938	Acbd4	FALSE	-0.27943	FALSE	-0.585565	FALSE	-0.368658	FALSE	-0.402669
ENSMUSG00000022550	Adck5	FALSE	0.0120814	FALSE	-0.363287	FALSE	-0.030483	FALSE	-0.572799
ENSMUSG00000020178	Adora2a	FALSE	0.0856016	FALSE	0.800785	FALSE	0.14974	FALSE	0.65523
ENSMUSG00000029610	Aimp2	FALSE	0.529043	FALSE	0.831598	FALSE	0.560902	FALSE	0.759337
ENSMUSG00000078941	Ak6	FALSE	0.419745	FALSE	0.906092	FALSE	0.347921	FALSE	0.967302
ENSMUSG00000028743	Akr7a5	FALSE	-0.147517	FALSE	-0.339536	FALSE	0.113166	FALSE	-0.439933
ENSMUSG00000002661	Alkbh7	FALSE	-0.1387	FALSE	-0.0150484	FALSE	-0.0296703	FALSE	-0.12056
ENSMUSG00000075232	Amd1	FALSE	0.652037	FALSE	0.799203	FALSE	0.56626	FALSE	0.830759
ENSMUSG00000030649	Anapc15	FALSE	0.600072	TRUE	1.47524	FALSE	0.554172	TRUE	1.54575
ENSMUSG00000029466	Anapc7	FALSE	-0.10405	FALSE	-0.063055	FALSE	-0.33037	FALSE	-0.166856
ENSMUSG00000004931	Apba3	FALSE	0.163709	FALSE	0.657343	FALSE	0.429242	FALSE	0.453527
ENSMUSG00000010911	Apip	FALSE	0.219761	FALSE	0.592781	FALSE	0.321506	FALSE	0.50204
ENSMUSG00000027255	Arfgap2	FALSE	0.0969945	FALSE	0.136645	FALSE	0.0992122	FALSE	0.155718
ENSMUSG00000037683	Armc3	FALSE	0.196184	FALSE	0.0801451	FALSE	0.0116915	FALSE	-0.149032
ENSMUSG00000044475	Ascc1	FALSE	-0.0851854	FALSE	-0.12896	FALSE	-0.0811342	FALSE	-0.0689414
ENSMUSG00000026095	Asnsd1	FALSE	0.231237	FALSE	0.411137	FALSE	0.129699	FALSE	0.487049
ENSMUSG00000002820	Atg4d	FALSE	0.235846	FALSE	0.284681	FALSE	0.13092	FALSE	0.315915
ENSMUSG00000025781	Atp5c1	FALSE	0.434274	TRUE	1.03869	FALSE	0.344714	FALSE	0.979476
ENSMUSG00000006057	Atp5g1	FALSE	0.864331	TRUE	1.56456	TRUE	1.00002	TRUE	1.52929
ENSMUSG00000062683	Atp5g2	FALSE	0.155966	FALSE	0.778371	FALSE	0.366032	FALSE	0.860883
ENSMUSG00000033793	Atp6v1h	FALSE	0.230159	FALSE	0.72018	FALSE	0.205041	FALSE	0.550686
ENSMUSG00000003604	Aven	FALSE	-0.265516	FALSE	0.485411	FALSE	0.148306	FALSE	0.402044
ENSMUSG00000067370	B3galt4	FALSE	-0.274355	FALSE	0.0350632	FALSE	-0.0443527	FALSE	-0.107672
ENSMUSG00000033488	BC026585	FALSE	-0.402097	FALSE	-0.0617877	FALSE	-0.52449	FALSE	-0.22543
ENSMUSG00000094796	BC147527	FALSE	0.246046	FALSE	0.550476	FALSE	0.483654	FALSE	0.598859
ENSMUSG00000030826	Bcat2	FALSE	0.0826622	FALSE	0.395661	FALSE	0.117968	FALSE	0.258052
ENSMUSG00000044502	Bod1	FALSE	0.0862503	FALSE	0.275679	FALSE	0.15043	FALSE	0.0194484
ENSMUSG00000047721	Bola2	FALSE	0.563055	TRUE	1.00745	FALSE	0.655632	TRUE	1.08635
ENSMUSG00000026617	Bpnt1	FALSE	0.33283	FALSE	0.694287	FALSE	0.468378	FALSE	0.439931
ENSMUSG00000000581	C1d	FALSE	0.380116	FALSE	0.941469	FALSE	0.6205	FALSE	0.883839
ENSMUSG00000095742	CAAA01147332.1	FALSE	-0.197151	FALSE	0.193061	FALSE	0.00209866	FALSE	-0.117803
ENSMUSG00000070372	Capza1	FALSE	0.249169	FALSE	0.737192	FALSE	0.171167	FALSE	0.68034
ENSMUSG00000018666	Cbx1	FALSE	0.233439	FALSE	0.419803	FALSE	0.182301	FALSE	0.470348
ENSMUSG00000068114	Ccdc134	FALSE	0.0316204	FALSE	0.104583	FALSE	-0.063211	FALSE	0.00680843
ENSMUSG00000049588	Ccdc69	FALSE	-0.128605	FALSE	0.217146	FALSE	-0.126605	FALSE	0.225755
ENSMUSG00000095098	Ccdc85b	FALSE	-0.00206989	FALSE	0.33268	FALSE	0.463799	FALSE	0.0121415
ENSMUSG00000034024	Cct2	FALSE	0.488316	FALSE	0.860181	FALSE	0.494367	FALSE	0.823094
ENSMUSG00000066149	Cdc26	FALSE	0.0828634	FALSE	0.5003	FALSE	0.259829	FALSE	0.422611
ENSMUSG00000020307	Cdc34	FALSE	0.530773	TRUE	1.26509	FALSE	0.663042	TRUE	1.17255
ENSMUSG00000029394	Cdk2ap1	FALSE	0.515813	FALSE	0.79045	FALSE	0.423925	FALSE	0.79917
ENSMUSG00000027487	Cdk5rap1	FALSE	0.140209	FALSE	0.297397	FALSE	0.288222	FALSE	0.12352
ENSMUSG00000063787	Chchd1	FALSE	0.486976	FALSE	0.993562	FALSE	0.439929	FALSE	0.959315
ENSMUSG00000034203	Chchd4	FALSE	0.422297	FALSE	0.781331	FALSE	0.659811	FALSE	0.731961
ENSMUSG00000042198	Chchd7	FALSE	0.031226	FALSE	0.202251	FALSE	-0.000896687	FALSE	0.267306
ENSMUSG00000028419	Chmp5	FALSE	0.113951	FALSE	0.536087	FALSE	0.196613	FALSE	0.386204
ENSMUSG00000001774	Chordc1	FALSE	0.720568	FALSE	0.920274	FALSE	0.811652	FALSE	0.528497
ENSMUSG00000068391	Chrac1	FALSE	0.0777073	FALSE	0.390241	FALSE	0.0792064	FALSE	0.206791
ENSMUSG00000031781	Ciapin1	FALSE	0.345863	FALSE	0.412792	FALSE	0.319682	FALSE	0.536611
ENSMUSG00000028165	Cisd2	FALSE	0.152341	FALSE	0.120591	FALSE	0.167126	FALSE	0.126426
ENSMUSG00000078695	Cisd3	FALSE	0.177824	FALSE	0.957673	FALSE	0.330857	TRUE	1.04466
ENSMUSG00000025439	Clns1a	FALSE	0.392118	FALSE	0.725417	FALSE	0.435243	FALSE	0.742753
ENSMUSG00000027079	Clp1	FALSE	0.366822	FALSE	0.355964	FALSE	0.0994494	FALSE	0.415304
ENSMUSG00000039163	Cmc1	FALSE	0.216683	FALSE	0.44351	FALSE	0.0504454	FALSE	0.403868
ENSMUSG00000051355	Commd1	FALSE	0.414642	TRUE	1.20684	FALSE	0.498685	TRUE	1.02249
ENSMUSG00000055041	Commd5	FALSE	0.117584	FALSE	0.712707	FALSE	0.464593	FALSE	0.770353
ENSMUSG00000075486	Commd6	FALSE	0.131818	FALSE	0.361512	FALSE	0.0826081	FALSE	0.310494
ENSMUSG00000021773	Comtd1	FALSE	0.651835	TRUE	1.48194	FALSE	0.795142	FALSE	0.909174
ENSMUSG00000027206	Cops2	FALSE	0.356111	FALSE	0.763106	FALSE	0.290209	FALSE	0.625668
ENSMUSG00000019494	Cops6	FALSE	0.250195	FALSE	0.959737	FALSE	0.31413	FALSE	0.810374
ENSMUSG00000026240	Cops7b	FALSE	0.252504	FALSE	0.646724	FALSE	0.310376	FALSE	0.56844
ENSMUSG00000025981	Coq10b	FALSE	0.312762	FALSE	0.530755	FALSE	0.144702	FALSE	0.511691
ENSMUSG00000045438	Cox19	FALSE	0.0125027	FALSE	0.673522	FALSE	0.178803	FALSE	0.475365
ENSMUSG00000027357	Crls1	FALSE	0.209566	FALSE	0.913811	FALSE	0.331783	FALSE	0.727158
ENSMUSG00000058240	Cryzl1	FALSE	-0.102034	FALSE	0.0653071	FALSE	-0.13505	FALSE	-0.124086
ENSMUSG00000028633	Ctps	FALSE	0.857453	TRUE	1.31767	FALSE	0.873369	TRUE	1.27293
ENSMUSG00000049482	Ctu2	FALSE	0.529014	FALSE	0.483289	FALSE	0.284265	FALSE	0.260487
ENSMUSG00000024231	Cul2	FALSE	0.467788	FALSE	0.898974	FALSE	0.259524	FALSE	0.709545
ENSMUSG00000024194	Cuta	FALSE	0.209744	FALSE	0.841611	FALSE	0.3368	FALSE	0.8358
ENSMUSG00000067924	Cxx1b	FALSE	-0.0653842	FALSE	0.262627	FALSE	-0.00432199	FALSE	-0.0711187
ENSMUSG00000037190	Cyb561d2	FALSE	0.0783943	FALSE	0.624152	FALSE	0.338628	FALSE	0.52586
ENSMUSG00000007039	Ddah2	FALSE	-0.232477	FALSE	-0.333149	FALSE	-0.228866	FALSE	-0.391971
ENSMUSG00000001674	Ddx18	FALSE	0.440989	FALSE	0.727248	FALSE	0.505322	FALSE	0.678636
ENSMUSG00000031901	Dus2	FALSE	0.140607	FALSE	0.0230841	FALSE	0.122659	FALSE	0.0877046
ENSMUSG00000021928	Ebpl	FALSE	-0.0829275	FALSE	0.133371	FALSE	-0.0815112	FALSE	-0.0217431
ENSMUSG00000021951	Eef1akmt1	FALSE	0.309013	TRUE	1.16503	FALSE	0.593839	FALSE	0.976169
ENSMUSG00000027170	Eif3m	FALSE	0.389817	FALSE	0.885412	FALSE	0.344481	FALSE	0.89204
ENSMUSG00000018565	Elp5	FALSE	0.67442	FALSE	0.960092	FALSE	0.543467	TRUE	1.05852
ENSMUSG00000022338	Eny2	FALSE	0.311689	FALSE	0.617293	FALSE	0.0698028	FALSE	0.711485
ENSMUSG00000004610	Etfb	FALSE	0.206452	FALSE	0.720185	FALSE	0.100351	FALSE	0.717029
ENSMUSG00000028629	Exo5	FALSE	0.122777	FALSE	0.159079	FALSE	0.0732896	FALSE	0.143961
ENSMUSG00000025785	Exosc7	FALSE	0.226333	FALSE	0.516183	FALSE	0.364211	FALSE	0.657111
ENSMUSG00000073684	Faap20	FALSE	-0.259872	FALSE	-0.0751177	FALSE	-0.0842282	FALSE	-0.053123
ENSMUSG00000030493	Faap24	FALSE	0.298545	FALSE	0.827868	FALSE	0.236619	FALSE	0.936774
ENSMUSG00000010517	Faf1	FALSE	0.103413	FALSE	0.289574	FALSE	-0.00555758	FALSE	0.200163
ENSMUSG00000057497	Fam136a	FALSE	0.286778	FALSE	0.751008	FALSE	0.256969	FALSE	0.606847
ENSMUSG00000003955	Fam162a	FALSE	0.472771	TRUE	1.02385	FALSE	0.381045	FALSE	0.850378
ENSMUSG00000057411	Fam173a	FALSE	-0.0980776	FALSE	0.381232	FALSE	0.153918	FALSE	0.286855
ENSMUSG00000042106	Fam212a	FALSE	0.592097	FALSE	0.253105	FALSE	0.446029	FALSE	0.319451
ENSMUSG00000028453	Fancg	FALSE	0.0961761	FALSE	0.495446	FALSE	0.14172	FALSE	0.234221
ENSMUSG00000026245	Farsb	FALSE	0.435616	FALSE	0.813803	FALSE	0.36818	FALSE	0.72814
ENSMUSG00000046865	Fbl	FALSE	0.585099	FALSE	0.94695	FALSE	0.633626	FALSE	0.929301
ENSMUSG00000035764	Fbxo45	FALSE	0.189186	FALSE	0.435008	FALSE	0.282243	FALSE	0.459567
ENSMUSG00000040913	Fbxw4	FALSE	-0.190731	FALSE	-0.56293	FALSE	-0.258869	FALSE	-0.581126
ENSMUSG00000032051	Fdx1	FALSE	0.428063	TRUE	1.26351	FALSE	0.380334	TRUE	1.01642
ENSMUSG00000079677	Fdx1l	FALSE	0.269694	FALSE	0.942316	FALSE	0.5611	FALSE	0.878258
ENSMUSG00000018861	Fdxr	FALSE	-0.122118	FALSE	0.128544	FALSE	-0.0646401	FALSE	0.188906
ENSMUSG00000026526	Fh1	FALSE	0.36397	FALSE	0.761883	FALSE	0.25494	FALSE	0.855061
ENSMUSG00000019689	Fmc1	FALSE	0.268137	FALSE	0.906959	FALSE	0.377579	FALSE	0.678288
ENSMUSG00000022677	Fopnl	FALSE	0.202723	FALSE	0.235128	FALSE	-0.0562507	FALSE	0.308302
ENSMUSG00000025040	Fundc1	FALSE	-0.0644494	FALSE	0.285343	FALSE	-0.145111	FALSE	0.0665507
ENSMUSG00000015312	Gadd45b	FALSE	0.508576	TRUE	1.20358	FALSE	0.679149	TRUE	1.04478
ENSMUSG00000020766	Galk1	FALSE	0.634586	TRUE	1.46389	FALSE	0.570855	TRUE	1.52486
ENSMUSG00000027207	Galk2	FALSE	0.175099	FALSE	0.767399	FALSE	0.156069	FALSE	0.598917
ENSMUSG00000055760	Gemin6	FALSE	0.710146	TRUE	1.5562	FALSE	0.643383	TRUE	1.424
ENSMUSG00000040888	Gfer	FALSE	0.440319	FALSE	0.805509	FALSE	0.723307	FALSE	0.857453
ENSMUSG00000042293	Gm5617	FALSE	-0.0795909	FALSE	0.089202	FALSE	-0.103942	FALSE	0.296062
ENSMUSG00000057762	Gm6169	#N/A	#N/A	#N/A	#N/A	#N/A	#N/A	#N/A	#N/A
ENSMUSG00000092086	Gm6793	FALSE	-0.0505035	FALSE	-0.42162	FALSE	-0.121038	FALSE	0.00416904
ENSMUSG00000037722	Gnpnat1	FALSE	0.158745	FALSE	0.433227	FALSE	-1.67322e-05	FALSE	0.228433
ENSMUSG00000030245	Golt1b	FALSE	0.518225	TRUE	1.0148	FALSE	0.469212	FALSE	0.822302
ENSMUSG00000025190	Got1	FALSE	0.655323	TRUE	1.23565	FALSE	0.731564	TRUE	1.00762
ENSMUSG00000025156	Gps1	FALSE	0.244494	FALSE	0.609988	FALSE	0.381565	FALSE	0.576962
ENSMUSG00000035637	Grhpr	FALSE	-0.325994	FALSE	-0.465725	FALSE	-0.393866	FALSE	-0.324695
ENSMUSG00000053801	Grwd1	FALSE	0.79553	TRUE	1.25801	FALSE	0.863026	TRUE	1.16341
ENSMUSG00000016503	Gtf3a	FALSE	0.254114	FALSE	0.745745	FALSE	0.30626	FALSE	0.750079
ENSMUSG00000007610	Gtpbp3	FALSE	0.023818	FALSE	0.4102	FALSE	0.218893	FALSE	0.510724
ENSMUSG00000059447	Hadhb	FALSE	0.339672	FALSE	0.707252	FALSE	0.34832	FALSE	0.64489
ENSMUSG00000027944	Hax1	FALSE	0.419294	FALSE	0.940521	FALSE	0.387583	FALSE	0.807875
ENSMUSG00000028470	Hint2	FALSE	-0.257302	FALSE	0.297691	FALSE	-0.0633355	FALSE	0.0030877
ENSMUSG00000059005	Hnrnpa3	FALSE	0.500265	FALSE	0.993276	FALSE	0.445718	TRUE	1.05019
ENSMUSG00000038005	Hpf1	FALSE	0.42698	FALSE	0.875543	FALSE	0.338652	FALSE	0.853952
ENSMUSG00000063802	Hspbp1	FALSE	0.667059	TRUE	1.0663	FALSE	0.950988	FALSE	0.933057
ENSMUSG00000073889	Il11ra1	FALSE	-0.397313	FALSE	-0.121669	FALSE	-0.443829	FALSE	-0.362315
ENSMUSG00000042670	Immp1l	FALSE	0.24583	FALSE	0.42446	FALSE	0.219559	FALSE	0.399123
ENSMUSG00000032288	Imp3	FALSE	0.140917	FALSE	0.482189	FALSE	0.189829	FALSE	0.434439
ENSMUSG00000003721	Insig2	FALSE	0.00322276	FALSE	0.0357322	FALSE	-0.0910649	FALSE	-0.154346
ENSMUSG00000005078	Jkamp	FALSE	-0.125191	FALSE	-0.0372912	FALSE	-0.0726795	FALSE	-0.102571
ENSMUSG00000016946	Kctd5	FALSE	0.309525	FALSE	0.787674	FALSE	0.485509	FALSE	0.62015
ENSMUSG00000042747	Krtcap2	FALSE	0.510361	TRUE	1.17902	FALSE	0.552303	FALSE	0.928512
ENSMUSG00000087260	Lamtor5	FALSE	0.41395	FALSE	0.987478	FALSE	0.290066	FALSE	0.900402
ENSMUSG00000043432	Leng9	FALSE	-0.126088	FALSE	-0.258044	FALSE	-0.00910554	FALSE	-0.279491
ENSMUSG00000002279	Lmf1	FALSE	-0.0171487	FALSE	-0.205278	FALSE	0.00875795	FALSE	-0.314504
ENSMUSG00000028617	Lrrc42	FALSE	-0.12322	FALSE	0.31438	FALSE	0.165836	FALSE	0.389039
ENSMUSG00000034192	Lsm3	FALSE	0.518891	TRUE	1.23258	FALSE	0.559739	TRUE	1.23893
ENSMUSG00000091625	Lsm5	FALSE	0.273917	TRUE	1.07037	FALSE	0.140518	TRUE	1.03128
ENSMUSG00000035215	Lsm7	FALSE	0.439519	TRUE	1.04118	FALSE	0.548323	TRUE	1.05678
ENSMUSG00000044155	Lsm8	FALSE	0.392658	FALSE	0.918949	FALSE	0.271304	FALSE	0.861858
ENSMUSG00000028670	Lypla2	FALSE	-0.0393295	FALSE	0.365852	FALSE	0.242641	FALSE	0.2642
ENSMUSG00000028990	Lzic	FALSE	0.268937	FALSE	0.749806	FALSE	0.327519	FALSE	0.723908
ENSMUSG00000028609	Magoh	FALSE	0.591643	TRUE	1.12397	FALSE	0.464314	TRUE	1.13056
ENSMUSG00000029815	Malsu1	FALSE	-0.00160425	FALSE	0.00961548	FALSE	-0.0224124	FALSE	-0.0197818
ENSMUSG00000063019	Manbal	FALSE	-0.141262	FALSE	-0.0713302	FALSE	-0.199276	FALSE	-0.189606
ENSMUSG00000037570	Mcrs1	FALSE	0.0199235	FALSE	0.266058	FALSE	0.000581774	FALSE	0.302802
ENSMUSG00000028910	Mecr	FALSE	0.0956133	FALSE	0.244028	FALSE	0.392484	FALSE	0.129397
ENSMUSG00000021598	Med10	FALSE	0.114224	FALSE	0.706179	FALSE	0.195348	FALSE	0.555557
ENSMUSG00000018923	Med11	FALSE	0.0999052	FALSE	0.612074	FALSE	0.314819	FALSE	0.459842
ENSMUSG00000002274	Metrn	FALSE	0.595026	TRUE	1.42275	TRUE	1.03589	TRUE	1.65388
ENSMUSG00000025731	Mettl26	FALSE	0.12072	FALSE	0.210076	FALSE	0.0247703	FALSE	0.110213
ENSMUSG00000027668	Mfn1	FALSE	-0.0887249	FALSE	-0.139839	FALSE	-0.584589	FALSE	0.015867
ENSMUSG00000021993	Mipep	FALSE	0.265794	FALSE	0.654822	FALSE	0.282016	FALSE	0.630088
ENSMUSG00000027274	Mkks	FALSE	0.330731	FALSE	0.860759	FALSE	0.160462	FALSE	0.744645
ENSMUSG00000048497	Mmgt2	FALSE	-0.370987	FALSE	-0.190683	FALSE	0.0974997	FALSE	-0.0493585
ENSMUSG00000025979	Mob4	FALSE	-0.0574026	FALSE	0.0679936	FALSE	-0.0784141	FALSE	0.116121
ENSMUSG00000015536	Mocs2	FALSE	0.220605	FALSE	0.709486	FALSE	0.237869	FALSE	0.508731
ENSMUSG00000023074	Mospd1	FALSE	0.295795	FALSE	0.571076	FALSE	-0.204389	FALSE	0.650221
ENSMUSG00000012429	Mplkip	FALSE	0.0374133	FALSE	-0.0092048	FALSE	-0.0222038	FALSE	0.0215734
ENSMUSG00000055302	Mrfap1	FALSE	0.205989	FALSE	0.541134	FALSE	0.308277	FALSE	0.42441
ENSMUSG00000001445	Mrpl10	FALSE	0.201579	FALSE	0.63844	FALSE	0.214415	FALSE	0.583509
ENSMUSG00000023939	Mrpl14	FALSE	0.535596	FALSE	0.824914	FALSE	0.467269	FALSE	0.81187
ENSMUSG00000030879	Mrpl17	FALSE	0.283678	TRUE	1.20888	FALSE	0.557807	TRUE	1.0874
ENSMUSG00000030045	Mrpl19	FALSE	0.519106	FALSE	0.750721	FALSE	0.200561	TRUE	1.04465
ENSMUSG00000037772	Mrpl23	FALSE	0.0424083	FALSE	0.465214	FALSE	0.177479	FALSE	0.52719
ENSMUSG00000024414	Mrpl27	FALSE	0.605581	TRUE	1.35235	FALSE	0.626753	TRUE	1.31507
ENSMUSG00000024181	Mrpl28	FALSE	0.385327	FALSE	0.664525	FALSE	0.413963	FALSE	0.647668
ENSMUSG00000052962	Mrpl35	FALSE	0.552314	TRUE	1.17545	FALSE	0.361083	TRUE	1.22195
ENSMUSG00000037531	Mrpl47	FALSE	0.713545	TRUE	1.32717	FALSE	0.709669	TRUE	1.30161
ENSMUSG00000030706	Mrpl48	FALSE	0.384839	FALSE	0.782004	FALSE	0.201499	FALSE	0.643055
ENSMUSG00000007338	Mrpl49	FALSE	0.330192	FALSE	0.352986	FALSE	0.324128	FALSE	0.417241
ENSMUSG00000010406	Mrpl52	FALSE	0.726597	TRUE	1.36105	FALSE	0.832904	TRUE	1.12218
ENSMUSG00000034932	Mrpl54	FALSE	0.580218	TRUE	1.26215	FALSE	0.571406	TRUE	1.2145
ENSMUSG00000036860	Mrpl55	FALSE	0.738916	TRUE	1.10818	FALSE	0.731527	TRUE	1.08346
ENSMUSG00000021967	Mrpl57	FALSE	0.37866	FALSE	0.839871	FALSE	0.347262	FALSE	0.79409
ENSMUSG00000030611	Mrps11	FALSE	0.584738	TRUE	1.08027	FALSE	0.667726	FALSE	0.883629
ENSMUSG00000045948	Mrps12	FALSE	0.258174	TRUE	1.00649	FALSE	0.428905	FALSE	0.947993
ENSMUSG00000049960	Mrps16	FALSE	0.385447	TRUE	1.20422	FALSE	0.479339	TRUE	1.11943
ENSMUSG00000016833	Mrps18c	FALSE	0.60234	TRUE	1.10107	FALSE	0.46832	TRUE	1.14666
ENSMUSG00000020477	Mrps24	FALSE	0.339416	FALSE	0.817644	FALSE	0.465676	FALSE	0.791158
ENSMUSG00000014551	Mrps25	FALSE	0.345571	FALSE	0.551828	FALSE	-0.0617829	FALSE	0.322566
ENSMUSG00000040269	Mrps28	FALSE	0.960512	TRUE	1.40961	TRUE	1.0844	TRUE	1.38404
ENSMUSG00000061474	Mrps36	FALSE	0.454161	FALSE	0.941474	FALSE	0.450524	FALSE	0.731886
ENSMUSG00000039680	Mrps6	FALSE	0.428338	TRUE	1.05006	FALSE	0.74284	FALSE	0.860569
ENSMUSG00000062937	Mtap	FALSE	0.38309	FALSE	0.638357	FALSE	0.250251	FALSE	0.623236
ENSMUSG00000079427	Mthfsl	FALSE	0.00198381	FALSE	0.29505	FALSE	-0.0413042	FALSE	0.136494
ENSMUSG00000041241	Mul1	FALSE	-0.00636478	FALSE	0.186272	FALSE	0.185142	FALSE	0.243908
ENSMUSG00000001285	Myg1	FALSE	0.130238	FALSE	0.291133	FALSE	0.272807	FALSE	0.330533
ENSMUSG00000022698	Naa50	FALSE	0.459714	FALSE	0.933125	FALSE	0.427506	FALSE	0.950761
ENSMUSG00000023089	Ndufa5	FALSE	0.435076	TRUE	1.16697	FALSE	0.625007	TRUE	1.26983
ENSMUSG00000030869	Ndufab1	FALSE	0.310088	TRUE	1.32787	FALSE	0.638637	TRUE	1.11283
ENSMUSG00000027384	Ndufaf5	FALSE	0.369273	FALSE	0.695326	FALSE	0.368814	FALSE	0.654489
ENSMUSG00000022820	Ndufb4	FALSE	0.217117	FALSE	0.386187	FALSE	0.0568346	FALSE	0.390597
ENSMUSG00000013593	Ndufs2	FALSE	0.0900219	FALSE	0.580745	FALSE	0.0980881	FALSE	0.502011
ENSMUSG00000028648	Ndufs5	FALSE	0.369263	TRUE	1.08022	FALSE	0.408559	FALSE	0.879416
ENSMUSG00000021606	Ndufs6	FALSE	0.397856	TRUE	1.13846	FALSE	0.526032	TRUE	1.06305
ENSMUSG00000023947	Nfkbie	FALSE	-0.0101939	FALSE	0.236676	FALSE	0.267255	FALSE	0.0654936
ENSMUSG00000022204	Ngdn	FALSE	0.453875	TRUE	1.00215	FALSE	0.39913	FALSE	0.929568
ENSMUSG00000047084	Ngrn	FALSE	-0.025807	FALSE	-0.0360289	FALSE	-0.0654742	FALSE	-0.14484
ENSMUSG00000031917	Nip7	FALSE	0.741283	TRUE	1.19316	FALSE	0.648704	TRUE	1.01002
ENSMUSG00000015247	Nipsnap3b	FALSE	0.377773	FALSE	0.808163	FALSE	0.422162	FALSE	0.764029
ENSMUSG00000022751	Nit2	FALSE	0.460694	FALSE	0.572396	FALSE	0.501522	FALSE	0.693047
ENSMUSG00000037601	Nme1	TRUE	1.01522	TRUE	1.61526	TRUE	1.1892	TRUE	1.69694
ENSMUSG00000032478	Nme6	FALSE	0.415306	FALSE	0.872014	FALSE	0.47956	FALSE	0.607154
ENSMUSG00000033099	Nol12	FALSE	0.28017	FALSE	0.993679	FALSE	0.739817	FALSE	0.965531
ENSMUSG00000027133	Nop10	FALSE	0.417987	FALSE	0.657925	FALSE	0.568195	FALSE	0.663635
ENSMUSG00000025869	Nop16	FALSE	0.435396	FALSE	0.72504	FALSE	0.537868	FALSE	0.726634
ENSMUSG00000056209	Npm3	FALSE	0.468149	TRUE	1.1198	FALSE	0.505195	TRUE	1.10109
ENSMUSG00000032491	Nradd	FALSE	0.0393593	FALSE	0.431256	FALSE	0.278968	FALSE	0.445194
ENSMUSG00000032615	Nt5m	FALSE	0.0761377	FALSE	0.551918	FALSE	0.344958	FALSE	0.417329
ENSMUSG00000026857	Ntmt1	FALSE	0.0770808	FALSE	0.378805	FALSE	0.384524	FALSE	0.259533
ENSMUSG00000031851	Ntpcr	FALSE	-0.295566	FALSE	-0.0160404	FALSE	-0.248178	FALSE	-0.101856
ENSMUSG00000020328	Nudcd2	FALSE	0.576958	TRUE	1.28072	FALSE	0.66187	TRUE	1.24982
ENSMUSG00000002804	Nudt14	FALSE	-0.122185	FALSE	0.437507	FALSE	-0.0308917	FALSE	0.450556
ENSMUSG00000045211	Nudt18	FALSE	-0.423026	FALSE	-0.0137062	FALSE	-0.285954	FALSE	-0.119855
ENSMUSG00000034875	Nudt19	FALSE	0.708159	FALSE	0.955855	FALSE	0.749409	FALSE	0.926808
ENSMUSG00000037349	Nudt22	FALSE	-0.149884	FALSE	0.811385	FALSE	0.244553	FALSE	0.883156
ENSMUSG00000020739	Nup85	FALSE	0.53705	FALSE	0.764185	FALSE	0.500716	FALSE	0.893822
ENSMUSG00000040771	Oard1	FALSE	0.143517	FALSE	0.224996	FALSE	0.00558247	FALSE	0.282005
ENSMUSG00000043964	Orai3	FALSE	0.0879063	FALSE	0.197561	FALSE	0.126829	FALSE	-0.0368182
ENSMUSG00000038268	Ovca2	FALSE	0.18546	FALSE	0.360715	FALSE	0.227507	FALSE	0.251444
ENSMUSG00000071533	Pcnp	FALSE	0.135582	FALSE	0.296663	FALSE	0.0956127	FALSE	0.169743
ENSMUSG00000027472	Pdrg1	FALSE	-0.0110902	FALSE	0.125144	FALSE	0.00768381	FALSE	0.0282022
ENSMUSG00000032959	Pebp1	FALSE	0.365434	FALSE	0.8285	FALSE	0.388702	FALSE	0.729298
ENSMUSG00000027222	Pex16	FALSE	-0.0532583	FALSE	0.318977	FALSE	-0.0609595	FALSE	0.183643
ENSMUSG00000052033	Pfdn4	FALSE	0.444112	TRUE	1.13692	FALSE	0.538525	TRUE	1.0141
ENSMUSG00000043445	Pgp	FALSE	0.660104	TRUE	1.12289	FALSE	0.809712	FALSE	0.998684
ENSMUSG00000027088	Phospho2	FALSE	0.0282124	FALSE	-0.0315934	FALSE	0.0336466	FALSE	-0.0157873
ENSMUSG00000010607	Pigyl	FALSE	0.111166	FALSE	0.254747	FALSE	0.0255016	FALSE	0.281809
ENSMUSG00000003423	Pih1d1	FALSE	0.126266	FALSE	0.698868	FALSE	0.27909	FALSE	0.62624
ENSMUSG00000054065	Pkp3	FALSE	0.0651995	FALSE	0.622439	FALSE	0.0676109	FALSE	0.630966
ENSMUSG00000035278	Plekhj1	FALSE	0.0768851	FALSE	0.55598	FALSE	0.222715	FALSE	0.421753
ENSMUSG00000016495	Plgrkt	FALSE	-0.0203737	FALSE	0.0199858	FALSE	-0.0381926	FALSE	-0.100405
ENSMUSG00000025218	Poll	FALSE	-0.0704368	FALSE	0.374325	FALSE	0.0798663	FALSE	0.250781
ENSMUSG00000067148	Polr1c	FALSE	0.110688	FALSE	0.640512	FALSE	0.229881	FALSE	0.569513
ENSMUSG00000024258	Polr2d	FALSE	0.564649	TRUE	1.07946	FALSE	0.564645	FALSE	0.967483
ENSMUSG00000033020	Polr2f	FALSE	0.674062	TRUE	1.17567	FALSE	0.764308	TRUE	1.16915
ENSMUSG00000021018	Polr2h	FALSE	0.557623	TRUE	1.08783	FALSE	0.712019	TRUE	1.14426
ENSMUSG00000045996	Polr2k	FALSE	0.608052	TRUE	1.09669	FALSE	0.499654	TRUE	1.04378
ENSMUSG00000022476	Polr3h	FALSE	0.446059	FALSE	0.626784	FALSE	0.558478	FALSE	0.759393
ENSMUSG00000022325	Pop1	FALSE	0.566542	TRUE	1.02301	FALSE	0.622601	TRUE	1.05804
ENSMUSG00000060152	Pop5	FALSE	0.259045	FALSE	0.457003	FALSE	0.00479172	FALSE	0.290859
ENSMUSG00000029715	Pop7	FALSE	0.30204	FALSE	0.775709	FALSE	0.390025	FALSE	0.694486
ENSMUSG00000067713	Prkag1	FALSE	0.43124	FALSE	0.576068	FALSE	0.250958	FALSE	0.644068
ENSMUSG00000109324	Prmt1	FALSE	0.633523	TRUE	1.09591	FALSE	0.660388	TRUE	1.01348
ENSMUSG00000030505	Prmt3	FALSE	0.184829	FALSE	0.15467	FALSE	0.233532	FALSE	-0.0267959
ENSMUSG00000060098	Prmt7	FALSE	0.0656065	FALSE	0.33234	FALSE	0.288252	FALSE	0.328526
ENSMUSG00000031432	Prps1	FALSE	0.711468	TRUE	1.225	FALSE	0.593852	TRUE	1.11531
ENSMUSG00000022193	Psmb5	FALSE	0.541865	TRUE	1.32353	FALSE	0.780209	TRUE	1.18384
ENSMUSG00000021737	Psmd6	FALSE	0.383584	FALSE	0.881786	FALSE	0.330794	FALSE	0.816185
ENSMUSG00000029440	Psmd9	FALSE	0.574001	FALSE	0.663167	FALSE	0.14426	FALSE	0.593199
ENSMUSG00000024537	Psmg2	FALSE	0.398575	FALSE	0.912283	FALSE	0.563282	FALSE	0.910863
ENSMUSG00000029551	Psmg3	FALSE	0.740043	TRUE	1.03383	FALSE	0.802101	TRUE	1.02244
ENSMUSG00000071451	Psmg4	FALSE	0.690977	TRUE	1.10384	FALSE	0.83221	FALSE	0.952135
ENSMUSG00000021650	Ptcd2	FALSE	0.403097	FALSE	0.857553	FALSE	0.403985	FALSE	0.68533
ENSMUSG00000072582	Ptrh2	FALSE	0.16157	FALSE	0.157807	FALSE	0.142343	FALSE	0.2405
ENSMUSG00000026520	Pycr2	FALSE	0.406063	FALSE	0.557173	FALSE	0.497222	FALSE	0.628508
ENSMUSG00000022571	Pycrl	FALSE	0.446259	TRUE	1.08524	FALSE	0.641971	TRUE	1.10004
ENSMUSG00000042229	Rabif	FALSE	0.159645	FALSE	0.26424	FALSE	0.102347	FALSE	0.221335
ENSMUSG00000022248	Rad1	FALSE	0.213634	FALSE	0.449788	FALSE	0.0481831	FALSE	0.291667
ENSMUSG00000022391	Rangap1	FALSE	0.487272	TRUE	1.14327	FALSE	0.572314	FALSE	0.974768
ENSMUSG00000026889	Rbm18	FALSE	0.0417026	FALSE	0.0584091	FALSE	-0.243717	FALSE	0.0280937
ENSMUSG00000042369	Rbm45	FALSE	0.00402714	FALSE	0.245962	FALSE	0.127095	FALSE	0.252149
ENSMUSG00000040945	Rcc2	FALSE	0.412102	FALSE	0.730437	FALSE	0.621664	FALSE	0.707657
ENSMUSG00000029048	Rer1	FALSE	0.317096	FALSE	0.887219	FALSE	0.319022	FALSE	0.766757
ENSMUSG00000034175	Rhbdd3	FALSE	-0.147368	FALSE	0.0769889	FALSE	0.155655	FALSE	0.194668
ENSMUSG00000028945	Rheb	FALSE	0.0951459	FALSE	0.447978	FALSE	0.109752	FALSE	0.385127
ENSMUSG00000052926	Rnaseh2a	FALSE	0.179021	FALSE	0.474525	FALSE	0.209637	FALSE	0.397136
ENSMUSG00000051234	Rnf7	FALSE	0.190176	FALSE	0.636284	FALSE	0.319019	FALSE	0.664828
ENSMUSG00000067847	Romo1	FALSE	0.384475	FALSE	0.90619	FALSE	0.37619	FALSE	0.759887
ENSMUSG00000012483	Rpa3	FALSE	0.751082	TRUE	1.04445	FALSE	0.462116	TRUE	1.19886
ENSMUSG00000062328	Rpl17	FALSE	0.14393	FALSE	0.368604	FALSE	0.100176	FALSE	0.347357
ENSMUSG00000071052	Rpl7a-ps5	#N/A	#N/A	#N/A	#N/A	#N/A	#N/A	#N/A	#N/A
ENSMUSG00000062456	Rpl9-ps6	FALSE	0.00689069	FALSE	0.522159	FALSE	0.063103	FALSE	0.347096
ENSMUSG00000023156	Rpp14	FALSE	0.55922	FALSE	0.780356	FALSE	0.340856	FALSE	0.696556
ENSMUSG00000051518	Rps19bp1	FALSE	0.350606	FALSE	0.938561	FALSE	0.344332	FALSE	0.707115
ENSMUSG00000055723	Rras2	FALSE	0.0554547	FALSE	0.351996	FALSE	0.0266627	FALSE	0.245026
ENSMUSG00000041506	Rrp9	FALSE	0.430814	TRUE	1.05962	FALSE	0.889185	FALSE	0.726836
ENSMUSG00000032215	Rsl24d1	FALSE	0.557252	FALSE	0.935954	FALSE	0.53755	FALSE	0.831477
ENSMUSG00000041079	Rwdd2b	FALSE	0.315752	TRUE	1.00989	FALSE	0.465593	TRUE	1.12201
ENSMUSG00000078427	Sarnp	FALSE	0.301804	FALSE	0.701072	FALSE	0.31491	FALSE	0.613234
ENSMUSG00000045107	Saysd1	FALSE	0.202304	FALSE	-0.0523735	FALSE	0.172871	FALSE	-0.0974172
ENSMUSG00000025724	Sec11a	FALSE	0.244321	FALSE	0.569401	FALSE	0.0800408	FALSE	0.434978
ENSMUSG00000030839	Sergef	FALSE	-0.250643	FALSE	-0.0516615	FALSE	0.0376635	FALSE	0.047103
ENSMUSG00000058586	Serhl	FALSE	0.0490718	FALSE	0.848367	FALSE	0.141435	FALSE	0.568929
ENSMUSG00000021474	Sfxn1	FALSE	0.617981	TRUE	1.25223	FALSE	0.661112	TRUE	1.20988
ENSMUSG00000036432	Siah2	FALSE	0.369853	FALSE	0.53057	FALSE	0.418897	FALSE	0.334914
ENSMUSG00000025792	Slc25a10	FALSE	0.1188	FALSE	0.703334	FALSE	0.348523	FALSE	0.736284
ENSMUSG00000022404	Slc25a17	FALSE	0.272729	FALSE	0.571919	FALSE	0.143326	FALSE	0.611577
ENSMUSG00000032114	Slc37a4	FALSE	-0.0543558	FALSE	0.059553	FALSE	0.100664	FALSE	0.356515
ENSMUSG00000000902	Smarcb1	FALSE	0.236587	FALSE	0.592398	FALSE	0.350339	FALSE	0.619678
ENSMUSG00000006058	Snf8	FALSE	0.323905	FALSE	0.689346	FALSE	0.215826	FALSE	0.609266
ENSMUSG00000001158	Snrnp27	FALSE	0.347452	FALSE	0.766065	FALSE	0.214801	FALSE	0.746731
ENSMUSG00000008333	Snrpb2	FALSE	0.378988	FALSE	0.983905	FALSE	0.158577	FALSE	0.770943
ENSMUSG00000029146	Snx17	FALSE	0.141511	FALSE	0.366323	FALSE	0.15319	FALSE	0.211968
ENSMUSG00000035227	Spcs2	FALSE	0.461244	FALSE	0.925726	FALSE	0.295892	FALSE	0.767809
ENSMUSG00000027329	Spef1	FALSE	-0.0597647	FALSE	-0.379898	FALSE	-0.144892	FALSE	-0.534814
ENSMUSG00000000738	Spg7	FALSE	0.171173	FALSE	0.28719	FALSE	0.252588	FALSE	0.127352
ENSMUSG00000038451	Spsb2	FALSE	0.0292492	FALSE	0.31808	FALSE	-0.074538	FALSE	0.227832
ENSMUSG00000026511	Srp9	FALSE	0.248656	FALSE	0.721504	FALSE	0.127836	FALSE	0.67076
ENSMUSG00000079478	Sssca1	FALSE	0.770825	FALSE	0.988954	FALSE	0.610346	FALSE	0.968954
ENSMUSG00000031749	St3gal2	FALSE	-0.000358991	FALSE	-0.537007	FALSE	-0.245946	FALSE	-0.285324
ENSMUSG00000024378	Stard4	FALSE	0.175886	FALSE	0.16783	FALSE	0.0106769	FALSE	0.184692
ENSMUSG00000027367	Stard7	FALSE	0.0666668	FALSE	0.231898	FALSE	0.0726944	FALSE	0.276712
ENSMUSG00000028455	Stoml2	FALSE	0.391376	FALSE	0.875053	FALSE	0.422029	FALSE	0.754474
ENSMUSG00000039615	Stub1	FALSE	0.107131	FALSE	0.574183	FALSE	0.294049	FALSE	0.442188
ENSMUSG00000029428	Stx2	FALSE	0.422089	FALSE	-0.057985	FALSE	0.00975879	FALSE	-0.0153933
ENSMUSG00000026021	Sumo1	FALSE	0.171023	FALSE	0.562747	FALSE	0.0960961	FALSE	0.517085
ENSMUSG00000048100	Taf13	FALSE	0.290424	FALSE	0.573546	FALSE	-0.00874862	FALSE	0.405134
ENSMUSG00000042043	Tbca	FALSE	0.330337	FALSE	0.986169	FALSE	0.212267	FALSE	0.840382
ENSMUSG00000036430	Tbcc	FALSE	0.0844793	FALSE	0.23229	FALSE	0.153147	FALSE	0.11052
ENSMUSG00000033813	Tcea1	FALSE	0.359263	FALSE	0.590676	FALSE	0.23976	FALSE	0.524792
ENSMUSG00000020778	Ten1	FALSE	0.162275	FALSE	0.378541	FALSE	-0.00711329	FALSE	0.24095
ENSMUSG00000053469	Tg	FALSE	1.00293	FALSE	2.09667	FALSE	0.314646	FALSE	2.08229
ENSMUSG00000022130	Tgds	FALSE	0.134902	FALSE	0.723365	FALSE	0.251288	FALSE	0.697496
ENSMUSG00000036442	Thap11	FALSE	0.257535	FALSE	0.439769	FALSE	0.161433	FALSE	0.42333
ENSMUSG00000053453	Thoc7	FALSE	0.476765	FALSE	0.880542	FALSE	0.394743	FALSE	0.785352
ENSMUSG00000004929	Thop1	TRUE	1.00776	TRUE	1.60625	TRUE	1.1604	TRUE	1.79171
ENSMUSG00000020843	Timm22	FALSE	0.35002	FALSE	0.900531	FALSE	0.126876	TRUE	1.07837
ENSMUSG00000048007	Timm8a1	FALSE	0.967754	TRUE	1.50483	FALSE	0.885071	TRUE	1.50393
ENSMUSG00000039016	Timm8b	FALSE	0.455781	FALSE	0.996577	FALSE	0.317735	FALSE	0.873182
ENSMUSG00000021079	Timm9	FALSE	0.342311	FALSE	0.64952	FALSE	0.348764	FALSE	0.685075
ENSMUSG00000063406	Tmed5	FALSE	0.27097	FALSE	0.667891	FALSE	0.071146	FALSE	0.51094
ENSMUSG00000020921	Tmem101	FALSE	0.570041	FALSE	0.547712	FALSE	0.470007	FALSE	0.467056
ENSMUSG00000019158	Tmem160	FALSE	0.280402	TRUE	1.01565	FALSE	0.466763	FALSE	0.899392
ENSMUSG00000051232	Tmem199	FALSE	0.17807	FALSE	0.457657	FALSE	-0.0250013	FALSE	0.449441
ENSMUSG00000078201	Tmem203	FALSE	-0.263376	FALSE	-0.226979	FALSE	-0.317879	FALSE	-0.29186
ENSMUSG00000014856	Tmem208	FALSE	0.169707	FALSE	0.332662	FALSE	0.163718	FALSE	0.295847
ENSMUSG00000025940	Tmem70	FALSE	0.19722	FALSE	0.742431	FALSE	0.206012	FALSE	0.695795
ENSMUSG00000026411	Tmem9	FALSE	0.476504	FALSE	0.340176	FALSE	0.276993	FALSE	0.464017
ENSMUSG00000021072	Tmx1	FALSE	0.171312	FALSE	0.120499	FALSE	-0.135417	FALSE	0.166672
ENSMUSG00000028688	Toe1	FALSE	0.232319	FALSE	0.569352	FALSE	0.204089	FALSE	0.619213
ENSMUSG00000005674	Tomm40l	FALSE	0.433012	FALSE	0.845897	FALSE	0.44742	FALSE	0.760666
ENSMUSG00000078713	Tomm5	FALSE	0.639049	TRUE	1.24978	FALSE	0.611243	TRUE	1.14524
ENSMUSG00000028847	Trappc3	FALSE	0.138743	FALSE	0.54536	FALSE	0.120209	FALSE	0.436217
ENSMUSG00000032112	Trappc4	FALSE	0.094387	FALSE	0.611432	FALSE	0.216371	FALSE	0.568631
ENSMUSG00000014980	Tsen15	FALSE	0.385441	FALSE	0.512786	FALSE	0.346735	FALSE	0.62111
ENSMUSG00000020781	Tsen54	FALSE	0.158442	FALSE	0.483936	FALSE	0.3928	FALSE	0.224902
ENSMUSG00000040521	Tsfm	FALSE	0.319504	FALSE	0.800687	FALSE	0.435246	FALSE	0.803647
ENSMUSG00000045752	Tssc4	FALSE	0.260306	FALSE	0.656297	FALSE	0.438007	FALSE	0.74637
ENSMUSG00000024078	Ttc27	FALSE	0.408426	FALSE	0.511585	FALSE	0.351975	FALSE	0.49513
ENSMUSG00000039530	Tusc3	FALSE	0.190642	FALSE	0.581311	FALSE	0.0646324	FALSE	0.501105
ENSMUSG00000014177	Tvp23b	FALSE	0.0636096	FALSE	0.427377	FALSE	-0.0526713	FALSE	0.211323
ENSMUSG00000021497	Txndc15	FALSE	0.0201648	FALSE	0.389838	FALSE	0.117522	FALSE	0.208665
ENSMUSG00000057130	Txnl4a	FALSE	0.647592	FALSE	0.624164	FALSE	0.655918	FALSE	0.391835
ENSMUSG00000022674	Ube2v2	FALSE	0.517066	FALSE	0.782421	FALSE	0.432714	FALSE	0.809248
ENSMUSG00000022814	Umps	FALSE	0.796513	TRUE	1.25115	FALSE	0.831896	TRUE	1.10517
ENSMUSG00000026111	Unc50	FALSE	0.0957311	FALSE	0.426929	FALSE	0.147088	FALSE	0.423956
ENSMUSG00000071528	Usmg5	FALSE	0.638584	TRUE	1.22995	FALSE	0.330742	TRUE	1.11387
ENSMUSG00000026696	Vamp4	FALSE	-0.239339	FALSE	-0.303154	FALSE	-0.430636	FALSE	-0.308701
ENSMUSG00000051412	Vamp7	FALSE	0.396065	FALSE	0.791541	FALSE	0.172407	FALSE	0.747206
ENSMUSG00000073131	Vma21	FALSE	0.277502	FALSE	0.491259	FALSE	0.119388	FALSE	0.649577
ENSMUSG00000073643	Wdfy1	FALSE	0.0788334	FALSE	0.152625	FALSE	-0.14576	FALSE	0.111571
ENSMUSG00000035754	Wdr18	FALSE	0.556545	FALSE	0.908219	FALSE	0.655022	FALSE	0.863861
ENSMUSG00000038299	Wdr36	FALSE	0.36568	FALSE	0.820123	FALSE	0.452354	FALSE	0.77335
ENSMUSG00000025173	Wdr45b	FALSE	0.0361243	FALSE	0.340036	FALSE	0.132273	FALSE	0.306424
ENSMUSG00000061559	Wdr61	FALSE	0.470036	FALSE	0.84488	FALSE	0.397361	FALSE	0.802611
ENSMUSG00000041346	Wrap53	FALSE	0.0252793	FALSE	0.150635	FALSE	0.233015	FALSE	0.377084
ENSMUSG00000028811	Yars	FALSE	0.368236	FALSE	0.758269	FALSE	0.350286	FALSE	0.586814
ENSMUSG00000041774	Ydjc	FALSE	0.427968	FALSE	0.633001	FALSE	0.346497	FALSE	0.592489
ENSMUSG00000030588	Yif1b	FALSE	0.182947	FALSE	0.940984	FALSE	0.54795	FALSE	0.883474
ENSMUSG00000028772	Zcchc17	FALSE	0.132625	FALSE	0.554364	FALSE	0.307671	FALSE	0.512724
ENSMUSG00000063281	Zfp35	FALSE	0.0366878	FALSE	0.0171223	FALSE	-0.0446732	FALSE	0.148415
ENSMUSG00000044876	Zfp444	FALSE	0.0297982	FALSE	0.0846609	FALSE	-0.113873	FALSE	-0.0255845
ENSMUSG00000054716	Zfp771	FALSE	0.15767	FALSE	0.129979	FALSE	0.136668	FALSE	0.18272
ENSMUSG00000069208	Zfp825	FALSE	-0.00927147	FALSE	0.120398	FALSE	-0.197758	FALSE	0.233955
ENSMUSG00000018347	Zkscan6	FALSE	-0.142918	FALSE	-0.141461	FALSE	-0.180351	FALSE	-0.202816
ENSMUSG00000009076	Zmat5	FALSE	0.130273	FALSE	0.403184	FALSE	0.0902993	FALSE	0.303683
ENSMUSG00000075227	Znhit2	FALSE	0.207576	FALSE	0.47471	FALSE	0.195112	FALSE	0.727825

## Sheet: B9 Ribosome_Mitochondrial activ
gene_id	gene_name	rmt_day4_DEG	rmt_day4_logFC	rmt_day6_DEG	rmt_day6_logFC	sbp_day4_DEG	sbp_dat4_logFC	sbp_day6_DEG	sbp_day6_logFC
ENSMUSG00000021252	0610007P14Rik	FALSE	0.304824	FALSE	0.886485	FALSE	0.253044	FALSE	0.829677
ENSMUSG00000039195	1110008P14Rik	FALSE	0.125389	FALSE	0.588119	FALSE	0.252134	FALSE	0.552692
ENSMUSG00000063236	1110038F14Rik	FALSE	0.168813	FALSE	0.78129	FALSE	0.51312	FALSE	0.659098
ENSMUSG00000019797	1700021F05Rik	FALSE	0.181417	FALSE	0.628682	FALSE	0.264999	FALSE	0.545552
ENSMUSG00000078784	1810022K09Rik	FALSE	0.507835	TRUE	1.01558	FALSE	0.519508	TRUE	1.00602
ENSMUSG00000029559	2210016L21Rik	FALSE	-0.172277	FALSE	-0.112046	FALSE	-0.0460369	FALSE	-0.0456675
ENSMUSG00000049643	2310022A10Rik	FALSE	0.0338203	FALSE	0.57629	FALSE	0.172551	FALSE	0.470467
ENSMUSG00000031984	2810004N23Rik	FALSE	0.287147	FALSE	0.409073	FALSE	0.360968	FALSE	0.41422
ENSMUSG00000033111	3830406C13Rik	FALSE	0.0136	FALSE	0.62531	FALSE	0.0491428	FALSE	0.504764
ENSMUSG00000032849	Abcc4	FALSE	0.393186	FALSE	0.689171	FALSE	0.383687	FALSE	0.607919
ENSMUSG00000038762	Abcf1	FALSE	0.22289	FALSE	0.503834	FALSE	0.295381	FALSE	0.509228
ENSMUSG00000031278	Acsl4	FALSE	0.199436	FALSE	0.523618	FALSE	0.103666	FALSE	0.439055
ENSMUSG00000025228	Actr1a	FALSE	0.202436	FALSE	0.546867	FALSE	0.184773	FALSE	0.502321
ENSMUSG00000017697	Ada	FALSE	0.16443	FALSE	0.859363	FALSE	0.0976373	FALSE	0.627924
ENSMUSG00000039041	Adrm1	FALSE	0.156279	FALSE	0.819449	FALSE	0.357374	FALSE	0.698035
ENSMUSG00000022407	Adsl	FALSE	0.519248	FALSE	0.845668	FALSE	0.496505	FALSE	0.879913
ENSMUSG00000047423	AI837181	FALSE	0.00352413	FALSE	0.0809279	FALSE	0.15288	FALSE	-0.0327196
ENSMUSG00000024970	AI846148	FALSE	-0.0758726	FALSE	0.0370568	FALSE	0.0633086	FALSE	0.0511695
ENSMUSG00000061758	Akr1b10	FALSE	-0.100238	FALSE	0.24977	FALSE	-0.110222	FALSE	0.0844856
ENSMUSG00000036632	Alg5	FALSE	0.179173	FALSE	0.699962	FALSE	0.143636	FALSE	0.484318
ENSMUSG00000032059	Alg9	FALSE	-0.127069	FALSE	0.0290793	FALSE	-0.139067	FALSE	0.0808521
ENSMUSG00000025134	Alyref	FALSE	0.689002	TRUE	1.52406	FALSE	0.802595	TRUE	1.39973
ENSMUSG00000032249	Anp32a	FALSE	0.203225	FALSE	0.455799	FALSE	0.153745	FALSE	0.484393
ENSMUSG00000063801	Ap3s2	FALSE	0.0547276	FALSE	0.301122	FALSE	0.0740385	FALSE	0.214203
ENSMUSG00000028070	Apoa1bp	FALSE	-0.0669591	FALSE	0.427469	FALSE	-0.025868	FALSE	0.4449
ENSMUSG00000027575	Arfgap1	FALSE	-0.0363453	FALSE	-0.00500249	FALSE	0.0153481	FALSE	-0.120271
ENSMUSG00000071176	Arhgef10	FALSE	0.0413889	FALSE	-0.174256	FALSE	-0.124495	FALSE	-0.362838
ENSMUSG00000060904	Arl1	FALSE	0.37189	TRUE	1.05753	FALSE	0.325233	FALSE	0.932701
ENSMUSG00000024944	Arl2	FALSE	0.403335	FALSE	0.734263	FALSE	0.498674	FALSE	0.706622
ENSMUSG00000038525	Armc10	FALSE	-0.0446089	FALSE	0.301365	FALSE	-0.153489	FALSE	0.325944
ENSMUSG00000049047	Armcx3	FALSE	0.0576396	FALSE	0.420699	FALSE	-0.0799524	FALSE	0.293169
ENSMUSG00000052456	Asna1	FALSE	0.288622	FALSE	0.870379	FALSE	0.308127	FALSE	0.786242
ENSMUSG00000026289	Atg16l1	FALSE	0.0426802	FALSE	-0.147925	FALSE	0.0661973	FALSE	-0.192322
ENSMUSG00000013622	Atraid	FALSE	-0.44045	FALSE	-0.205195	FALSE	-0.353752	FALSE	-0.16655
ENSMUSG00000028830	AU040320	FALSE	-0.20012	FALSE	-0.0535697	FALSE	-0.145283	FALSE	-0.13406
ENSMUSG00000079445	B3gnt7	FALSE	-0.056934	FALSE	0.659446	FALSE	-0.0449842	FALSE	0.133757
ENSMUSG00000024959	Bad	FALSE	-0.037814	FALSE	0.419414	FALSE	0.150788	FALSE	0.455778
ENSMUSG00000034266	Batf	FALSE	0.535101	TRUE	2.11529	FALSE	0.64977	TRUE	1.74216
ENSMUSG00000030802	Bckdk	FALSE	0.377296	FALSE	0.803572	FALSE	0.347402	FALSE	0.8735
ENSMUSG00000003190	Bcl2l12	FALSE	0.131536	FALSE	0.32497	FALSE	0.0499005	FALSE	0.207311
ENSMUSG00000029681	Bcl7b	FALSE	-0.0489765	FALSE	-0.0123644	FALSE	0.129957	FALSE	-0.0155946
ENSMUSG00000005804	Bloc1s6	FALSE	0.00645085	FALSE	0.621871	FALSE	0.0405121	FALSE	0.51798
ENSMUSG00000024191	Bnip1	FALSE	0.203789	FALSE	0.166373	FALSE	0.114674	FALSE	0.163532
ENSMUSG00000022557	Bop1	FALSE	0.425781	FALSE	0.990581	FALSE	0.633251	FALSE	0.873513
ENSMUSG00000045176	Borcs6	FALSE	-0.173455	FALSE	0.190196	FALSE	0.0220252	FALSE	0.0771883
ENSMUSG00000052139	Bre	FALSE	0.229644	FALSE	0.0592101	FALSE	0.049198	FALSE	0.0776929
ENSMUSG00000080268	Brms1	FALSE	0.109441	FALSE	0.599306	FALSE	0.268264	FALSE	0.512944
ENSMUSG00000028568	Btf3l4	FALSE	0.222876	FALSE	0.467959	FALSE	0.168896	FALSE	0.488304
ENSMUSG00000066979	Bub3	FALSE	0.356111	FALSE	0.699855	FALSE	0.249347	FALSE	0.672585
ENSMUSG00000045975	C2cd2	FALSE	-0.166305	FALSE	-0.355095	FALSE	-0.164852	FALSE	-0.359025
ENSMUSG00000032120	C2cd2l	FALSE	0.14399	FALSE	0.437911	FALSE	0.183946	FALSE	0.314583
ENSMUSG00000031505	Carkd	FALSE	0.0943357	FALSE	0.196805	FALSE	0.26889	FALSE	0.137403
ENSMUSG00000024726	Carnmt1	FALSE	0.432153	FALSE	0.934059	FALSE	0.414014	FALSE	0.907871
ENSMUSG00000025076	Casp7	FALSE	0.542057	TRUE	1.32507	FALSE	0.61469	TRUE	1.23559
ENSMUSG00000004994	Ccdc130	FALSE	0.0127479	FALSE	-0.0327818	FALSE	0.0882941	FALSE	-0.250406
ENSMUSG00000022035	Ccdc25	FALSE	0.569001	TRUE	1.20075	FALSE	0.493583	TRUE	1.17663
ENSMUSG00000024732	Ccdc86	FALSE	0.525212	TRUE	1.30169	FALSE	0.815629	TRUE	1.15495
ENSMUSG00000021548	Ccnh	FALSE	0.49533	FALSE	0.736586	FALSE	0.403377	FALSE	0.76943
ENSMUSG00000020392	Cdkn2aipnl	FALSE	0.229799	FALSE	0.609339	FALSE	0.171053	FALSE	0.618009
ENSMUSG00000029330	Cds1	FALSE	-0.117876	FALSE	0.601151	FALSE	0.506718	FALSE	0.666915
ENSMUSG00000061533	Cep128	FALSE	0.78654	FALSE	0.491054	FALSE	0.370758	FALSE	0.676644
ENSMUSG00000037938	Chchd5	FALSE	-0.0923261	FALSE	0.0170259	FALSE	0.174372	FALSE	-0.0407483
ENSMUSG00000025512	Chid1	FALSE	-0.0493087	FALSE	0.437481	FALSE	0.0502901	FALSE	0.290627
ENSMUSG00000025371	Chmp6	FALSE	0.153717	FALSE	0.451672	FALSE	0.228224	FALSE	0.450008
ENSMUSG00000004633	Chn2	FALSE	-0.266879	FALSE	-0.256935	FALSE	-0.403634	FALSE	-0.322026
ENSMUSG00000032997	Chpf	FALSE	0.0688262	FALSE	0.679882	FALSE	0.316008	FALSE	0.50255
ENSMUSG00000003662	Ciao1	FALSE	0.37439	FALSE	0.767021	FALSE	0.504271	FALSE	0.732092
ENSMUSG00000021276	Cinp	FALSE	0.462219	FALSE	0.882358	FALSE	0.616949	FALSE	0.835512
ENSMUSG00000041438	Cirh1a	FALSE	0.651539	FALSE	0.968184	FALSE	0.630731	FALSE	0.898862
ENSMUSG00000036636	Clcn7	FALSE	0.318936	TRUE	1.47504	FALSE	0.364927	TRUE	1.15567
ENSMUSG00000001829	Clpb	FALSE	0.385638	FALSE	0.794675	FALSE	0.389934	FALSE	0.533849
ENSMUSG00000047547	Cltb	FALSE	0.326857	FALSE	0.687552	FALSE	0.343847	FALSE	0.570563
ENSMUSG00000003135	Cnot11	FALSE	-0.014916	FALSE	0.249714	FALSE	-0.022683	FALSE	0.231909
ENSMUSG00000031916	Cog8	FALSE	0.240668	FALSE	0.110087	FALSE	0.23065	FALSE	-0.0175851
ENSMUSG00000027163	Commd9	FALSE	-0.145252	FALSE	0.35708	FALSE	-0.0268503	FALSE	0.192447
ENSMUSG00000029625	Cpsf4	FALSE	0.298992	FALSE	0.567898	FALSE	0.28374	FALSE	0.583332
ENSMUSG00000029073	Cptp	FALSE	0.363763	FALSE	0.607256	FALSE	0.323702	FALSE	0.496059
ENSMUSG00000001767	Crnkl1	FALSE	0.279057	FALSE	0.329934	FALSE	0.19849	FALSE	0.351697
ENSMUSG00000031360	Ctps2	FALSE	-0.129515	FALSE	-0.381156	FALSE	-0.474133	FALSE	-0.219513
ENSMUSG00000027014	Cwc22	FALSE	0.256115	FALSE	0.45996	FALSE	0.235156	FALSE	0.358803
ENSMUSG00000021715	Cwc27	FALSE	0.189585	FALSE	0.439881	FALSE	0.154048	FALSE	0.399031
ENSMUSG00000063694	Cycs	FALSE	0.832867	TRUE	1.57046	FALSE	0.794552	TRUE	1.47663
ENSMUSG00000043311	D17H6S53E	FALSE	-0.0792378	FALSE	0.0514505	FALSE	-0.096837	FALSE	0.0379959
ENSMUSG00000020935	Dcakd	FALSE	-0.188679	FALSE	0.0553135	FALSE	0.0267367	FALSE	-0.0331308
ENSMUSG00000038506	Dcun1d2	FALSE	0.248515	FALSE	0.32379	FALSE	0.13787	FALSE	0.204266
ENSMUSG00000001666	Ddt	FALSE	0.039609	TRUE	1.40082	FALSE	-0.00316572	FALSE	0.991847
ENSMUSG00000026806	Ddx31	FALSE	0.473048	FALSE	0.464859	FALSE	0.386838	FALSE	0.546186
ENSMUSG00000057788	Ddx49	FALSE	0.194678	FALSE	0.653125	FALSE	0.368485	FALSE	0.650428
ENSMUSG00000026502	Desi2	FALSE	0.455709	TRUE	1.04664	FALSE	0.25791	TRUE	1.06483
ENSMUSG00000003527	Dgcr14	FALSE	0.130487	FALSE	0.294828	FALSE	-0.00552445	FALSE	0.169888
ENSMUSG00000002332	Dhrs1	FALSE	-0.279327	FALSE	-0.0660218	FALSE	-0.255251	FALSE	-0.13467
ENSMUSG00000020109	Dnajb12	FALSE	-0.0509595	FALSE	-0.0174536	FALSE	-0.10055	FALSE	0.031327
ENSMUSG00000029014	Dnajc2	FALSE	0.3901	FALSE	0.978011	FALSE	0.36039	FALSE	0.878825
ENSMUSG00000044224	Dnajc21	FALSE	0.454862	FALSE	0.701292	FALSE	0.334587	FALSE	0.608457
ENSMUSG00000061118	Dnajc30	FALSE	0.0263837	FALSE	0.347242	FALSE	0.0917944	FALSE	0.278011
ENSMUSG00000019088	Dnase1l1	FALSE	0.24256	FALSE	0.0694015	FALSE	-0.223589	FALSE	0.0713932
ENSMUSG00000075467	Dnlz	FALSE	0.0123735	FALSE	0.266125	FALSE	0.180284	FALSE	0.316783
ENSMUSG00000078440	Dohh	FALSE	0.172562	FALSE	0.617083	FALSE	0.400445	FALSE	0.509816
ENSMUSG00000022102	Dok2	FALSE	0.357505	TRUE	1.58506	FALSE	0.359698	TRUE	1.04696
ENSMUSG00000026856	Dolpp1	FALSE	0.0308535	FALSE	0.0531019	FALSE	0.112266	FALSE	0.235504
ENSMUSG00000026810	Dpm2	FALSE	0.230485	FALSE	0.441456	FALSE	0.225095	FALSE	0.460641
ENSMUSG00000063904	Dpp3	FALSE	0.22413	FALSE	0.895319	FALSE	0.263291	FALSE	0.767202
ENSMUSG00000020537	Drg2	FALSE	0.306314	FALSE	0.604104	FALSE	0.336027	FALSE	0.494894
ENSMUSG00000025155	Dus1l	FALSE	0.182043	FALSE	0.476378	FALSE	0.249721	FALSE	0.37631
ENSMUSG00000095677	Dynlt1f	FALSE	0.393171	TRUE	1.23405	FALSE	0.0846962	TRUE	1.09785
ENSMUSG00000028729	Ebna1bp2	FALSE	0.511089	TRUE	1.05643	FALSE	0.597568	TRUE	1.05178
ENSMUSG00000066839	Ecsit	FALSE	0.250198	FALSE	0.703103	FALSE	0.303361	FALSE	0.607123
ENSMUSG00000015092	Edf1	FALSE	0.229236	FALSE	0.784185	FALSE	0.295729	FALSE	0.601755
ENSMUSG00000058709	Egln2	FALSE	0.113864	FALSE	0.0399723	FALSE	0.17479	FALSE	-0.0557359
ENSMUSG00000028683	Eif2b3	FALSE	0.585424	FALSE	0.724022	FALSE	0.433816	FALSE	0.80921
ENSMUSG00000040731	Eif4h	FALSE	0.196973	FALSE	0.553721	FALSE	0.228453	FALSE	0.550734
ENSMUSG00000024271	Elp2	FALSE	0.199017	FALSE	0.611102	FALSE	0.27974	FALSE	0.545064
ENSMUSG00000027131	Emc4	FALSE	0.277198	TRUE	1.05138	FALSE	0.493575	FALSE	0.819604
ENSMUSG00000071647	Eml3	FALSE	-0.0461708	FALSE	0.295576	FALSE	-0.105811	FALSE	0.311794
ENSMUSG00000020832	Eral1	FALSE	0.331792	FALSE	0.0733776	FALSE	0.233304	FALSE	0.0767957
ENSMUSG00000050212	Eva1b	FALSE	-0.421759	FALSE	0.233801	FALSE	-0.226872	FALSE	-0.0871761
ENSMUSG00000032463	Faim	FALSE	0.311071	FALSE	0.569462	FALSE	0.195663	FALSE	0.656881
ENSMUSG00000039065	Fam173b	FALSE	-0.0977487	FALSE	-0.0106717	FALSE	0.139689	FALSE	-0.189838
ENSMUSG00000031774	Fam192a	FALSE	-0.2155	FALSE	0.0124379	FALSE	-0.106461	FALSE	-0.00766011
ENSMUSG00000032977	Fam207a	FALSE	0.254841	FALSE	0.73407	FALSE	0.272727	FALSE	0.60147
ENSMUSG00000001962	Fam50a	FALSE	0.013904	FALSE	-0.104615	FALSE	0.0307337	FALSE	-0.0648483
ENSMUSG00000028878	Fam76a	FALSE	-0.0774978	FALSE	0.166578	FALSE	-0.190837	FALSE	0.103058
ENSMUSG00000027349	Fam98b	FALSE	0.297433	FALSE	0.546973	FALSE	0.10692	FALSE	0.54015
ENSMUSG00000032309	Fbxo22	FALSE	0.0147878	FALSE	0.282126	FALSE	0.0716532	FALSE	0.286945
ENSMUSG00000037536	Fbxo34	FALSE	0.0372137	FALSE	0.141414	FALSE	-0.263952	FALSE	0.0367724
ENSMUSG00000028920	Fbxo42	FALSE	0.0305478	FALSE	0.040114	FALSE	-0.113666	FALSE	0.0786032
ENSMUSG00000055401	Fbxo6	FALSE	0.399468	TRUE	1.24124	FALSE	0.664485	TRUE	1.07605
ENSMUSG00000056121	Fez2	FALSE	-0.175613	FALSE	-0.0514585	FALSE	-0.186962	FALSE	-0.125988
ENSMUSG00000040097	Flywch1	FALSE	0.0243377	FALSE	0.371088	FALSE	0.278096	FALSE	0.341226
ENSMUSG00000062234	Gak	FALSE	0.0133116	FALSE	0.120104	FALSE	0.0982117	FALSE	0.0949855
ENSMUSG00000031546	Gins4	FALSE	0.473241	FALSE	0.800476	FALSE	0.380331	FALSE	0.727098
ENSMUSG00000019433	Gipc1	FALSE	0.167955	FALSE	0.811556	FALSE	0.158409	FALSE	0.647876
ENSMUSG00000011877	Git1	FALSE	-0.0186801	FALSE	0.294561	FALSE	0.290301	FALSE	0.400566
ENSMUSG00000079941	Gm11273	#N/A	#N/A	#N/A	#N/A	#N/A	#N/A	#N/A	#N/A
ENSMUSG00000051255	Gm6563	FALSE	0.538421	FALSE	0.66487	FALSE	0.55444	FALSE	0.893739
ENSMUSG00000028869	Gnl2	FALSE	0.228346	FALSE	0.427977	FALSE	0.296165	FALSE	0.382896
ENSMUSG00000031672	Got2	FALSE	0.428944	TRUE	1.10897	FALSE	0.504112	TRUE	1.07114
ENSMUSG00000028069	Gpatch4	FALSE	0.75972	FALSE	0.923595	FALSE	0.850852	TRUE	1.00852
ENSMUSG00000005823	Gpr108	FALSE	-0.125209	FALSE	0.172741	FALSE	-0.0267679	FALSE	-0.0317421
ENSMUSG00000002658	Gtf2f1	FALSE	0.673506	TRUE	1.13497	FALSE	0.590332	TRUE	1.13142
ENSMUSG00000029387	Gtf2h3	FALSE	0.166922	FALSE	0.432201	FALSE	0.257118	FALSE	0.301167
ENSMUSG00000026816	Gtf3c5	FALSE	0.502712	FALSE	0.769515	FALSE	0.564142	FALSE	0.826794
ENSMUSG00000090523	Gypc	FALSE	0.417753	FALSE	-0.228666	FALSE	0.192873	FALSE	0.0231701
ENSMUSG00000035376	Hacd2	FALSE	0.273448	FALSE	0.492781	FALSE	0.415378	FALSE	0.420433
ENSMUSG00000078249	Hmga1-rs1	FALSE	-1.27354	FALSE	3.03745	FALSE	2.42989	FALSE	1.25019
ENSMUSG00000003038	Hmgn2	FALSE	0.505941	TRUE	1.37356	FALSE	0.37977	TRUE	1.3846
ENSMUSG00000004070	Hmox2	FALSE	0.0168832	FALSE	0.354867	FALSE	0.144655	FALSE	0.23455
ENSMUSG00000042328	Hps4	FALSE	-0.171084	FALSE	0.100211	FALSE	0.0780171	FALSE	-0.105077
ENSMUSG00000027195	Hsd17b12	FALSE	0.472968	TRUE	1.13335	FALSE	0.540068	FALSE	0.97636
ENSMUSG00000032932	Hspa13	FALSE	0.344401	FALSE	0.894494	FALSE	0.152908	FALSE	0.689965
ENSMUSG00000010358	Ifi35	FALSE	0.66381	FALSE	0.930197	FALSE	0.915122	FALSE	0.815158
ENSMUSG00000007987	Ift22	FALSE	-0.276629	FALSE	0.531578	FALSE	-0.293725	FALSE	0.362985
ENSMUSG00000002031	Ift46	FALSE	-0.402954	FALSE	-0.463363	FALSE	-0.527558	FALSE	-0.196742
ENSMUSG00000068758	Il3ra	FALSE	0.171365	FALSE	0.967888	FALSE	0.251572	FALSE	0.746045
ENSMUSG00000066324	Impad1	FALSE	0.141954	FALSE	0.374394	FALSE	-0.0649149	FALSE	0.378561
ENSMUSG00000003500	Impdh1	FALSE	-0.191417	FALSE	0.20286	FALSE	-0.129231	FALSE	0.173598
ENSMUSG00000030034	Ino80b	FALSE	0.0282557	FALSE	0.25838	FALSE	0.135462	FALSE	0.35089
ENSMUSG00000027933	Ints3	FALSE	0.0697269	FALSE	0.214829	FALSE	0.0999787	FALSE	0.222171
ENSMUSG00000071652	Ints5	FALSE	0.385193	FALSE	0.780104	FALSE	0.393067	FALSE	0.755659
ENSMUSG00000059883	Irak4	FALSE	-0.151655	FALSE	0.158308	FALSE	-0.11988	FALSE	-0.0138134
ENSMUSG00000021241	Isca2	FALSE	0.311242	FALSE	0.473302	FALSE	0.209266	FALSE	0.458153
ENSMUSG00000031805	Jak3	FALSE	0.313995	FALSE	0.856798	FALSE	0.547727	FALSE	0.839794
ENSMUSG00000056962	Jmjd6	FALSE	0.447889	FALSE	0.790167	FALSE	0.500297	FALSE	0.599944
ENSMUSG00000025736	Jmjd8	FALSE	0.0100682	FALSE	-0.181993	FALSE	0.125015	FALSE	-0.256157
ENSMUSG00000020918	Kat2a	FALSE	0.28226	FALSE	0.553274	FALSE	0.570623	FALSE	0.506212
ENSMUSG00000003308	Keap1	FALSE	0.164446	FALSE	0.66918	FALSE	0.328576	FALSE	0.545624
ENSMUSG00000010021	Kif19a	FALSE	-0.18117	FALSE	-0.323738	FALSE	-0.0753628	FALSE	0.000530365
ENSMUSG00000070923	Klhl9	FALSE	-0.103622	FALSE	-0.00851389	FALSE	-0.155824	FALSE	-0.123817
ENSMUSG00000049327	Kmt5a	FALSE	0.521244	FALSE	0.90002	FALSE	0.444834	FALSE	0.823412
ENSMUSG00000030980	Knop1	FALSE	0.439702	FALSE	0.75567	FALSE	0.386462	FALSE	0.717929
ENSMUSG00000053012	Krcc1	FALSE	0.210502	FALSE	0.388658	FALSE	0.0318212	FALSE	0.374126
ENSMUSG00000073775	Kti12	FALSE	0.36502	FALSE	0.633759	FALSE	0.456044	FALSE	0.62421
ENSMUSG00000038302	Lace1	FALSE	-0.158893	FALSE	-0.185973	FALSE	-0.0556649	FALSE	-0.44913
ENSMUSG00000025937	Lactb2	FALSE	0.059287	FALSE	0.0843786	FALSE	-0.0989237	FALSE	-0.0611637
ENSMUSG00000039682	Lap3	FALSE	0.96403	TRUE	2.21417	TRUE	1.03662	TRUE	2.03597
ENSMUSG00000037669	Ldah	FALSE	0.0729351	FALSE	0.247335	FALSE	0.176648	FALSE	0.110412
ENSMUSG00000044857	Lemd2	FALSE	-0.100155	FALSE	0.0803024	FALSE	0.164806	FALSE	-0.113019
ENSMUSG00000042487	Leo1	FALSE	0.442458	FALSE	0.623037	FALSE	0.309229	FALSE	0.53549
ENSMUSG00000020224	Llph	FALSE	0.407494	FALSE	0.978162	FALSE	0.528685	FALSE	0.899611
ENSMUSG00000021484	Lman2	FALSE	0.191858	FALSE	0.671433	FALSE	0.241559	FALSE	0.525851
ENSMUSG00000041168	Lonp1	FALSE	0.373846	FALSE	0.767752	FALSE	0.44913	FALSE	0.733624
ENSMUSG00000022175	Lrp10	FALSE	0.0171585	FALSE	0.397276	FALSE	0.107006	FALSE	0.347345
ENSMUSG00000063052	Lrrc40	FALSE	-0.0839977	FALSE	0.178259	FALSE	-0.340457	FALSE	0.31376
ENSMUSG00000029028	Lrrc47	FALSE	0.0872315	FALSE	0.438724	FALSE	0.161261	FALSE	0.361365
ENSMUSG00000046417	Lrrc75a	FALSE	0.0730883	FALSE	0.00189613	FALSE	0.0654857	FALSE	0.138725
ENSMUSG00000022538	Lsg1	FALSE	0.319334	FALSE	0.251623	FALSE	0.250928	FALSE	0.209416
ENSMUSG00000050188	Lsm10	FALSE	0.0479786	FALSE	0.337208	FALSE	-0.0229195	FALSE	0.213031
ENSMUSG00000007050	Lsm2	FALSE	0.655979	TRUE	1.26615	FALSE	0.698713	TRUE	1.30914
ENSMUSG00000067367	Lyar	FALSE	0.942358	TRUE	1.47249	FALSE	0.901299	TRUE	1.45416
ENSMUSG00000029554	Mad1l1	FALSE	0.0939845	FALSE	0.218991	FALSE	0.0906021	FALSE	0.116739
ENSMUSG00000029003	Mad2l2	FALSE	0.569261	TRUE	1.17599	FALSE	0.709871	TRUE	1.28076
ENSMUSG00000058444	Map2k5	FALSE	-0.105659	FALSE	-0.165033	FALSE	-0.107979	FALSE	-0.158822
ENSMUSG00000001034	Mapk7	FALSE	-0.257209	FALSE	0.240582	FALSE	-0.0905302	FALSE	0.111503
ENSMUSG00000040354	Mars	FALSE	0.684685	FALSE	0.877724	FALSE	0.866407	FALSE	0.910388
ENSMUSG00000037523	Mavs	FALSE	0.0179504	FALSE	-0.428165	FALSE	0.0930979	FALSE	-0.600513
ENSMUSG00000002968	Med25	FALSE	0.0652192	FALSE	0.125707	FALSE	0.0594344	FALSE	0.195075
ENSMUSG00000021891	Mettl6	FALSE	0.345654	FALSE	0.672926	FALSE	0.196247	FALSE	0.582643
ENSMUSG00000028709	Mob3c	FALSE	-0.067276	FALSE	0.00771315	FALSE	0.108691	FALSE	-0.000414626
ENSMUSG00000031422	Morf4l2	FALSE	0.646017	TRUE	1.08175	FALSE	0.666404	FALSE	0.959137
ENSMUSG00000037221	Mospd3	FALSE	0.0232195	FALSE	0.343639	FALSE	0.1557	FALSE	0.446803
ENSMUSG00000032306	Mpi	FALSE	-0.0850921	FALSE	0.293456	FALSE	0.179162	FALSE	0.0582261
ENSMUSG00000002767	Mrpl2	FALSE	0.641568	FALSE	0.950663	FALSE	0.518643	FALSE	0.991049
ENSMUSG00000028622	Mrpl37	FALSE	0.156354	FALSE	0.367797	FALSE	0.184242	FALSE	0.274067
ENSMUSG00000020775	Mrpl38	FALSE	0.406196	FALSE	0.732171	FALSE	0.662907	FALSE	0.41066
ENSMUSG00000022889	Mrpl39	FALSE	0.137067	FALSE	0.552622	FALSE	0.187239	FALSE	0.295268
ENSMUSG00000022706	Mrpl40	FALSE	0.536253	TRUE	1.32336	FALSE	0.457748	TRUE	1.31467
ENSMUSG00000023967	Mrps18a	FALSE	0.137382	FALSE	0.62674	FALSE	0.263971	FALSE	0.541613
ENSMUSG00000024436	Mrps18b	FALSE	0.529094	FALSE	0.922231	FALSE	0.637837	FALSE	0.726139
ENSMUSG00000035772	Mrps2	FALSE	0.300615	FALSE	0.608229	FALSE	0.34095	FALSE	0.637744
ENSMUSG00000032459	Mrps22	FALSE	0.635734	TRUE	1.30975	FALSE	0.724193	TRUE	1.29207
ENSMUSG00000060679	Mrps9	FALSE	0.00811359	FALSE	0.238456	FALSE	-0.104893	FALSE	0.249422
ENSMUSG00000040675	Mthfd1l	FALSE	0.47497	FALSE	0.533264	FALSE	0.297115	FALSE	0.710702
ENSMUSG00000024906	Mus81	FALSE	-0.254101	FALSE	-0.0403805	FALSE	-0.116421	FALSE	0.083185
ENSMUSG00000002728	Naa20	FALSE	0.516187	TRUE	1.22707	FALSE	0.559503	TRUE	1.1326
ENSMUSG00000005982	Naa60	FALSE	-0.164405	FALSE	-0.127771	FALSE	-0.145151	FALSE	-0.100368
ENSMUSG00000025402	Nab2	FALSE	0.140145	FALSE	0.818984	FALSE	0.320625	FALSE	0.622339
ENSMUSG00000026107	Nabp1	FALSE	0.225554	TRUE	1.05134	FALSE	0.278697	FALSE	0.622693
ENSMUSG00000025374	Nabp2	FALSE	0.112802	FALSE	0.659028	FALSE	0.225988	FALSE	0.567152
ENSMUSG00000079334	Nat6	FALSE	0.0812556	FALSE	-0.0984705	FALSE	0.197886	FALSE	-0.0549954
ENSMUSG00000015542	Nat9	FALSE	-0.0885625	FALSE	0.0694387	FALSE	0.0169089	FALSE	0.0670159
ENSMUSG00000028224	Nbn	FALSE	0.428721	FALSE	0.851566	FALSE	0.463226	FALSE	0.748989
ENSMUSG00000022678	Nde1	FALSE	0.249975	FALSE	0.328597	FALSE	-0.0430867	FALSE	0.357236
ENSMUSG00000026895	Ndufa8	FALSE	0.438197	TRUE	1.09215	FALSE	0.540619	TRUE	1.02344
ENSMUSG00000026032	Ndufb3	FALSE	0.403152	FALSE	0.908466	FALSE	0.301325	FALSE	0.834945
ENSMUSG00000038615	Nfe2l1	FALSE	0.00614946	FALSE	0.0443227	FALSE	0.000222587	FALSE	-0.0432899
ENSMUSG00000042419	Nfkbil1	FALSE	-0.202208	FALSE	-0.067269	FALSE	-0.130034	FALSE	-0.0874599
ENSMUSG00000020248	Nfyb	FALSE	0.0602395	FALSE	0.174009	FALSE	-0.0709525	FALSE	0.285164
ENSMUSG00000025453	Nnt	FALSE	-0.0892942	FALSE	-0.4217	FALSE	-0.254748	FALSE	-0.372526
ENSMUSG00000033294	Noc4l	FALSE	0.890976	TRUE	1.46248	TRUE	1.16839	TRUE	1.43726
ENSMUSG00000061458	Nol10	FALSE	0.526213	FALSE	0.885168	FALSE	0.552519	FALSE	0.775934
ENSMUSG00000028430	Nol6	FALSE	0.278315	FALSE	0.361621	FALSE	0.281434	FALSE	0.409006
ENSMUSG00000036693	Nop14	FALSE	0.416273	FALSE	0.47959	FALSE	0.300378	FALSE	0.474131
ENSMUSG00000038279	Nop2	FALSE	0.58869	TRUE	1.01476	FALSE	0.716467	TRUE	1.03434
ENSMUSG00000075000	Nrbf2	FALSE	0.0734908	FALSE	0.280407	FALSE	0.132206	FALSE	0.204551
ENSMUSG00000039183	Nubp2	FALSE	0.566733	FALSE	0.947619	FALSE	0.583024	FALSE	0.865239
ENSMUSG00000028851	Nudc	FALSE	0.625243	TRUE	1.0563	FALSE	0.721849	FALSE	0.957384
ENSMUSG00000022009	Nufip1	FALSE	0.392644	FALSE	0.88436	FALSE	0.614117	FALSE	0.783361
ENSMUSG00000023068	Nus1	FALSE	0.335918	FALSE	0.559124	FALSE	0.320217	FALSE	0.525586
ENSMUSG00000020844	Nxn	FALSE	0.0181496	FALSE	0.511571	FALSE	0.205873	FALSE	0.418266
ENSMUSG00000026790	Odf2	FALSE	0.0709975	FALSE	0.106524	FALSE	-0.147411	FALSE	0.211642
ENSMUSG00000027108	Ola1	FALSE	0.410258	TRUE	1.05646	FALSE	0.446224	TRUE	1.00012
ENSMUSG00000035399	Oser1	FALSE	0.122698	FALSE	0.26327	FALSE	0.0570067	FALSE	0.192656
ENSMUSG00000024767	Otub1	FALSE	0.194621	FALSE	0.517865	FALSE	0.211829	FALSE	0.46024
ENSMUSG00000019916	P4ha1	FALSE	0.147136	FALSE	0.059474	FALSE	0.252264	FALSE	-0.340438
ENSMUSG00000003437	Paf1	FALSE	0.0904582	FALSE	0.11767	FALSE	0.0369297	FALSE	0.108907
ENSMUSG00000020092	Pald1	FALSE	-0.478092	FALSE	-0.699637	FALSE	-0.356286	FALSE	-0.478194
ENSMUSG00000034575	Papd7	FALSE	0.449869	FALSE	0.669875	FALSE	0.54579	FALSE	0.642042
ENSMUSG00000023249	Parp3	FALSE	0.746441	FALSE	0.625487	FALSE	0.973685	FALSE	0.132939
ENSMUSG00000022439	Parvg	FALSE	-0.153046	FALSE	0.0494938	FALSE	-0.0751687	FALSE	-0.111519
ENSMUSG00000035382	Pcsk7	FALSE	0.140002	FALSE	0.306125	FALSE	0.0725752	FALSE	0.29182
ENSMUSG00000032504	Pdcd6ip	FALSE	-0.123029	FALSE	0.302916	FALSE	-0.0202564	FALSE	0.254281
ENSMUSG00000015668	Pdzd11	FALSE	0.525862	FALSE	0.916959	FALSE	0.433819	FALSE	0.81125
ENSMUSG00000042275	Pelo	FALSE	0.286259	FALSE	0.603396	FALSE	0.403316	FALSE	0.400177
ENSMUSG00000020430	Pes1	FALSE	0.324846	FALSE	0.549794	FALSE	0.164812	FALSE	0.550115
ENSMUSG00000020283	Pex13	FALSE	0.0404822	FALSE	0.252542	FALSE	-0.0820206	FALSE	-0.0557681
ENSMUSG00000023883	Phf10	FALSE	0.398315	FALSE	0.519593	FALSE	0.390746	FALSE	0.670234
ENSMUSG00000038383	Pigu	FALSE	0.374212	FALSE	0.734507	FALSE	0.495111	FALSE	0.660428
ENSMUSG00000031834	Pik3r2	FALSE	0.141314	FALSE	-0.00538964	FALSE	0.246439	FALSE	0.0507198
ENSMUSG00000079480	Pin4	FALSE	0.396918	FALSE	0.68333	FALSE	0.386791	FALSE	0.793822
ENSMUSG00000021958	Pinx1	FALSE	0.434268	FALSE	0.660161	FALSE	0.345846	FALSE	0.631938
ENSMUSG00000050017	Pitpnb	FALSE	0.149912	FALSE	0.530959	FALSE	0.084522	FALSE	0.444048
ENSMUSG00000019876	Pkib	FALSE	0.987913	TRUE	1.16443	TRUE	1.17943	FALSE	0.951805
ENSMUSG00000026991	Pkp4	FALSE	0.0260616	FALSE	0.140458	FALSE	0.0269918	FALSE	0.161443
ENSMUSG00000042632	Pla2g6	FALSE	-0.162937	FALSE	0.0205415	FALSE	0.0320104	FALSE	0.205399
ENSMUSG00000028577	Plaa	FALSE	0.281334	FALSE	0.756917	FALSE	0.156782	FALSE	0.696492
ENSMUSG00000003363	Pld3	FALSE	-0.271265	FALSE	-0.221013	FALSE	-0.352505	FALSE	-0.417205
ENSMUSG00000028917	Plekhm2	FALSE	-0.543545	FALSE	-0.00231344	FALSE	-0.213518	FALSE	-0.29344
ENSMUSG00000031146	Plp2	FALSE	-0.0716794	FALSE	0.405719	FALSE	0.0203462	FALSE	0.428311
ENSMUSG00000019461	Plscr3	FALSE	0.332439	FALSE	0.716965	FALSE	0.485482	FALSE	0.512812
ENSMUSG00000027952	Pmvk	FALSE	0.796864	FALSE	0.993128	FALSE	0.609903	FALSE	0.970391
ENSMUSG00000030726	Pold3	FALSE	0.490476	FALSE	0.586158	FALSE	0.36658	FALSE	0.618873
ENSMUSG00000029250	Polr2b	FALSE	0.122789	FALSE	0.366727	FALSE	0.12423	FALSE	0.424118
ENSMUSG00000034126	Pomt2	FALSE	0.0225339	FALSE	0.126136	FALSE	0.183718	FALSE	0.235669
ENSMUSG00000004100	Ppan	FALSE	0.391973	FALSE	0.62324	FALSE	0.53824	FALSE	0.479823
ENSMUSG00000027804	Ppid	FALSE	0.576459	FALSE	0.961734	FALSE	0.686592	FALSE	0.863188
ENSMUSG00000029147	Ppm1g	FALSE	0.42718	FALSE	0.803979	FALSE	0.488242	FALSE	0.842256
ENSMUSG00000041769	Ppp2r2d	FALSE	0.147581	FALSE	0.430333	FALSE	0.0983745	FALSE	0.416969
ENSMUSG00000031149	Praf2	FALSE	0.36244	FALSE	0.578101	FALSE	0.46815	FALSE	0.323096
ENSMUSG00000004895	Prcc	FALSE	0.141805	FALSE	0.427743	FALSE	0.312653	FALSE	0.423335
ENSMUSG00000023110	Prmt5	FALSE	0.579507	FALSE	0.916672	FALSE	0.551309	FALSE	0.865656
ENSMUSG00000061136	Prpf40a	FALSE	0.441864	FALSE	0.687065	FALSE	0.161231	FALSE	0.621521
ENSMUSG00000024594	Prrc1	FALSE	-0.211333	FALSE	0.0350047	FALSE	-0.0530505	FALSE	-0.0714332
ENSMUSG00000028837	Psmb2	FALSE	0.716456	TRUE	1.56511	FALSE	0.7952	TRUE	1.47781
ENSMUSG00000021832	Psmc6	FALSE	0.499185	TRUE	1.12316	FALSE	0.430271	TRUE	1.04644
ENSMUSG00000017221	Psmd3	FALSE	0.492397	TRUE	1.26074	FALSE	0.710036	TRUE	1.13743
ENSMUSG00000039067	Psmd7	FALSE	0.706479	TRUE	1.16104	FALSE	0.673599	TRUE	1.08454
ENSMUSG00000022913	Psmg1	FALSE	0.807675	TRUE	1.40754	FALSE	0.674868	TRUE	1.41847
ENSMUSG00000024539	Ptpn2	FALSE	0.347125	FALSE	0.825954	FALSE	0.307329	FALSE	0.790316
ENSMUSG00000025184	R3hcc1l	FALSE	0.000564764	FALSE	-0.272242	FALSE	-0.0543946	FALSE	-0.10401
ENSMUSG00000024870	Rab1b	FALSE	0.172645	FALSE	0.81709	FALSE	0.348245	FALSE	0.78998
ENSMUSG00000079316	Rab9	FALSE	0.0128511	FALSE	0.448098	FALSE	0.0828016	FALSE	0.383418
ENSMUSG00000025340	Rabgef1	FALSE	0.194723	FALSE	0.0797824	FALSE	-0.0470641	FALSE	0.120178
ENSMUSG00000026821	Ralgds	FALSE	-0.174776	TRUE	1.47506	FALSE	0.127014	FALSE	0.974466
ENSMUSG00000036894	Rap2b	FALSE	-0.211483	FALSE	0.348088	FALSE	-0.230133	FALSE	0.328823
ENSMUSG00000018848	Rars	FALSE	0.565426	TRUE	1.24573	FALSE	0.649991	TRUE	1.16743
ENSMUSG00000028292	Rars2	FALSE	0.185851	FALSE	0.341673	FALSE	0.308977	FALSE	0.324513
ENSMUSG00000006456	Rbm14	FALSE	0.141504	FALSE	0.219512	FALSE	0.240066	FALSE	0.202107
ENSMUSG00000036249	Rbm43	FALSE	0.814496	FALSE	0.834429	FALSE	0.704248	FALSE	0.863188
ENSMUSG00000037070	Rbmxl1	FALSE	0.646666	TRUE	1.02926	FALSE	0.58117	FALSE	0.996997
ENSMUSG00000032320	Rcn2	FALSE	-0.020749	FALSE	0.211278	FALSE	-0.144301	FALSE	0.134077
ENSMUSG00000033589	Reep4	FALSE	0.391175	TRUE	1.00201	FALSE	0.235709	TRUE	1.02265
ENSMUSG00000021428	Riok1	FALSE	0.296528	FALSE	0.575177	FALSE	0.233881	FALSE	0.550893
ENSMUSG00000070730	Rmdn3	FALSE	0.983927	TRUE	1.48482	FALSE	0.904811	TRUE	1.24578
ENSMUSG00000020630	Rnaseh1	FALSE	0.261151	FALSE	0.800927	FALSE	0.496449	FALSE	0.603992
ENSMUSG00000035890	Rnf126	FALSE	0.262933	FALSE	0.895549	FALSE	0.471432	FALSE	0.876954
ENSMUSG00000052949	Rnf157	FALSE	0.121744	FALSE	0.231222	FALSE	0.302061	FALSE	0.207769
ENSMUSG00000020448	Rnf185	FALSE	-0.0420065	FALSE	-0.0206906	FALSE	-0.209599	FALSE	-0.181084
ENSMUSG00000034681	Rnps1	FALSE	0.43128	FALSE	0.88684	FALSE	0.490874	FALSE	0.850474
ENSMUSG00000018040	Rrp7a	FALSE	0.119734	FALSE	0.680286	FALSE	0.378945	FALSE	0.585285
ENSMUSG00000005846	Rsl1d1	FALSE	0.579939	TRUE	1.08061	FALSE	0.564465	TRUE	1.08422
ENSMUSG00000041263	Rusc1	FALSE	-0.395736	FALSE	0.0337572	FALSE	-0.184835	FALSE	0.175169
ENSMUSG00000031568	Rwdd4a	FALSE	0.311737	FALSE	0.690245	FALSE	0.292485	FALSE	0.817057
ENSMUSG00000079003	Samd1	FALSE	0.364624	FALSE	0.58714	FALSE	0.46326	FALSE	0.599718
ENSMUSG00000020755	Sap30bp	FALSE	0.104156	FALSE	0.332946	FALSE	-0.040497	FALSE	0.442989
ENSMUSG00000038406	Scaf1	FALSE	0.0296094	FALSE	0.134632	FALSE	0.083308	FALSE	0.109352
ENSMUSG00000020952	Scfd1	FALSE	0.513482	TRUE	1.0149	FALSE	0.503084	FALSE	0.855093
ENSMUSG00000026504	Sdccag8	FALSE	-0.110739	FALSE	-0.107989	FALSE	-0.255082	FALSE	0.00489211
ENSMUSG00000020823	Sec14l1	FALSE	-0.342282	FALSE	-0.0339478	FALSE	-0.188043	FALSE	-0.0707861
ENSMUSG00000020211	Sf3a2	FALSE	0.170221	FALSE	0.723387	FALSE	0.572469	FALSE	0.69693
ENSMUSG00000068856	Sf3b4	FALSE	0.250799	FALSE	0.697365	FALSE	0.453185	FALSE	0.765657
ENSMUSG00000004937	Sgta	FALSE	0.119123	FALSE	0.645815	FALSE	0.244913	FALSE	0.573578
ENSMUSG00000089832	Shkbp1	FALSE	-0.194816	FALSE	0.182744	FALSE	-0.0628018	FALSE	0.0510036
ENSMUSG00000034748	Sirt6	FALSE	0.13143	FALSE	0.462384	FALSE	0.335003	FALSE	0.332361
ENSMUSG00000032806	Slc10a3	FALSE	0.104729	FALSE	0.268784	FALSE	0.103867	FALSE	0.108385
ENSMUSG00000020873	Slc35b1	FALSE	0.489404	FALSE	0.893038	FALSE	0.395649	FALSE	0.691158
ENSMUSG00000079020	Slc45a4	FALSE	0.00780835	FALSE	0.56806	FALSE	0.323599	FALSE	0.475174
ENSMUSG00000022560	Slc52a2	FALSE	0.0961245	FALSE	0.385301	FALSE	0.186926	FALSE	0.281318
ENSMUSG00000020733	Slc9a3r1	FALSE	-0.0643969	FALSE	0.496096	FALSE	0.0740682	FALSE	0.378774
ENSMUSG00000016257	Slmo2	FALSE	0.497792	TRUE	1.32069	FALSE	0.528928	TRUE	1.28844
ENSMUSG00000021645	Smn1	FALSE	0.450831	FALSE	0.689308	FALSE	0.390891	FALSE	0.614073
ENSMUSG00000021113	Snapc1	FALSE	0.0153183	FALSE	0.256073	FALSE	-0.00030508	FALSE	0.35281
ENSMUSG00000011837	Snapc2	FALSE	0.096934	FALSE	0.353964	FALSE	0.101802	FALSE	0.484092
ENSMUSG00000032398	Snapc5	FALSE	0.110182	FALSE	0.533911	FALSE	-0.00509115	FALSE	0.548196
ENSMUSG00000020180	Snrpd3	FALSE	0.571319	FALSE	0.954396	FALSE	0.619894	TRUE	1.06002
ENSMUSG00000020018	Snrpf	FALSE	0.638799	TRUE	1.20434	FALSE	0.674856	TRUE	1.15543
ENSMUSG00000021039	Snw1	FALSE	0.349349	FALSE	0.648896	FALSE	0.21547	FALSE	0.557061
ENSMUSG00000031993	Snx19	FALSE	-0.117621	FALSE	-0.00500661	FALSE	0.0431639	FALSE	0.004345
ENSMUSG00000018287	Spag7	FALSE	-0.0313341	FALSE	0.323865	FALSE	0.119337	FALSE	0.281388
ENSMUSG00000057342	Sphk2	FALSE	-0.114487	FALSE	-0.0691732	FALSE	-0.0743712	FALSE	-0.0614236
ENSMUSG00000029233	Srd5a3	FALSE	0.0583481	FALSE	0.129303	FALSE	-0.0391084	FALSE	0.0392977
ENSMUSG00000079108	Srp54b	FALSE	0.159107	FALSE	0.587082	FALSE	0.102067	FALSE	0.374476
ENSMUSG00000020780	Srp68	FALSE	0.202611	FALSE	0.572045	FALSE	0.275913	FALSE	0.57014
ENSMUSG00000028911	Srsf4	FALSE	0.330844	FALSE	0.437289	FALSE	0.247234	FALSE	0.575812
ENSMUSG00000079442	St6galnac4	FALSE	0.316104	FALSE	0.884183	FALSE	0.563207	FALSE	0.696603
ENSMUSG00000026811	St6galnac6	FALSE	-0.425233	FALSE	-0.248869	FALSE	-0.108703	FALSE	-0.319121
ENSMUSG00000024966	Stip1	FALSE	0.785642	TRUE	1.07642	TRUE	1.0119	FALSE	0.709643
ENSMUSG00000026797	Stxbp1	FALSE	0.652181	TRUE	1.02365	FALSE	0.762451	TRUE	1.10679
ENSMUSG00000002052	Supt6	FALSE	-0.0493554	FALSE	0.0744325	FALSE	0.0200476	FALSE	0.0485762
ENSMUSG00000020079	Supv3l1	FALSE	0.0993601	FALSE	0.579969	FALSE	-0.0372153	FALSE	0.507606
ENSMUSG00000040842	Szrd1	FALSE	0.120444	FALSE	0.592765	FALSE	0.264816	FALSE	0.5148
ENSMUSG00000028899	Taf12	FALSE	0.0103631	FALSE	0.831566	FALSE	0.105716	FALSE	0.472146
ENSMUSG00000003680	Taf6l	FALSE	-0.065058	FALSE	0.294498	FALSE	0.0953023	FALSE	0.268861
ENSMUSG00000013539	Tango2	FALSE	0.385643	FALSE	0.231468	FALSE	0.231759	FALSE	0.157613
ENSMUSG00000020115	Tbk1	FALSE	0.144021	FALSE	0.407624	FALSE	0.107768	FALSE	0.299982
ENSMUSG00000028619	Tceanc2	FALSE	0.441818	FALSE	0.931573	FALSE	0.935813	TRUE	1.16908
ENSMUSG00000034674	Tdg	FALSE	0.287013	FALSE	0.628112	FALSE	0.0693786	FALSE	0.655428
ENSMUSG00000040548	Tex2	FALSE	-0.0044288	FALSE	0.0394856	FALSE	0.118673	FALSE	-0.00669486
ENSMUSG00000026279	Thap4	FALSE	-0.0880939	FALSE	0.352037	FALSE	-0.131639	FALSE	0.275425
ENSMUSG00000024287	Thoc1	FALSE	0.329274	FALSE	0.550325	FALSE	0.148337	FALSE	0.498519
ENSMUSG00000041319	Thoc6	FALSE	0.570209	FALSE	0.993627	FALSE	0.548007	FALSE	0.887167
ENSMUSG00000046688	Tifa	FALSE	0.377705	FALSE	0.632487	FALSE	0.162882	FALSE	0.607775
ENSMUSG00000038028	Tigar	FALSE	0.212829	FALSE	0.83382	FALSE	0.372324	FALSE	0.581104
ENSMUSG00000002846	Timmdc1	FALSE	0.494145	FALSE	0.783248	FALSE	0.532662	FALSE	0.666199
ENSMUSG00000007589	Tinf2	FALSE	0.122445	FALSE	0.447762	FALSE	0.182473	FALSE	0.365373
ENSMUSG00000012296	Tjap1	FALSE	0.0509682	FALSE	0.178821	FALSE	-0.0286249	FALSE	0.122816
ENSMUSG00000073139	Tmem185a	FALSE	-0.0245265	FALSE	0.118849	FALSE	0.049273	FALSE	0.216538
ENSMUSG00000025521	Tmem192	FALSE	0.201868	FALSE	0.620812	FALSE	0.166176	FALSE	0.528393
ENSMUSG00000037278	Tmem97	FALSE	0.858181	TRUE	1.61951	FALSE	0.797202	TRUE	1.61345
ENSMUSG00000009563	Tor2a	FALSE	0.240089	FALSE	0.617272	FALSE	0.115268	FALSE	0.511596
ENSMUSG00000021711	Trappc13	FALSE	0.104414	FALSE	0.365224	FALSE	-0.094202	FALSE	0.366965
ENSMUSG00000032386	Trip4	FALSE	-0.00933315	FALSE	0.291618	FALSE	-0.0476846	FALSE	0.313379
ENSMUSG00000038260	Trpm4	FALSE	-0.416465	FALSE	0.147228	FALSE	-0.311555	FALSE	-0.0778622
ENSMUSG00000025474	Tubgcp2	FALSE	0.290311	FALSE	0.409618	FALSE	0.17817	FALSE	0.545287
ENSMUSG00000071645	Tut1	FALSE	0.0796741	FALSE	0.118371	FALSE	0.132715	FALSE	0.132285
ENSMUSG00000053841	Txlna	FALSE	0.345219	FALSE	0.618027	FALSE	0.248067	FALSE	0.382521
ENSMUSG00000020250	Txnrd1	FALSE	0.394159	TRUE	1.2818	FALSE	0.488885	TRUE	1.14362
ENSMUSG00000032175	Tyk2	FALSE	-0.0856083	FALSE	0.231715	FALSE	0.106158	FALSE	0.137101
ENSMUSG00000061613	U2af1	FALSE	0.553725	TRUE	1.06635	FALSE	0.58087	TRUE	1.12981
ENSMUSG00000009293	Ube2g2	FALSE	0.390178	FALSE	0.801978	FALSE	0.495432	FALSE	0.725629
ENSMUSG00000029203	Ube2k	FALSE	0.258337	FALSE	0.615169	FALSE	0.233106	FALSE	0.537637
ENSMUSG00000001891	Ugp2	FALSE	0.11776	FALSE	0.647787	FALSE	0.0788107	FALSE	0.616524
ENSMUSG00000030533	Unc45a	FALSE	-0.397024	FALSE	-0.269665	FALSE	-0.170842	FALSE	-0.411735
ENSMUSG00000038398	Upf3a	FALSE	0.0838083	FALSE	0.253409	FALSE	0.143821	FALSE	0.237215
ENSMUSG00000056305	Usp39	FALSE	0.520231	FALSE	0.827264	FALSE	0.485485	FALSE	0.827035
ENSMUSG00000063785	Utp14a	FALSE	0.385514	FALSE	0.689204	FALSE	0.455274	FALSE	0.76935
ENSMUSG00000024962	Vegfb	FALSE	-0.0535337	FALSE	0.228571	FALSE	0.0774515	FALSE	0.281042
ENSMUSG00000029434	Vps33a	FALSE	0.107867	FALSE	0.246562	FALSE	0.0755525	FALSE	0.151739
ENSMUSG00000015747	Vps45	FALSE	0.119968	FALSE	0.233797	FALSE	-0.386917	FALSE	0.0536189
ENSMUSG00000064090	Vrk2	FALSE	0.000113906	FALSE	0.273438	FALSE	0.0145734	FALSE	0.181139
ENSMUSG00000042712	Wbp5	FALSE	0.512529	TRUE	1.07671	FALSE	0.275698	TRUE	1.05257
ENSMUSG00000026917	Wdr5	FALSE	0.338094	FALSE	0.496033	FALSE	0.390434	FALSE	0.550337
ENSMUSG00000025995	Wdr75	FALSE	0.326852	FALSE	0.347625	FALSE	0.304322	FALSE	0.334979
ENSMUSG00000024875	Yif1a	FALSE	0.319124	FALSE	0.491055	FALSE	0.338181	FALSE	0.486553
ENSMUSG00000002741	Ykt6	FALSE	0.236583	FALSE	0.698978	FALSE	0.252842	FALSE	0.67078
ENSMUSG00000006215	Zbtb17	FALSE	-0.0116826	FALSE	0.278007	FALSE	0.310376	FALSE	0.183111
ENSMUSG00000049600	Zbtb45	FALSE	0.398997	FALSE	0.668544	FALSE	0.467696	FALSE	0.521624
ENSMUSG00000057572	Zbtb8os	FALSE	0.187395	FALSE	0.610805	FALSE	0.061803	FALSE	0.64732
ENSMUSG00000039810	Zc3h10	FALSE	-0.00356119	FALSE	0.0387148	FALSE	-0.0570962	FALSE	-0.0663096
ENSMUSG00000017478	Zc3h18	FALSE	0.16599	FALSE	0.263212	FALSE	0.210666	FALSE	0.297792
ENSMUSG00000030471	Zdhhc13	FALSE	0.43572	FALSE	0.620175	FALSE	0.465519	FALSE	0.561677
ENSMUSG00000025786	Zdhhc3	FALSE	0.2631	FALSE	0.421328	FALSE	0.276701	FALSE	0.587802
ENSMUSG00000034075	Zdhhc5	FALSE	0.156817	FALSE	0.407079	FALSE	0.155752	FALSE	0.3341
ENSMUSG00000024982	Zdhhc6	FALSE	0.285291	FALSE	0.617396	FALSE	0.412141	FALSE	0.552482
ENSMUSG00000031823	Zdhhc7	FALSE	0.290009	FALSE	0.657652	FALSE	0.515492	FALSE	0.834088
ENSMUSG00000053581	Zfand2a	FALSE	0.339338	FALSE	0.831627	FALSE	0.357895	FALSE	0.825422
ENSMUSG00000068551	Zfp467	FALSE	-0.863966	FALSE	-0.887015	FALSE	-0.248155	FALSE	-0.629096
ENSMUSG00000001383	Zmat2	FALSE	0.262628	FALSE	0.592499	FALSE	0.171223	FALSE	0.477835
ENSMUSG00000032264	Zw10	FALSE	0.318005	FALSE	0.447236	FALSE	0.183135	FALSE	0.405374

## Sheet: B11 IFN signaling_Il10
gene_id	gene_name	rmt_day4_DEG	rmt_day4_logFC	rmt_day6_DEG	rmt_day6_logFC	sbp_day4_DEG	sbp_dat4_logFC	sbp_day6_DEG	sbp_day6_logFC
ENSMUSG00000095620	2010005H15Rik	#N/A	#N/A	#N/A	#N/A	#N/A	#N/A	#N/A	#N/A
ENSMUSG00000029580	Actb	FALSE	0.191915	FALSE	0.756826	FALSE	0.320336	FALSE	0.604281
ENSMUSG00000062825	Actg1	FALSE	0.23316	TRUE	1.09699	FALSE	0.280517	FALSE	0.945657
ENSMUSG00000022220	Adcy4	FALSE	-0.104108	FALSE	-0.912562	FALSE	-0.143682	FALSE	-0.705972
ENSMUSG00000024397	Aif1	FALSE	0.642618	TRUE	1.44241	FALSE	0.530115	TRUE	1.31618
ENSMUSG00000030695	Aldoa	FALSE	0.228254	TRUE	1.25213	FALSE	0.341768	TRUE	1.02405
ENSMUSG00000036820	Amdhd2	FALSE	-0.303331	FALSE	0.604136	FALSE	-0.0903484	FALSE	0.656365
ENSMUSG00000034107	Ano7	FALSE	-0.0754984	FALSE	-0.98527	FALSE	-0.290833	FALSE	0.174645
ENSMUSG00000018340	Anxa6	FALSE	-0.0163854	FALSE	0.495374	FALSE	-0.0726212	FALSE	0.369049
ENSMUSG00000025132	Arhgdia	FALSE	0.202028	FALSE	0.858326	FALSE	0.412133	FALSE	0.784319
ENSMUSG00000030220	Arhgdib	FALSE	0.000453518	FALSE	0.482568	FALSE	0.0165323	FALSE	0.377279
ENSMUSG00000029622	Arpc1b	FALSE	0.0810911	FALSE	0.48379	FALSE	0.181079	FALSE	0.379938
ENSMUSG00000016541	Atxn10	FALSE	0.0248484	FALSE	0.48495	FALSE	0.00171461	FALSE	0.406299
ENSMUSG00000057789	Bak1	FALSE	0.841144	TRUE	1.88774	FALSE	0.94475	TRUE	1.74737
ENSMUSG00000039699	Batf2	TRUE	2.37474	TRUE	4.08425	TRUE	2.68623	TRUE	3.60753
ENSMUSG00000046718	Bst2	TRUE	1.09233	TRUE	1.58219	TRUE	1.46489	TRUE	1.39512
ENSMUSG00000028745	Capzb	FALSE	0.149666	FALSE	0.762561	FALSE	0.163127	FALSE	0.633855
ENSMUSG00000025887	Casp12	FALSE	0.705512	TRUE	1.09021	FALSE	0.586526	FALSE	0.980164
ENSMUSG00000033538	Casp4	FALSE	0.801962	TRUE	1.83894	FALSE	0.85427	TRUE	1.49163
ENSMUSG00000007721	Ccdc124	FALSE	0.459043	FALSE	0.959371	FALSE	0.491145	FALSE	0.80321
ENSMUSG00000018930	Ccl4	FALSE	1.29011	FALSE	3.83141	FALSE	1.13719	FALSE	3.20271
ENSMUSG00000079227	Ccr5	FALSE	0.667424	TRUE	2.90846	FALSE	0.758025	TRUE	2.6
ENSMUSG00000062082	Cd200r4	FALSE	0.834204	TRUE	2.63985	FALSE	0.594874	TRUE	2.03149
ENSMUSG00000019471	Cdc37	FALSE	0.350176	FALSE	0.73578	FALSE	0.421525	FALSE	0.653816
ENSMUSG00000045031	Cetn4	FALSE	1.10529	FALSE	1.75419	FALSE	0.827451	FALSE	1.42747
ENSMUSG00000056201	Cfl1	FALSE	0.391187	FALSE	0.991654	FALSE	0.367216	FALSE	0.961887
ENSMUSG00000033916	Chmp2a	FALSE	0.340748	FALSE	0.863074	FALSE	0.308266	FALSE	0.653755
ENSMUSG00000028478	Clta	FALSE	0.126473	FALSE	0.79691	FALSE	0.221737	FALSE	0.63808
ENSMUSG00000024835	Coro1b	FALSE	-0.0150938	FALSE	0.468275	FALSE	-0.000796724	FALSE	0.248614
ENSMUSG00000029343	Crybb1	#N/A	#N/A	#N/A	#N/A	#N/A	#N/A	#N/A	#N/A
ENSMUSG00000024387	Csnk2b	FALSE	0.364324	FALSE	0.93009	FALSE	0.399745	FALSE	0.812446
ENSMUSG00000034855	Cxcl10	TRUE	2.66531	TRUE	3.82869	TRUE	2.73172	TRUE	3.28843
ENSMUSG00000018008	Cyth4	FALSE	-0.250642	FALSE	0.0641147	FALSE	-0.135266	FALSE	-0.0352862
ENSMUSG00000020476	Dbnl	FALSE	0.338364	FALSE	0.823309	FALSE	0.555611	FALSE	0.683426
ENSMUSG00000055809	Dnaaf3	FALSE	0.277117	FALSE	0.650732	FALSE	0.616343	FALSE	0.530399
ENSMUSG00000022013	Dnajc15	FALSE	0.250312	TRUE	1.3502	FALSE	0.282393	TRUE	1.34135
ENSMUSG00000043067	Dpy19l1	FALSE	0.213571	FALSE	0.157971	FALSE	0.214648	FALSE	0.214273
ENSMUSG00000022191	Drosha	FALSE	0.315444	FALSE	0.422665	FALSE	0.232319	FALSE	0.44154
ENSMUSG00000014859	E2f4	FALSE	0.290914	FALSE	0.482703	FALSE	0.366064	FALSE	0.539776
ENSMUSG00000023961	Enpp4	FALSE	0.442557	FALSE	0.487128	FALSE	0.205934	FALSE	0.333304
ENSMUSG00000090942	F830016B08Rik	TRUE	1.58594	TRUE	2.60343	TRUE	1.53839	TRUE	2.24266
ENSMUSG00000031879	Fam96b	FALSE	0.279472	FALSE	0.805056	FALSE	0.328214	FALSE	0.56532
ENSMUSG00000037816	Fbxw17	FALSE	0.285633	FALSE	0.588535	FALSE	0.476743	FALSE	0.452314
ENSMUSG00000021453	Gadd45g	FALSE	0.987363	TRUE	1.90098	FALSE	0.911086	TRUE	1.6739
ENSMUSG00000028270	Gbp2	TRUE	3.35421	TRUE	4.40239	TRUE	3.5435	TRUE	3.95537
ENSMUSG00000105504	Gbp5	TRUE	2.38125	TRUE	3.43616	TRUE	2.45985	TRUE	2.95322
ENSMUSG00000078606	Gm4070	TRUE	1.95951	TRUE	2.26914	TRUE	1.93619	TRUE	1.95162
ENSMUSG00000068606	Gm4841	TRUE	2.44617	TRUE	3.60847	TRUE	2.20453	TRUE	3.40941
ENSMUSG00000069379	Gm4950	#N/A	#N/A	#N/A	#N/A	#N/A	#N/A	#N/A	#N/A
ENSMUSG00000073555	Gm4951	TRUE	1.83234	TRUE	2.7475	TRUE	1.72484	TRUE	2.54054
ENSMUSG00000033036	Gm7879	FALSE	-0.0643542	FALSE	-0.541804	FALSE	-0.551603	FALSE	-0.169352
ENSMUSG00000022575	Gsdmd	FALSE	0.509132	FALSE	0.94028	FALSE	0.613895	FALSE	0.805969
ENSMUSG00000035439	Haus8	FALSE	0.125727	FALSE	0.532504	FALSE	0.306759	FALSE	0.475188
ENSMUSG00000003283	Hck	FALSE	0.267602	FALSE	0.751813	FALSE	0.44648	FALSE	0.486946
ENSMUSG00000022831	Hcls1	FALSE	0.105205	FALSE	0.582437	FALSE	0.178214	FALSE	0.429265
ENSMUSG00000059325	Hopx	FALSE	0.607976	TRUE	1.92902	FALSE	0.492209	TRUE	1.66546
ENSMUSG00000029657	Hsph1	TRUE	1.06778	TRUE	1.13748	TRUE	1.28806	FALSE	0.645844
ENSMUSG00000037405	Icam1	FALSE	0.617512	TRUE	1.51672	FALSE	0.721807	TRUE	1.0831
ENSMUSG00000031551	Ido1	#N/A	#N/A	#N/A	#N/A	#N/A	#N/A	#N/A	#N/A
ENSMUSG00000079017	Ifi27l2a	FALSE	0.539411	TRUE	1.53236	FALSE	0.883563	TRUE	1.45296
ENSMUSG00000016529	Il10	FALSE	1.73483	FALSE	3.95478	FALSE	1.38987	FALSE	3.94526
ENSMUSG00000030689	Ino80e	FALSE	0.244735	FALSE	0.781234	FALSE	0.399425	FALSE	0.649085
ENSMUSG00000050957	Insl6	FALSE	0.636685	FALSE	1.8979	FALSE	0.983727	FALSE	1.68423
ENSMUSG00000057963	Itpk1	FALSE	0.229218	FALSE	0.824879	FALSE	0.329726	FALSE	0.787189
ENSMUSG00000033287	Kctd17	FALSE	0.200214	TRUE	1.09794	FALSE	0.475503	FALSE	0.868727
ENSMUSG00000037331	Larp1	FALSE	0.478071	FALSE	0.954182	FALSE	0.629353	FALSE	0.836575
ENSMUSG00000053522	Lgals7	FALSE	1.77012	FALSE	3.80463	FALSE	1.42958	FALSE	4.07802
ENSMUSG00000075602	Ly6a	TRUE	1.29934	TRUE	2.85121	TRUE	1.45493	TRUE	2.60152
ENSMUSG00000022587	Ly6e	FALSE	0.032012	FALSE	0.191669	FALSE	0.151411	FALSE	0.107142
ENSMUSG00000002768	Mea1	FALSE	0.218731	FALSE	0.724689	FALSE	0.225102	FALSE	0.568583
ENSMUSG00000030120	Mlf2	FALSE	0.221825	FALSE	0.926785	FALSE	0.35348	FALSE	0.708586
ENSMUSG00000012519	Mlkl	TRUE	1.24609	TRUE	2.60704	TRUE	1.48133	TRUE	2.30657
ENSMUSG00000026536	Mnda	TRUE	2.05227	TRUE	3.65171	TRUE	2.26283	TRUE	3.33033
ENSMUSG00000024681	Ms4a3	FALSE	0.871301	FALSE	1.75042	FALSE	0.666167	FALSE	1.53049
ENSMUSG00000001910	Nacc1	FALSE	0.193982	FALSE	0.67189	FALSE	0.378409	FALSE	0.613547
ENSMUSG00000020572	Nampt	TRUE	1.46254	TRUE	2.62464	TRUE	1.57709	TRUE	2.19229
ENSMUSG00000071715	Ncf4	FALSE	-0.217096	FALSE	-0.103687	FALSE	-0.130204	FALSE	-0.179599
ENSMUSG00000024038	Ndufv3	FALSE	0.19551	FALSE	0.813274	FALSE	0.261856	FALSE	0.77295
ENSMUSG00000030595	Nfkbib	FALSE	0.36198	TRUE	1.04938	FALSE	0.503887	FALSE	0.85956
ENSMUSG00000026946	Nmi	FALSE	0.773143	TRUE	1.16273	FALSE	0.803357	TRUE	1.05406
ENSMUSG00000020936	Nmt1	FALSE	0.42536	FALSE	0.896032	FALSE	0.334212	FALSE	0.710503
ENSMUSG00000015176	Nolc1	FALSE	0.693166	FALSE	0.828628	FALSE	0.671324	FALSE	0.767113
ENSMUSG00000052776	Oas1a	TRUE	1.09414	TRUE	1.91267	TRUE	1.44025	TRUE	1.70097
ENSMUSG00000066861	Oas1g	FALSE	0.42556	TRUE	1.89569	FALSE	0.875039	TRUE	1.65744
ENSMUSG00000020456	Ogdh	FALSE	0.0585672	FALSE	0.307018	FALSE	0.0340682	FALSE	0.23603
ENSMUSG00000035863	Palm	FALSE	-0.0466328	FALSE	0.450468	FALSE	0.00522575	FALSE	0.532053
ENSMUSG00000022906	Parp9	TRUE	1.21888	TRUE	1.70307	TRUE	1.34259	TRUE	1.57562
ENSMUSG00000029623	Pdap1	FALSE	0.369439	FALSE	0.703337	FALSE	0.342872	FALSE	0.788046
ENSMUSG00000021196	Pfkp	FALSE	0.882582	TRUE	1.84308	FALSE	0.935316	TRUE	1.65181
ENSMUSG00000018293	Pfn1	FALSE	0.199131	FALSE	0.963326	FALSE	0.376528	FALSE	0.857704
ENSMUSG00000044703	Phf11a	TRUE	1.06995	TRUE	2.1905	TRUE	1.31553	TRUE	1.98925
ENSMUSG00000091649	Phf11b	TRUE	1.1345	TRUE	2.11847	TRUE	1.35336	TRUE	1.94448
ENSMUSG00000029322	Plac8	FALSE	0.80955	TRUE	1.73117	FALSE	0.941179	TRUE	1.56174
ENSMUSG00000014782	Plekhg4	FALSE	-0.548548	FALSE	3.66104	FALSE	1.80503	FALSE	2.618
ENSMUSG00000039771	Polr2j	FALSE	0.501825	FALSE	0.882317	FALSE	0.527556	FALSE	0.859628
ENSMUSG00000040385	Ppp1ca	FALSE	0.155394	FALSE	0.868559	FALSE	0.121194	FALSE	0.792734
ENSMUSG00000059409	Ppp2r5d	FALSE	0.209254	FALSE	0.608229	FALSE	0.213157	FALSE	0.53934
ENSMUSG00000021486	Prelid1	FALSE	0.315327	TRUE	1.21468	FALSE	0.364277	TRUE	1.12611
ENSMUSG00000027611	Procr	TRUE	1.13897	TRUE	3.14381	TRUE	1.65598	TRUE	2.53341
ENSMUSG00000031897	Psmb10	TRUE	1.17077	TRUE	1.80494	TRUE	1.37722	TRUE	1.59012
ENSMUSG00000024338	Psmb8	FALSE	0.863544	TRUE	1.57287	FALSE	0.934211	TRUE	1.40457
ENSMUSG00000096727	Psmb9	TRUE	1.10321	TRUE	1.67247	TRUE	1.19449	TRUE	1.56392
ENSMUSG00000022216	Psme1	TRUE	1.04207	TRUE	1.40104	TRUE	1.06877	TRUE	1.2907
ENSMUSG00000079197	Psme2	TRUE	1.12072	TRUE	1.57133	FALSE	0.977837	TRUE	1.37693
ENSMUSG00000078153	Psme2b	FALSE	0.303571	FALSE	0.180912	FALSE	0.264135	FALSE	0.0784814
ENSMUSG00000109713	PVRIG	FALSE	-0.453675	FALSE	-0.531575	FALSE	-0.444526	FALSE	-0.453293
ENSMUSG00000060260	Pwwp2b	FALSE	-0.178706	FALSE	-0.0521325	FALSE	0.024231	FALSE	-0.189614
ENSMUSG00000026358	Rgs1	FALSE	0.813821	TRUE	2.35783	FALSE	0.611148	TRUE	1.81299
ENSMUSG00000022221	Ripk3	FALSE	0.509415	TRUE	1.22611	FALSE	0.348035	TRUE	1.09297
ENSMUSG00000074129	Rpl13a	FALSE	0.148007	FALSE	0.40434	FALSE	0.111609	FALSE	0.397488
ENSMUSG00000003644	Rps6ka1	FALSE	-0.115208	FALSE	0.177025	FALSE	-0.0633435	FALSE	0.109532
ENSMUSG00000038188	Scarf1	FALSE	0.0677555	FALSE	0.438652	FALSE	-0.120712	FALSE	0.227449
ENSMUSG00000025165	Sectm1a	FALSE	-0.627231	FALSE	-0.556066	FALSE	-0.6725	FALSE	-0.699681
ENSMUSG00000075702	Selm	FALSE	-0.161465	FALSE	0.341787	FALSE	0.0315259	FALSE	0.376586
ENSMUSG00000066363	Serpina3f	TRUE	3.89951	TRUE	5.16149	TRUE	3.89152	TRUE	4.49964
ENSMUSG00000041481	Serpina3g	TRUE	2.70116	TRUE	3.97032	TRUE	2.60493	TRUE	3.54666
ENSMUSG00000015149	Sirt2	FALSE	-0.101981	FALSE	0.335843	FALSE	-0.0623579	FALSE	0.221048
ENSMUSG00000053318	Slamf8	TRUE	1.30617	TRUE	2.66785	TRUE	1.46108	TRUE	2.16363
ENSMUSG00000078439	Smim24	FALSE	-0.331867	FALSE	0.410742	FALSE	-0.0933179	FALSE	0.285566
ENSMUSG00000028885	Smpdl3b	TRUE	2.17619	TRUE	3.92623	TRUE	2.0409	TRUE	3.35281
ENSMUSG00000024308	Tapbp	FALSE	0.755069	TRUE	1.2544	TRUE	1.01511	TRUE	1.07145
ENSMUSG00000038517	Tbkbp1	FALSE	0.149628	TRUE	1.09684	FALSE	0.554065	FALSE	0.678732
ENSMUSG00000001750	Tcirg1	FALSE	-0.00861569	FALSE	0.528644	FALSE	0.172368	FALSE	0.279667
ENSMUSG00000051969	Tlr11	FALSE	-0.0909768	FALSE	0.234082	FALSE	0.0570231	FALSE	0.0460247
ENSMUSG00000049488	Tmem67	FALSE	0.412077	FALSE	0.632715	FALSE	0.31958	FALSE	0.614062
ENSMUSG00000060519	Tor3a	FALSE	0.509229	FALSE	0.979078	FALSE	0.785723	FALSE	0.863896
ENSMUSG00000001924	Uba1	FALSE	0.21447	FALSE	0.625381	FALSE	0.30159	FALSE	0.536112
ENSMUSG00000038965	Ube2l3	FALSE	0.272148	FALSE	0.737398	FALSE	0.233796	FALSE	0.6331
ENSMUSG00000026353	Ubxn4	FALSE	0.315858	FALSE	0.426524	FALSE	0.367368	FALSE	0.3766
ENSMUSG00000021266	Wars	TRUE	1.78226	TRUE	2.30795	TRUE	1.89033	TRUE	1.95521
ENSMUSG00000037020	Wdr62	FALSE	0.625933	TRUE	1.23737	FALSE	0.173862	TRUE	1.35975
ENSMUSG00000025027	Xpnpep1	FALSE	0.483811	FALSE	0.727929	FALSE	0.399275	FALSE	0.749647
ENSMUSG00000022635	Zcrb1	FALSE	0.32936	FALSE	0.399807	FALSE	0.120671	FALSE	0.436876
ENSMUSG00000059518	Znhit1	FALSE	0.389714	TRUE	1.07101	FALSE	0.257765	FALSE	0.849732

## Sheet: B12 Oxidative phosphorylation
gene_id	gene_name	rmt_day4_DEG	rmt_day4_logFC	rmt_day6_DEG	rmt_day6_logFC	sbp_day4_DEG	sbp_dat4_logFC	sbp_day6_DEG	sbp_day6_logFC
ENSMUSG00000037072	Sep15	FALSE	0.32891	FALSE	0.710856	FALSE	0.210061	FALSE	0.636568
ENSMUSG00000107002	0610012G03Rik	FALSE	0.0538064	FALSE	0.728693	FALSE	0.085867	FALSE	0.545095
ENSMUSG00000027637	1110008F13Rik	FALSE	0.394294	TRUE	1.11307	FALSE	0.50882	TRUE	1.07315
ENSMUSG00000049760	2410015M20Rik	FALSE	0.398257	FALSE	0.791194	FALSE	0.35743	FALSE	0.742142
ENSMUSG00000092486	2610524H06Rik	FALSE	0.380431	TRUE	1.21505	FALSE	0.474979	TRUE	1.28782
ENSMUSG00000058833	2810428I15Rik	FALSE	0.327014	FALSE	0.758921	FALSE	0.451204	FALSE	0.793581
ENSMUSG00000029482	Aacs	FALSE	0.15321	FALSE	0.470175	FALSE	0.106418	FALSE	0.283881
ENSMUSG00000029545	Acads	FALSE	0.164348	FALSE	0.633413	FALSE	0.173933	FALSE	0.670326
ENSMUSG00000018574	Acadvl	FALSE	0.341213	FALSE	0.37319	FALSE	0.181487	FALSE	0.411631
ENSMUSG00000021076	Actr10	FALSE	0.17342	FALSE	0.556486	FALSE	0.133257	FALSE	0.496427
ENSMUSG00000020288	Ahsa2	FALSE	0.520638	FALSE	0.274668	FALSE	0.5892	FALSE	-0.0535162
ENSMUSG00000001642	Akr1b3	FALSE	0.197022	FALSE	0.661245	FALSE	0.208597	FALSE	0.618605
ENSMUSG00000028393	Alad	FALSE	0.848125	FALSE	0.426174	FALSE	0.624835	FALSE	0.668234
ENSMUSG00000025135	Anapc11	FALSE	0.0885825	FALSE	0.766327	FALSE	0.123081	FALSE	0.659722
ENSMUSG00000008036	Ap2s1	FALSE	0.475954	TRUE	1.25656	FALSE	0.484828	TRUE	1.1491
ENSMUSG00000050014	Apol10b	TRUE	1.32604	TRUE	2.04144	TRUE	1.47107	TRUE	1.60466
ENSMUSG00000079508	Apoo	FALSE	0.872241	TRUE	1.30327	FALSE	0.715391	TRUE	1.20307
ENSMUSG00000030654	Arl6ip1	FALSE	0.221442	FALSE	0.81702	FALSE	0.0418358	FALSE	0.738865
ENSMUSG00000079426	Arpc4	FALSE	0.316177	TRUE	1.08582	FALSE	0.285926	FALSE	0.989831
ENSMUSG00000003559	As3mt	FALSE	-0.164207	FALSE	-0.197792	FALSE	-0.388634	FALSE	-0.389487
ENSMUSG00000025533	Asl	FALSE	-0.122978	FALSE	0.338809	FALSE	-0.156578	FALSE	0.165028
ENSMUSG00000037204	Atg101	FALSE	0.0406489	FALSE	0.238993	FALSE	-0.188175	FALSE	0.243318
ENSMUSG00000038295	Atg9b	FALSE	1.23435	FALSE	1.58007	FALSE	1.16137	FALSE	1.08662
ENSMUSG00000025428	Atp5a1	FALSE	0.447418	TRUE	1.02238	FALSE	0.431028	FALSE	0.929596
ENSMUSG00000000563	Atp5f1	FALSE	0.365674	FALSE	0.954587	FALSE	0.287551	FALSE	0.870305
ENSMUSG00000018770	Atp5g3	FALSE	0.529328	TRUE	1.3415	FALSE	0.496246	TRUE	1.19261
ENSMUSG00000022890	Atp5j	FALSE	0.330888	FALSE	0.971198	FALSE	0.325655	FALSE	0.841866
ENSMUSG00000022956	Atp5o	FALSE	0.640632	TRUE	1.28262	FALSE	0.630327	TRUE	1.19716
ENSMUSG00000019210	Atp6v1e1	FALSE	0.233641	FALSE	0.651661	FALSE	0.206551	FALSE	0.414643
ENSMUSG00000065990	Aurkaip1	FALSE	0.325191	FALSE	0.8709	FALSE	0.264039	FALSE	0.802308
ENSMUSG00000003873	Bax	FALSE	0.251574	FALSE	0.930954	FALSE	0.533854	FALSE	0.771074
ENSMUSG00000020650	Bcap29	FALSE	0.463506	FALSE	0.963146	FALSE	0.231051	TRUE	1.09148
ENSMUSG00000030814	Bcl7c	FALSE	0.125883	FALSE	0.691455	FALSE	0.41761	FALSE	0.561325
ENSMUSG00000047843	Bri3	FALSE	0.00317001	FALSE	0.673875	FALSE	0.113278	FALSE	0.435321
ENSMUSG00000021660	Btf3	FALSE	0.384918	FALSE	0.904841	FALSE	0.333955	FALSE	0.866758
ENSMUSG00000020547	Bzw2	FALSE	0.354922	FALSE	0.88592	FALSE	0.41124	FALSE	0.821482
ENSMUSG00000014226	Cacybp	TRUE	1.02513	TRUE	1.37003	TRUE	1.08825	TRUE	1.16661
ENSMUSG00000019659	Ccdc12	FALSE	0.0712268	FALSE	0.289983	FALSE	0.132758	FALSE	0.209225
ENSMUSG00000001416	Cct3	FALSE	0.69526	FALSE	0.983953	FALSE	0.756175	FALSE	0.793059
ENSMUSG00000007739	Cct4	FALSE	0.496068	FALSE	0.836011	FALSE	0.554343	FALSE	0.745643
ENSMUSG00000022234	Cct5	FALSE	0.51292	TRUE	1.01575	FALSE	0.635647	FALSE	0.915727
ENSMUSG00000056216	Cebpg	FALSE	0.142783	FALSE	-0.0270245	FALSE	-0.0545467	FALSE	0.0748042
ENSMUSG00000030538	Cib1	FALSE	0.146008	FALSE	0.434966	FALSE	0.179707	FALSE	0.344466
ENSMUSG00000037710	Cisd1	FALSE	0.847953	TRUE	1.66128	FALSE	0.708165	TRUE	1.42994
ENSMUSG00000007041	Clic1	FALSE	0.261252	TRUE	1.01108	FALSE	0.244937	FALSE	0.894198
ENSMUSG00000014633	Cmc2	FALSE	0.866332	TRUE	1.28085	FALSE	0.60625	TRUE	1.61265
ENSMUSG00000032436	Cmtm7	FALSE	0.168074	FALSE	0.589972	FALSE	0.28338	FALSE	0.562889
ENSMUSG00000015759	Cnih1	FALSE	0.262806	FALSE	0.542905	FALSE	0.191018	FALSE	0.468251
ENSMUSG00000051671	Coa6	FALSE	0.246379	FALSE	0.637546	FALSE	0.20389	FALSE	0.498768
ENSMUSG00000036513	Commd2	FALSE	0.286356	FALSE	0.845832	FALSE	0.275387	FALSE	0.648092
ENSMUSG00000025917	Cops5	FALSE	0.514738	TRUE	1.01166	FALSE	0.452167	TRUE	1.0168
ENSMUSG00000036751	Cox6b1	FALSE	0.426873	TRUE	1.10085	FALSE	0.517938	TRUE	1.03088
ENSMUSG00000031924	Cyb5b	FALSE	0.181496	FALSE	0.497618	FALSE	0.200217	FALSE	0.427176
ENSMUSG00000022551	Cyc1	FALSE	0.536664	TRUE	1.22156	FALSE	0.56104	TRUE	1.15358
ENSMUSG00000032040	Dcps	FALSE	0.208071	FALSE	0.656547	FALSE	0.142614	FALSE	0.623454
ENSMUSG00000028447	Dctn3	FALSE	0.398674	FALSE	0.854779	FALSE	0.20771	FALSE	0.673981
ENSMUSG00000032002	Dcun1d5	FALSE	0.24403	FALSE	0.88375	FALSE	0.34176	FALSE	0.806794
ENSMUSG00000005481	Ddx39	FALSE	0.634567	TRUE	1.21395	FALSE	0.664456	TRUE	1.16237
ENSMUSG00000030225	Dera	FALSE	0.226337	FALSE	0.955316	FALSE	0.256465	FALSE	0.923756
ENSMUSG00000022048	Dpysl2	FALSE	-0.106639	FALSE	0.362006	FALSE	-0.244868	FALSE	0.319765
ENSMUSG00000020457	Drg1	FALSE	0.319985	FALSE	0.610521	FALSE	0.256319	FALSE	0.551109
ENSMUSG00000020483	Dynll2	FALSE	0.252281	FALSE	0.630974	FALSE	0.255521	FALSE	0.53773
ENSMUSG00000025465	Echs1	FALSE	0.0221282	FALSE	0.6088	FALSE	0.0445398	FALSE	0.536874
ENSMUSG00000001707	Eef1e1	FALSE	0.906459	TRUE	1.25281	FALSE	0.801121	TRUE	1.29512
ENSMUSG00000071644	Eef1g	FALSE	0.386529	FALSE	0.734542	FALSE	0.424924	FALSE	0.732564
ENSMUSG00000067194	Eif1ax	FALSE	0.649696	TRUE	1.16492	FALSE	0.912414	TRUE	1.34197
ENSMUSG00000028798	Eif3i	FALSE	0.451962	TRUE	1.01944	FALSE	0.496579	FALSE	0.977588
ENSMUSG00000027236	Eif3j1	FALSE	0.345966	FALSE	0.524463	FALSE	0.494442	FALSE	0.452271
ENSMUSG00000027613	Eif6	FALSE	0.690502	TRUE	1.21699	FALSE	0.357618	TRUE	1.17352
ENSMUSG00000040028	Elavl1	FALSE	0.326705	FALSE	0.630113	FALSE	0.361275	FALSE	0.549224
ENSMUSG00000055943	Emc7	FALSE	0.197231	FALSE	0.337341	FALSE	0.0708147	FALSE	0.226124
ENSMUSG00000015337	Endog	FALSE	0.0443764	FALSE	1.08198	FALSE	0.546901	FALSE	0.958654
ENSMUSG00000021131	Erh	FALSE	0.817666	TRUE	1.5565	FALSE	0.837393	TRUE	1.71167
ENSMUSG00000032381	Fam96a	FALSE	0.422289	TRUE	1.15155	FALSE	0.420891	TRUE	1.03204
ENSMUSG00000004018	Fancl	FALSE	0.257934	FALSE	0.296692	FALSE	-0.057774	FALSE	-0.0400763
ENSMUSG00000025226	Fbxl15	FALSE	0.177526	FALSE	0.706382	FALSE	0.229755	FALSE	0.42286
ENSMUSG00000022184	Fbxo4	FALSE	0.251665	FALSE	0.605708	FALSE	0.206575	FALSE	0.424562
ENSMUSG00000005339	Fcer1a	#N/A	#N/A	#N/A	#N/A	#N/A	#N/A	#N/A	#N/A
ENSMUSG00000021243	Fcf1	FALSE	0.426706	FALSE	0.912054	FALSE	0.323424	FALSE	0.876264
ENSMUSG00000020949	Fkbp3	FALSE	0.310964	FALSE	0.789568	FALSE	0.215749	FALSE	0.81847
ENSMUSG00000030357	Fkbp4	FALSE	0.622038	FALSE	0.682462	FALSE	0.839844	FALSE	0.417393
ENSMUSG00000033751	Gadd45gip1	FALSE	0.368984	FALSE	0.717292	FALSE	0.457891	FALSE	0.663444
ENSMUSG00000037580	Gch1	FALSE	0.288766	FALSE	-0.645858	FALSE	-0.406785	FALSE	-0.804777
ENSMUSG00000025858	Get4	FALSE	0.661466	FALSE	0.972882	FALSE	0.262032	TRUE	1.09984
ENSMUSG00000064317	Gm10146	FALSE	0.231301	FALSE	1.37725	FALSE	0.665774	FALSE	1.83548
ENSMUSG00000066487	Gm5786	#N/A	#N/A	#N/A	#N/A	#N/A	#N/A	#N/A	#N/A
ENSMUSG00000050490	Gm8394	#N/A	#N/A	#N/A	#N/A	#N/A	#N/A	#N/A	#N/A
ENSMUSG00000029713	Gnb2	FALSE	0.128102	FALSE	0.584932	FALSE	0.363339	FALSE	0.57437
ENSMUSG00000022561	Gpaa1	FALSE	0.478848	FALSE	0.828021	FALSE	0.681748	FALSE	0.702278
ENSMUSG00000031700	Gpt2	FALSE	0.842498	TRUE	1.88449	TRUE	1.2866	TRUE	1.5152
ENSMUSG00000029198	Grpel1	FALSE	0.307377	FALSE	0.780744	FALSE	0.257525	FALSE	0.674013
ENSMUSG00000060803	Gstp1	FALSE	0.179891	FALSE	0.654154	FALSE	0.229754	FALSE	0.597478
ENSMUSG00000034345	Gtf2h5	FALSE	0.27421	FALSE	0.763378	FALSE	0.234375	FALSE	0.696012
ENSMUSG00000079547	H2-DMb1	FALSE	0.169441	FALSE	0.666002	FALSE	0.282001	FALSE	0.48152
ENSMUSG00000060586	H2-Eb1	FALSE	-0.0258105	FALSE	0.272586	FALSE	0.000593981	FALSE	0.148232
ENSMUSG00000037894	H2afz	FALSE	0.814705	TRUE	1.72346	FALSE	0.597819	TRUE	1.67775
ENSMUSG00000027018	Hat1	TRUE	1.01344	TRUE	1.76178	FALSE	0.859927	TRUE	1.67595
ENSMUSG00000038412	Higd1a	FALSE	0.394796	FALSE	0.925799	FALSE	0.370607	FALSE	0.844
ENSMUSG00000020267	Hint1	FALSE	0.461252	TRUE	1.32585	FALSE	0.538181	TRUE	1.26717
ENSMUSG00000025630	Hprt	FALSE	0.585908	TRUE	1.3131	FALSE	0.480805	TRUE	1.23233
ENSMUSG00000021270	Hsp90aa1	TRUE	1.13921	TRUE	1.69862	TRUE	1.33472	TRUE	1.38659
ENSMUSG00000073676	Hspe1	FALSE	0.807545	TRUE	1.34934	TRUE	1.04167	TRUE	1.17586
ENSMUSG00000018858	Ict1	FALSE	0.318341	FALSE	0.832633	FALSE	0.35132	FALSE	0.807539
ENSMUSG00000027531	Impa1	FALSE	0.196125	FALSE	0.786542	FALSE	0.250113	FALSE	0.786657
ENSMUSG00000062867	Impdh2	FALSE	0.542482	TRUE	1.0182	FALSE	0.687334	TRUE	1.08093
ENSMUSG00000086784	Isoc2a	FALSE	0.305827	FALSE	0.736364	FALSE	0.330721	FALSE	0.532452
ENSMUSG00000052605	Isoc2b	FALSE	-0.470713	FALSE	0.316924	FALSE	-0.37491	FALSE	-0.0735283
ENSMUSG00000062352	Itgb1bp1	FALSE	0.217337	FALSE	0.666101	FALSE	0.174298	FALSE	0.618761
ENSMUSG00000074797	Itpa	FALSE	0.481843	TRUE	1.00353	FALSE	0.45589	TRUE	1.0768
ENSMUSG00000006021	Kptn	FALSE	-0.347185	FALSE	-0.231865	FALSE	-0.189277	FALSE	0.0533034
ENSMUSG00000050552	Lamtor4	FALSE	0.00998675	FALSE	0.421258	FALSE	-0.0056535	FALSE	0.443736
ENSMUSG00000027968	Larp7	FALSE	0.483235	FALSE	0.91468	FALSE	0.498996	FALSE	0.877262
ENSMUSG00000030763	Lcmt1	FALSE	0.200289	FALSE	0.495844	FALSE	0.391289	FALSE	0.579287
ENSMUSG00000063229	Ldha	FALSE	0.632764	TRUE	1.72659	FALSE	0.662193	TRUE	1.62075
ENSMUSG00000031848	Lsm4	FALSE	0.454332	TRUE	1.20869	FALSE	0.664568	TRUE	1.21092
ENSMUSG00000035478	Mbd3	FALSE	0.282357	FALSE	0.663607	FALSE	0.478692	FALSE	0.585483
ENSMUSG00000000355	Mcts1	FALSE	0.0494366	FALSE	0.308266	FALSE	0.11702	FALSE	0.362312
ENSMUSG00000020321	Mdh1	FALSE	0.0111216	FALSE	0.769769	FALSE	0.084626	FALSE	0.641945
ENSMUSG00000038503	Mesdc2	FALSE	0.142831	FALSE	0.551048	FALSE	0.201043	FALSE	0.33018
ENSMUSG00000002580	Mien1	FALSE	0.0827933	FALSE	0.746267	FALSE	0.221387	FALSE	0.564359
ENSMUSG00000033307	Mif	FALSE	0.920406	TRUE	1.85523	TRUE	1.1604	TRUE	1.77716
ENSMUSG00000026766	Mmadhc	FALSE	0.33549	FALSE	0.742292	FALSE	0.253586	FALSE	0.799116
ENSMUSG00000024902	Mrpl11	FALSE	0.41732	TRUE	1.02438	FALSE	0.34764	FALSE	0.97141
ENSMUSG00000039640	Mrpl12	FALSE	0.732068	TRUE	1.54503	FALSE	0.847492	TRUE	1.3384
ENSMUSG00000022370	Mrpl13	FALSE	0.63822	TRUE	1.45898	FALSE	0.500945	TRUE	1.2896
ENSMUSG00000033845	Mrpl15	FALSE	0.437709	FALSE	0.895311	FALSE	0.469754	FALSE	0.81082
ENSMUSG00000057388	Mrpl18	FALSE	0.631716	TRUE	1.30645	FALSE	0.708797	TRUE	1.28929
ENSMUSG00000029066	Mrpl20	FALSE	0.722295	TRUE	1.34286	FALSE	0.645836	TRUE	1.2852
ENSMUSG00000021607	Mrpl36	FALSE	0.392393	FALSE	0.960126	FALSE	0.475823	FALSE	0.899011
ENSMUSG00000003299	Mrpl4	FALSE	0.0232656	FALSE	0.778922	FALSE	0.348557	FALSE	0.680863
ENSMUSG00000018882	Mrpl45	FALSE	0.247475	FALSE	0.894073	FALSE	0.288282	FALSE	0.825909
ENSMUSG00000054312	Mrps21	FALSE	0.356233	FALSE	0.783822	FALSE	0.20867	FALSE	0.604432
ENSMUSG00000029918	Mrps33	FALSE	0.291616	FALSE	0.71289	FALSE	0.24954	FALSE	0.724924
ENSMUSG00000046756	Mrps7	FALSE	0.326377	FALSE	0.835486	FALSE	0.375668	FALSE	0.538875
ENSMUSG00000028741	Mrto4	FALSE	0.711641	TRUE	1.22918	FALSE	0.84677	TRUE	1.161
ENSMUSG00000027099	Mtx2	FALSE	0.240407	FALSE	0.902191	FALSE	0.203273	FALSE	0.769183
ENSMUSG00000031813	Mvb12a	FALSE	0.124082	FALSE	0.662272	FALSE	0.340871	FALSE	0.609185
ENSMUSG00000031388	Naa10	FALSE	0.251737	FALSE	0.595661	FALSE	0.189631	FALSE	0.604902
ENSMUSG00000059278	Naa38	FALSE	0.60453	TRUE	1.03985	FALSE	0.537114	FALSE	0.946405
ENSMUSG00000061315	Naca	FALSE	0.278931	FALSE	0.835779	FALSE	0.276265	FALSE	0.763239
ENSMUSG00000022574	Naprt	FALSE	0.12357	FALSE	0.283399	FALSE	0.00555693	FALSE	0.516079
ENSMUSG00000022774	Ncbp2	FALSE	0.201795	FALSE	0.602897	FALSE	0.259121	FALSE	0.634506
ENSMUSG00000000399	Ndufa9	FALSE	0.395674	TRUE	1.04005	FALSE	0.437383	FALSE	0.926738
ENSMUSG00000070283	Ndufaf3	FALSE	0.313098	FALSE	0.575789	FALSE	0.0348479	FALSE	0.328181
ENSMUSG00000027673	Ndufb5	FALSE	0.19882	FALSE	0.75992	FALSE	0.101769	FALSE	0.639299
ENSMUSG00000071014	Ndufb6	FALSE	0.482152	TRUE	1.31025	FALSE	0.681735	TRUE	1.27553
ENSMUSG00000025204	Ndufb8	FALSE	0.483299	TRUE	1.17011	FALSE	0.429737	TRUE	1.08289
ENSMUSG00000037152	Ndufc1	FALSE	0.611238	TRUE	1.46718	FALSE	0.568153	TRUE	1.36416
ENSMUSG00000030647	Ndufc2	FALSE	0.311834	TRUE	1.06858	FALSE	0.345552	FALSE	0.919761
ENSMUSG00000005510	Ndufs3	FALSE	0.316723	FALSE	0.639187	FALSE	0.265259	FALSE	0.575561
ENSMUSG00000059734	Ndufs8	FALSE	0.491602	TRUE	1.01557	FALSE	0.485329	FALSE	0.896629
ENSMUSG00000037916	Ndufv1	FALSE	0.403137	FALSE	0.572466	FALSE	0.369006	FALSE	0.556565
ENSMUSG00000024099	Ndufv2	FALSE	0.372416	TRUE	1.03442	FALSE	0.350204	TRUE	1.0372
ENSMUSG00000001056	Nhp2	FALSE	0.801914	TRUE	1.55194	FALSE	0.835711	TRUE	1.41316
ENSMUSG00000020736	Nt5c	FALSE	0.0896831	FALSE	0.464486	FALSE	0.215793	FALSE	0.331614
ENSMUSG00000025817	Nudt5	FALSE	0.724143	TRUE	1.36511	FALSE	0.658188	TRUE	1.19477
ENSMUSG00000036992	Nxt1	FALSE	0.478375	TRUE	1.04272	FALSE	0.302141	FALSE	0.942019
ENSMUSG00000028964	Park7	FALSE	0.317897	FALSE	0.796968	FALSE	0.419825	FALSE	0.718454
ENSMUSG00000021496	Pcbd2	FALSE	0.11002	FALSE	0.501517	FALSE	0.0943027	FALSE	0.452914
ENSMUSG00000021576	Pdcd6	FALSE	0.107563	FALSE	0.63927	FALSE	0.167582	FALSE	0.581213
ENSMUSG00000040374	Pex2	FALSE	0.227331	FALSE	0.419132	FALSE	0.237311	FALSE	0.38665
ENSMUSG00000024309	Pfdn6	FALSE	0.496488	TRUE	1.13592	FALSE	0.462443	FALSE	0.962314
ENSMUSG00000062070	Pgk1	FALSE	0.696971	TRUE	1.90613	FALSE	0.736017	TRUE	1.82037
ENSMUSG00000038845	Phb	FALSE	0.410653	TRUE	1.05987	FALSE	0.503661	TRUE	1.0221
ENSMUSG00000061360	Phf5a	FALSE	0.705674	TRUE	1.04088	FALSE	0.599561	FALSE	0.98724
ENSMUSG00000032171	Pin1	FALSE	0.355657	FALSE	0.721212	FALSE	0.306926	FALSE	0.631819
ENSMUSG00000029642	Polr1d	FALSE	0.279163	FALSE	0.775748	FALSE	0.22402	FALSE	0.738811
ENSMUSG00000029649	Pomp	FALSE	0.988342	TRUE	1.66168	FALSE	0.881634	TRUE	1.52024
ENSMUSG00000020089	Ppa1	TRUE	1.54634	TRUE	2.41063	TRUE	1.6768	TRUE	2.24064
ENSMUSG00000071866	Ppia	FALSE	0.50874	TRUE	1.22053	FALSE	0.550942	TRUE	1.15726
ENSMUSG00000028651	Ppie	FALSE	0.4271	FALSE	0.782656	FALSE	0.439013	FALSE	0.695185
ENSMUSG00000056612	Ppp1r14b	FALSE	0.669124	TRUE	1.18786	FALSE	0.786682	TRUE	1.10117
ENSMUSG00000030697	Ppp4c	FALSE	0.141966	FALSE	0.635367	FALSE	0.291268	FALSE	0.565694
ENSMUSG00000028691	Prdx1	FALSE	0.490475	TRUE	1.96198	FALSE	0.499079	TRUE	1.67012
ENSMUSG00000063800	Prpf38a	FALSE	0.429083	FALSE	0.932159	FALSE	0.374171	FALSE	0.825312
ENSMUSG00000030751	Psma1	FALSE	0.620964	TRUE	1.31651	FALSE	0.520352	TRUE	1.27365
ENSMUSG00000015671	Psma2	FALSE	0.746306	TRUE	1.51162	FALSE	0.719442	TRUE	1.44408
ENSMUSG00000060073	Psma3	FALSE	0.615466	TRUE	1.29633	FALSE	0.532716	TRUE	1.20149
ENSMUSG00000068749	Psma5	TRUE	1.03016	TRUE	1.794	FALSE	0.861232	TRUE	1.70671
ENSMUSG00000027566	Psma7	FALSE	0.692129	TRUE	1.36191	FALSE	0.734108	TRUE	1.27336
ENSMUSG00000014769	Psmb1	FALSE	0.381417	TRUE	1.03031	FALSE	0.383083	FALSE	0.964606
ENSMUSG00000069744	Psmb3	FALSE	0.647403	TRUE	1.53386	FALSE	0.641084	TRUE	1.43655
ENSMUSG00000005779	Psmb4	FALSE	0.852086	TRUE	1.4754	FALSE	0.662501	TRUE	1.33488
ENSMUSG00000026750	Psmb7	FALSE	0.71754	TRUE	1.5749	FALSE	0.620113	TRUE	1.4979
ENSMUSG00000002102	Psmc3	FALSE	0.48523	TRUE	1.10395	FALSE	0.499237	FALSE	0.996047
ENSMUSG00000031429	Psmd10	FALSE	0.264753	FALSE	0.876816	FALSE	0.179071	FALSE	0.811511
ENSMUSG00000025487	Psmd13	FALSE	0.514634	TRUE	1.10459	FALSE	0.435471	TRUE	1.07157
ENSMUSG00000006998	Psmd2	FALSE	0.409648	FALSE	0.951042	FALSE	0.399844	FALSE	0.84606
ENSMUSG00000071072	Ptges3	FALSE	0.543771	TRUE	1.00348	FALSE	0.671682	FALSE	0.866934
ENSMUSG00000096199	Ptrhd1	FALSE	0.212114	FALSE	0.379072	FALSE	0.0100007	FALSE	0.623452
ENSMUSG00000029507	Pus1	FALSE	0.443852	FALSE	0.820106	FALSE	0.467738	FALSE	0.623293
ENSMUSG00000015806	Qdpr	FALSE	0.133374	FALSE	0.55171	FALSE	0.0773785	FALSE	0.38792
ENSMUSG00000027593	Raly	FALSE	0.373377	FALSE	0.752033	FALSE	0.368756	FALSE	0.686014
ENSMUSG00000029430	Ran	FALSE	0.846635	TRUE	1.63976	TRUE	1.00507	TRUE	1.62853
ENSMUSG00000005873	Reep5	FALSE	0.00254042	FALSE	0.110568	FALSE	-0.142639	FALSE	0.108719
ENSMUSG00000023104	Rfc2	FALSE	0.315444	FALSE	0.673992	FALSE	0.356152	FALSE	0.732928
ENSMUSG00000000751	Rpa1	FALSE	0.501362	FALSE	0.857461	FALSE	0.356512	FALSE	0.868668
ENSMUSG00000049751	Rpl36al	FALSE	0.405403	FALSE	0.94972	FALSE	0.417318	FALSE	0.887039
ENSMUSG00000091086	Rpl6l	FALSE	0.255222	FALSE	0.469248	FALSE	0.00958224	FALSE	0.648621
ENSMUSG00000063888	Rpl7l1	FALSE	0.25895	FALSE	0.660265	FALSE	0.342599	FALSE	0.59736
ENSMUSG00000036781	Rps27l	FALSE	0.644092	TRUE	1.4895	FALSE	0.657561	TRUE	1.37233
ENSMUSG00000028495	Rps6	FALSE	0.243507	FALSE	0.530812	FALSE	0.223489	FALSE	0.504773
ENSMUSG00000041959	S100a10	FALSE	-0.0285053	FALSE	0.963732	FALSE	-0.156607	FALSE	0.951543
ENSMUSG00000021963	Sap18	FALSE	0.49605	FALSE	0.968604	FALSE	0.366213	FALSE	0.887993
ENSMUSG00000020088	Sar1a	FALSE	0.368501	FALSE	0.722309	FALSE	0.280434	FALSE	0.6101
ENSMUSG00000020386	Sar1b	FALSE	0.415138	TRUE	1.06412	FALSE	0.400628	TRUE	1.05188
ENSMUSG00000074211	Sdhaf1	FALSE	-0.0346656	FALSE	0.298298	FALSE	-0.0335337	FALSE	0.144148
ENSMUSG00000009863	Sdhb	FALSE	0.327519	TRUE	1.17564	FALSE	0.401002	TRUE	1.0946
ENSMUSG00000000171	Sdhd	FALSE	0.617294	TRUE	1.41516	FALSE	0.615111	TRUE	1.39027
ENSMUSG00000030298	Sec13	FALSE	0.25173	FALSE	0.844642	FALSE	0.280487	FALSE	0.778084
ENSMUSG00000053317	Sec61b	FALSE	0.360513	TRUE	1.02121	FALSE	0.388701	FALSE	0.83258
ENSMUSG00000054766	Set	FALSE	0.491549	TRUE	1.07516	FALSE	0.608851	TRUE	1.1108
ENSMUSG00000078348	Sf3b5	FALSE	0.404017	TRUE	1.12122	FALSE	0.593619	TRUE	1.06141
ENSMUSG00000037361	Sf3b6	FALSE	0.580213	TRUE	1.07709	FALSE	0.417043	TRUE	1.0151
ENSMUSG00000031246	Sh3bgrl	FALSE	0.163214	FALSE	0.477277	FALSE	-0.0390783	FALSE	0.469609
ENSMUSG00000064326	Siva1	FALSE	0.91009	TRUE	1.52583	FALSE	0.89617	TRUE	1.4264
ENSMUSG00000032902	Slc16a1	FALSE	0.543595	FALSE	0.237644	FALSE	0.271067	FALSE	0.395602
ENSMUSG00000014606	Slc25a11	FALSE	0.0644871	FALSE	0.389523	FALSE	0.0385122	FALSE	0.313551
ENSMUSG00000051989	Smim11	FALSE	0.128558	FALSE	0.342225	FALSE	0.325124	FALSE	0.369641
ENSMUSG00000030512	Snrpa1	FALSE	0.557757	TRUE	1.00032	FALSE	0.515673	FALSE	0.938438
ENSMUSG00000027404	Snrpb	FALSE	0.557967	FALSE	0.975461	FALSE	0.578045	FALSE	0.912787
ENSMUSG00000027423	Snx5	FALSE	-0.0441653	FALSE	0.345021	FALSE	-0.10643	FALSE	0.277295
ENSMUSG00000033735	Spr	FALSE	0.206344	FALSE	0.746838	FALSE	0.600332	FALSE	0.634048
ENSMUSG00000014504	Srp19	FALSE	0.514863	FALSE	0.964	FALSE	0.444934	FALSE	0.980671
ENSMUSG00000029538	Srsf9	FALSE	0.358827	FALSE	0.781552	FALSE	0.42592	FALSE	0.759988
ENSMUSG00000026966	Ssna1	FALSE	0.451832	FALSE	0.838733	FALSE	0.498258	FALSE	0.881408
ENSMUSG00000003062	Stard3nl	FALSE	0.372107	FALSE	0.880173	FALSE	0.170655	FALSE	0.553787
ENSMUSG00000030224	Strap	FALSE	0.501646	TRUE	1.10255	FALSE	0.472869	TRUE	1.12412
ENSMUSG00000022205	Sub1	FALSE	0.404644	TRUE	1.23801	FALSE	0.23217	TRUE	1.09241
ENSMUSG00000052738	Suclg1	FALSE	0.249821	FALSE	0.791573	FALSE	0.332332	FALSE	0.621834
ENSMUSG00000022024	Sugt1	FALSE	0.313201	FALSE	0.797114	FALSE	0.259374	FALSE	0.783764
ENSMUSG00000020738	Sumo2	FALSE	0.448964	FALSE	0.848119	FALSE	0.27879	FALSE	0.837691
ENSMUSG00000045503	Sys1	FALSE	0.0592193	FALSE	0.473903	FALSE	-0.0325623	FALSE	0.362356
ENSMUSG00000043866	Taf10	FALSE	0.401868	FALSE	0.958454	FALSE	0.402162	FALSE	0.884463
ENSMUSG00000068039	Tcp1	FALSE	0.703073	TRUE	1.20544	FALSE	0.758933	TRUE	1.16389
ENSMUSG00000003438	Timm50	FALSE	0.649329	TRUE	1.15248	FALSE	0.681728	TRUE	1.05419
ENSMUSG00000052428	Tmco1	FALSE	0.173834	FALSE	0.614933	FALSE	0.0677351	FALSE	0.617469
ENSMUSG00000058569	Tmed9	FALSE	0.467012	FALSE	0.891756	FALSE	0.380902	FALSE	0.791537
ENSMUSG00000030615	Tmem126a	FALSE	0.207326	FALSE	0.641617	FALSE	0.122341	FALSE	0.606273
ENSMUSG00000006315	Tmem147	FALSE	0.73196	TRUE	1.05871	FALSE	0.806339	FALSE	0.963645
ENSMUSG00000021361	Tmem14c	FALSE	0.885775	FALSE	0.903034	FALSE	0.631476	FALSE	0.882507
ENSMUSG00000012422	Tmem167	FALSE	0.237813	FALSE	0.40784	FALSE	0.0888714	FALSE	0.39121
ENSMUSG00000004945	Tmem242	FALSE	0.193234	FALSE	0.690381	FALSE	0.0961494	FALSE	0.695781
ENSMUSG00000028398	Tmem261	FALSE	0.0414973	FALSE	0.585649	FALSE	0.210244	FALSE	0.44861
ENSMUSG00000093904	Tomm20	FALSE	0.581012	TRUE	1.32408	FALSE	0.799848	TRUE	1.13297
ENSMUSG00000022427	Tomm22	FALSE	0.368101	FALSE	0.929548	FALSE	0.382481	FALSE	0.820574
ENSMUSG00000028998	Tomm7	FALSE	0.427437	FALSE	0.976393	FALSE	0.286075	FALSE	0.985985
ENSMUSG00000031887	Tradd	FALSE	0.0958	FALSE	0.453755	FALSE	0.184073	FALSE	0.403885
ENSMUSG00000026875	Traf1	FALSE	-0.035761	FALSE	0.192443	FALSE	0.133792	FALSE	0.104097
ENSMUSG00000028898	Trnau1ap	FALSE	0.0931062	FALSE	0.464899	FALSE	0.0899995	FALSE	0.487959
ENSMUSG00000036752	Tubb4b	FALSE	0.719713	TRUE	1.05191	FALSE	0.584987	TRUE	1.11691
ENSMUSG00000005354	Txn2	FALSE	0.348541	FALSE	0.609742	FALSE	0.508681	FALSE	0.500967
ENSMUSG00000024583	Txnl1	FALSE	0.691531	TRUE	1.24273	FALSE	0.63432	TRUE	1.19295
ENSMUSG00000008348	Ubc	FALSE	0.171129	FALSE	0.670611	FALSE	0.25047	FALSE	0.437475
ENSMUSG00000074781	Ube2n	FALSE	0.305939	FALSE	0.74974	FALSE	0.201819	FALSE	0.712819
ENSMUSG00000062963	Ufc1	FALSE	0.220299	FALSE	0.87662	FALSE	0.190243	FALSE	0.836387
ENSMUSG00000089862	Umad1	FALSE	0.0762397	FALSE	-0.0215705	FALSE	0.0344741	FALSE	0.154938
ENSMUSG00000024208	Uqcc2	FALSE	0.790275	TRUE	1.458	FALSE	0.767209	TRUE	1.12407
ENSMUSG00000025651	Uqcrc1	FALSE	0.243497	FALSE	0.911782	FALSE	0.417695	FALSE	0.805682
ENSMUSG00000038462	Uqcrfs1	FALSE	0.451356	TRUE	1.13675	FALSE	0.453023	TRUE	1.09502
ENSMUSG00000028955	Vamp3	FALSE	0.178783	FALSE	0.406263	FALSE	0.161031	FALSE	0.500786
ENSMUSG00000024091	Vapa	FALSE	0.208534	FALSE	0.788156	FALSE	0.340505	FALSE	0.649804
ENSMUSG00000028452	Vcp	FALSE	0.279616	FALSE	0.744196	FALSE	0.235459	FALSE	0.658926
ENSMUSG00000020402	Vdac1	FALSE	0.435594	FALSE	0.949536	FALSE	0.377029	FALSE	0.89967
ENSMUSG00000075053	Vdac3-ps1	FALSE	0.529849	FALSE	1.25969	FALSE	1.0112	FALSE	1.47587
ENSMUSG00000021124	Vti1b	FALSE	0.0420844	FALSE	0.571305	FALSE	0.139991	FALSE	0.537603
ENSMUSG00000057375	Yipf1	FALSE	-0.0649721	FALSE	0.38202	FALSE	0.0365749	FALSE	0.286239

[truncated: 4 more sheets: B13 Stress response_Protein fol, B14 IFN signaling, B17 Myeloid cells_Granulocytes, B18 Myeloid cells_Granulocytes]
