# Supplementary material for: Tissue macrophages and interferon-gamma signalling control blood-stage Plasmodium chabaudi infections derived from mosquito-transmitted parasites
Source: Curr Res Immunol. 2021 Jul 30;2:104–19. doi: 10.1016/j.crimmu.2021.07.002 (PMC8428512; doi:10.1016/j.crimmu.2021.07.002)
Supplement: Multimedia Component 15 — Supplementary Table 5: Statistical significances of cytokine/chemokine comparisons between groups. [file mmc15.xlsx]

## Sheet: Day7and5PairwiseCytokines.Revie
Supplementary Table 5: Statistical significances of cytokine/chemokine comparisons between groups
Cytokine/chemokine name	RMT vs SBP Day 5 p-value	RMT vs SBP Day 7 p-value	RMT vs Con Day 5 p-value	RMT vs Con Day 7 p-value	SBP vs Con Day 5 p-value	SBP vs Con Day 7 p-value	RMT vs SBP Day 5 significance	RMT vs SBP Day 7 significance	RMT vs Con Day 5 significance	RMT vs Con Day 7 significance	SBP vs Con Day 5 significance	SBP vs Con Day 7 significance
IL-1b	0.0251	<0.001	<0.001	<0.001	<0.001	0.0026	TRUE	TRUE	TRUE	TRUE	TRUE	TRUE
Il-4	0.0005	<0.001	<0.001	<0.001	<0.001	<0.001	TRUE	TRUE	TRUE	TRUE	TRUE	TRUE
IL-6	0.6058	<0.001	<0.001	<0.001	<0.001	<0.001	FALSE	TRUE	TRUE	TRUE	TRUE	TRUE
Il-10	0.007	<0.001	<0.001	0.0001	0.0004	0.0567	TRUE	TRUE	TRUE	TRUE	TRUE	FALSE
IL-12	0.0534	<0.001	<0.001	<0.001	<0.001	0.6801	FALSE	TRUE	TRUE	TRUE	TRUE	FALSE
CCL2/MCP-1	0.8739	<0.001	<0.001	<0.001	<0.001	<0.001	FALSE	TRUE	TRUE	TRUE	TRUE	TRUE
CCL3/MIP-1a	0.0023	<0.001	<0.001	<0.001	<0.001	<0.001	TRUE	TRUE	TRUE	TRUE	TRUE	TRUE
TNF	0.3571	<0.001	<0.001	<0.001	<0.001	<0.001	FALSE	TRUE	TRUE	TRUE	TRUE	TRUE
IL-1a	0.2179	0.0001	<0.001	<0.001	<0.001	<0.001	FALSE	TRUE	TRUE	TRUE	TRUE	TRUE
M-CSF/CSF-1	0.859	0.0001	0.8294	0.6721	0.9853	0.0002	FALSE	TRUE	FALSE	FALSE	FALSE	TRUE
CXCL5/LIX/ENA-78	0.6011	0.0006	0.5631	0.1368	0.2715	<0.001	FALSE	TRUE	FALSE	FALSE	FALSE	TRUE
IL-3	0.0416	0.0015	<0.001	0.0701	0.0118	0.0531	TRUE	TRUE	TRUE	FALSE	TRUE	FALSE
CXCL10/IP-10	0.4381	0.0015	<0.001	<0.001	<0.001	<0.001	FALSE	TRUE	TRUE	TRUE	TRUE	TRUE
CXCL2/MIP2	0.24	0.0052	<0.001	0.0003	0.0018	0.7782	FALSE	TRUE	TRUE	TRUE	TRUE	FALSE
G-CSF/CSF-3	0.0026	0.0147	<0.001	0.0029	0.0419	0.9709	TRUE	TRUE	TRUE	TRUE	TRUE	FALSE
IFNg	0.8868	0.016	<0.001	<0.001	<0.001	<0.001	FALSE	TRUE	TRUE	TRUE	TRUE	TRUE
CXCL1/KC/GROa	0.3207	0.0327	0.0043	0.002	0.0771	0.6218	FALSE	TRUE	TRUE	TRUE	FALSE	FALSE
CCL4/MIP-1b	0.0813	0.0377	<0.001	<0.001	<0.001	<0.001	FALSE	TRUE	TRUE	TRUE	TRUE	TRUE
Eotaxin	0.0134	0.0527	<0.001	<0.001	<0.001	<0.001	TRUE	FALSE	TRUE	TRUE	TRUE	TRUE
CCL5/RANTES	0.0731	0.0697	0.1673	<0.001	0.002	<0.001	FALSE	FALSE	FALSE	TRUE	TRUE	TRUE
CXCL9/MIG	0.2389	0.1399	<0.001	<0.001	<0.001	<0.001	FALSE	FALSE	TRUE	TRUE	TRUE	TRUE
LIF	0.1733	0.1744	<0.001	<0.001	<0.001	<0.001	FALSE	FALSE	TRUE	TRUE	TRUE	TRUE
IL-9	0.0031	0.274	0.2102	0.239	0.0438	0.8869	TRUE	FALSE	FALSE	FALSE	TRUE	FALSE
Il-2	0.002	0.5194	<0.001	0.0001	<0.001	0.0039	TRUE	FALSE	TRUE	TRUE	TRUE	TRUE
IL-7	0.017	0.5336	<0.001	<0.001	<0.001	<0.001	TRUE	FALSE	TRUE	TRUE	TRUE	TRUE
VEGF	0.0637	0.7204	<0.001	<0.001	<0.001	<0.001	FALSE	FALSE	TRUE	TRUE	TRUE	TRUE
IL-15	0.024	0.9128	<0.001	0.0553	0.023	0.0718	TRUE	FALSE	TRUE	FALSE	TRUE	FALSE
RMT, recently mosquito-transmitted; SBP, serial blood passage; Con, uninfected control
